# Supplementary material for: Maternal 3’UTRs: from egg to onset of zygotic transcription in Atlantic cod
Source: BMC Genomics. 2012 Sep 1;13:443. doi: 10.1186/1471-2164-13-443 (PMC3462720; doi:10.1186/1471-2164-13-443)
Supplement: Additional file 6 — Contigs based on clustered sequences. This file contains clustered sequences from all libraries, with given contig name. The contig name can be linked to annotation and accession number in [Additional file 7]. [file 1471-2164-13-443-S6.xls]

## Sheet: Contig sequences
Contigs based on sequences from all libraries
>CL10Contig1
GGGAAGTGGCTTCCAACCACACGGTCTTGGTTAAAGTCCAAGGAAAGGGGATGAACTTAA
TCTCAACAGTTATCCTTATTGCCTCAGCTTTATCTTTAATTCTTATTCTAGTCTCATTTT
GATTGCCTCAACTAAGCCCTGACTACGAAAAGCTATCTCCCTACGAGTGCGGATTTGATC
CTTTAGGGAGTGCCCGTCTCCCTTTTTCCCTACGATTTTTTCTAATCGCCATTTTGTTCC
TTCTCTTTGACCTGGAAATTGCGCTTCTACTCCCCCTTCCATGAGGAGATCAACTGAGTA
ACCCCACCTTAACATTTATGTGAGCAACCTCTGTACTAGCCCTACTAACACTCGGTCTTA
TTTACGAATGACTTCAAGGAGGCCTTGAATGAGCTGAATAAAAAAAAAAAAAAAAAAAAA
AAAAAAAAAATTTAAAAAAAAAAAAAAAAAAAAAAAAAAAA
>CL10Contig2
GGGGGTAGTTACATTTGTCGGGCATTCTGGGAAGGCGGAGGGAGCTCAAAAGCGTTTGTG
AAATCGACGTGGGGACGTTGCCGCAGTGTAGAAGACTATCCCAAAAAACAAAGAAAACTC
TTCCAAATACGTAAATCAGGACCGACAACATGTCTATCGGCGTGCCTATCAAGGTTCTCC
ATGAAGCGGAGGGACACATCGTGACCTGTGAGACGAACACTGGGGAGGTGTACAGGGGCA
AGCTCATTGAAGCCGAAGACAACATGAACTGCCAAATGTCCAACATCACTGTGACCTACC
GCGATGGGAGAGTAGCCCAGCTGGAGCAGGTCTACATCCGTGGGAGCAAGATCCGCTTTC
TCATCCTACCAGACATGTTAAAGAATGCACCCATGTTAAAGAGCATGAAGAACAAGAACC
AGGGATCAGGGGCCGGGAGGGGCAAGGCGGCCATTCTCAAAGCTCAAGTGGCGGCCAGAG
GTCGGGGTCGTGGAGGAATGGGAAGAGGCAACATCTTCCAGAAAAGGCGATAACTGCTGC
AGAGGTCAACTGAGGAGTTTTGCATTGTACAGACGTTTCTTTTGTTGTCCTTCGACGTTG
GAAACAATTGTCATACATTTGTGTTTTCTTTGTCAATGTAACAAAGTGCTTTGCAGTTTT
CTGCATTTTTTTCTTTTTTTTTAAATAAAACGCTTTTAACTTGTAAAAAAAAAAAAAAAA
AAAAAAAAAAAAAAAAAAAAAAAAAAAAAAAAAAAAAAAAAAAAAAAAAAAAAAAAAAAA
AAAAAAAAAAAAAAAAAAAAAAAAAAAAAAAAAAAAAAAAAAAAAAAAAAAAAAAAAAAA
AAAAA
>CL21Contig1
GGGGGGCGGCAAAGCGTGTGGCTGTTCAGAGAATACGTTATTGTGTCGAAAGGCACAAAA
TACACATTAAGCATATCGGCGAACATCCCCTTGTGCTAACAGAATGAGTTTACCTCTTAA
CCCGAAGCCCTTCCTCAACGGGCTGACCGGCAAACCCGTGATGGTGAAGCTGAAGTGGGG
AATGGAGTACAAAGGATACTTGGTGTCGGTGGACGGCTACATGAACATGCAGTTGGCCAA
CACAGAAGAGTATGTTGACGGAGCACTGGCAGGTCATCTGGGTGAAGTTCTCATCAGGTG
TAATAACGTTCTGTACATCCGAGGCGTGGAGGAGGAGGAGGAAGACGGGGAGATGAGGGA
ATGACGGAACGATGGAGGAGAAACGAAGAAGCCCTAACTGATATTCTGTTTGTTTTTACT
TTAAGTGTTCCCCTTTTTGTGCGTTTTCACCATGTGAAAGCAGTGGATATTTGTGGATGA
ATGACGTGGCTCATTTTGTTTAAAGTTTTTGGAAAGATTCCTTTTTTACTGTATAAGACC
AATCTTGGAAAATTGTAATAGAAAACAATAAAAAATAAAAAAAAAAAAAAAAAAAAAAAA
AAAAAAAAAA
>CL33Contig1
GGGGACACTGGGGTCTTTTTATGCGCGTAATTGCTGAGCTGGGGGGTATATTCCGCGGTA
AAGTCTGGCTGAGAGGACTGTAGTGCTCGCTTCTTGTAAAGAATCACCTGTTAACTGCTG
GCAAGATGGAAACTATTGGAGATATTCAGGTTAAGGAGCTGGACAAGCGTGCCTCTGGCC
AGGCCTTTGAGGTGATTCTGGCTGCTCCTGCACCAGATGCCAAGTCAGAGTTCCCCTTAT
CTCCTCCCAAGAAGAAGGATGTCTCCTTGGAGGAAATCCAGAGGAAGCTGGAGGCTGCGG
AAGAGAGACGCAAGAACCACGAGGCTGAGGTTCTGAAGCATTTGGCTGAGAAGCGGGAAC
ACGAGAAGGAGGTGCTGCAGAAGGCCATGGAGGAGAACAACAACTTCAGCAAGATGGCAG
AAGAGAAACTCAATCAGAAGATGGAGGCCAACAAGGAAAATCGCACGGCCCTTCTAGCGG
CAAAGAACGAGAAGTTCAAGGAGAAGGATAAGAAGTTGGAGGTGGTGCGCAAGAACAAGG
AAACCCAGGAAGGCACCTCAGAAGACTGAACCTTTCCAGCTGGGAGAGAAATTGTACAGG
CTTTTGTTTTTTTTACGTATCCAAAGATTGCTTTATTTTGTTTTGACAGCCAGTATTTTT
GTGTTCACAACCCACCTTTTTTCAAATAAAATTATGAAGTTCCAAAAAAAAAAAAAAAAA
AAAAAAAAAAAA
>CL33Contig2
ATTTTTGTGTTCACAACCCACNCTTTTTTCAAATAAAATTATGAAGTTCCACTTTTGTGA
ATTTTTCAACTCTCACGGTAGAAGTGTACTTGCACTGGTTTTACATGTCTGTCCCGCCCC
TGCTTTTTGAGTCTGCTTTGCCTGTTCCATTTGTGAGCATTGGAAATGTGTTGTGGATCT
GCAACTGTTTTTGGCACTTAATATACTAGAGTACTGTTTAACCTGGGCCGGTTTCTAGAT
GCAGTTCGACGCCTTGCTACCCTGTATATGTGCTTCTTGCTCTTGCTCTTGCTAGTTCAA
TTCACTGAAGCTACATGTTTGTGCCGCTGAAATATTGCATTTTGTAATGTATAGGAAATA
ATTTGGAAAGCACATGACTTCTTGCTGTATAGCTGGGAATTTAACCTTGCTGGAAATGTA
CATTTTACATCTTGACATCGTTGGAACACCACACACGGTATCTCAATATACAGTAACTAG
TTGACTTGAACTGTTGTACTAAAATTAAAGTTGTAAACCCAATGTANAAAAAAAAAAAAA
AAAAAAAAAAAAAAAAAAAAAAAAAAAAAANAAAAAAAAAAAAAAAAAAAAAAAAAAA
>CL42Contig1
GGGGGAGACTAAACTTCATAACAACAAGTAGGGATGTCTGCAGGGACCTCTTTGCGCTTG
CTGAATCAGATTAATCAGTTCTTAGGACTGCTTCCGATGGTTGACCATGAGCGAGAATTT
ATCAGATGTAACGAATGCTTCAGATGTCTCTCCATTGAAGAGGACAAGGACTGAAACGCA
CTCAGAAGATGACCCTCTCGTCCTTAAATTCGCTAAACTCTCTGAGCTGGCAACGACTCC
AACGAGGGGTTCTCCCAGAGCTGCAGGCTACGACCTTTACAGTGCTTACGAGTACACCAT
TGAACCTATGGACAAGGCCCTGGTGCGTACGGATTTACAGATTGCGGTTCCTCACGGCTA
CTATGGCAGAGTAGCACCCAGATCTGGGCTGGCAGTAAAGAACTTCATTGATGTTGGTGC
CGGAGTTGTCGATGAGGATTATAGAGGCAATGTTGGAGTTGTGCTCTTCAACTTCGCCAA
GACTCCCTTTGTGGTGAGGAAGGGTGACCGGATAGCTCAGCTGATCTGTGAGAAGATCTG
CTACCCAGAGCTAGTGATGCTGGAGACCCTTGACGAGACACAACGCGGAGCTGGGGGCTT
TGGGTCAACTGGAGCCAACTGAAATGAACATGTATAAAGTACAAAATTATGAATTGGTTG
AGTTATGTGAATTAAATATTTGTTTTATATAGGGAAAAAAAAAAAAAAAAAA
>CL42Contig2
GGGGGCTACCCAGTCGCTCGCCATACAATCGCGCCACTTTAAGCCCGGGGGGGTGTAATG
GGGATCCACAAGCTGGATGAGCGGCAGCCACATCTAAATCGAAAACGAATAACTACATGC
TGCATACTTTTGACTTTTTTCTTTCATAACATGCCTTCGATAGATGTAACGAATGCTTCA
GATGTCTCTCCATTGAAGAGGACAAGGACTGAAACGCACTCAGAAGATGACCCTCTCGTC
CTTAAATTCGCTAAACTCTCTGAGCTGGCAACGACTCCAACGAGGGGTTCTCCCAGAGCT
GCAGGCTACGACCTTTACAGTGCTTACGAGTACACCATTGAACCTATGGACAAGGCCCTG
GTGCGTACGGATTTACAGATTGCGGTTCCTCACGGCTACTATGGTAGAGTAGCACCCAGA
TCTGGACTGGCAGTAAAGAACTTCATTGATGTTGGTGCCGGAGTTGTCGATGAGGATTAT
AGAGGCAATGTTGGAGTTGTGCTCTTCAACTTCGCCAAGACTCCCTTTGTGGTGAGGAAG
GGTGACCGGATAGCTCAGCTGATCTGTGAGAAGATCTGCTACCCAGAGCTAGTGATGCTG
GAGACCCTTGACGAGACACAACGCGGAGCTGGGGGCTTTGGGTCAACTGGAGCCAACTGA
AATGAACATGTATAAAGTACAAAATTATGAATTGGTTGAGTTATGTGAATTAAATATTTG
TTTTATATTATTTGTTTTCATTAAAATGCTTTTTTCTAACAATATATCTGTGCA
>CL57Contig1
GGGGGGCAGCAGATTGTTCTCGTAGCTAGTTCTCGCGTTAATTGCGTGATCCGACTACGG
AGTCGAATATTGGTGCGTCTATGAGGGAGCAATCGGCCCTTTGGGTGAGAGTATCTGCAA
TTCGAGAGAAAGACATCGTCTACGAAAATGACCAGAGGAAACCAGCGTGAGCTTGCACGA
GCGAAGAATGCCAAAAAGGGTGGCGACAAGGGCAAGAAGGCTGAAGACGGGTTGTCTGCC
GCGGCCCGTAAGCAGAGGGATGCTGAGATAATGCAGCAAAAGCAGAAGAAAGCAAACGAT
CCCCCAGGTGCAAAGGCCCCTGAACCGGCTAAATAATGCCAATAAGTCTGAGGCGACCCG
CCCCCAGCCCCCATGAACAGCCCATGTTCAACCTTCTTCCTGATGTGTATGAGAATATTG
GTCTAGAATCAAAAATCAACGATCCTAACATCGTCCCCCTCCCCGTGGCAGTTGACATTG
CTTGTTGCTTATTGGAAGTGTAATTTTTGTTCTGGTGAAATAAAAGTCTGAGCAAGCAGA
CCATCACCCCACCCTGATATCGCATGTCTCGTTCAGGGATGATCCGTGCTGCAATAGAAC
AATTGTTAACATTTACATGTTGATTGTGTATTTTTATATCAAAATGCCTCCTTATAAGGA
TCCAAATAAAAAAAACTTTTTAGTTCAAAAAAAAAAAAAAAAAAAAAAAAAA
>CL68Contig1
GGGGGGGTACACTAAATCGACGTCAACGATTCTACATCAATAAGATTTGGAGAGCGACGT
GGCTTTCAGTGTCTCCGTTTCTCCTGCAACCTTCGTTTTTCGGTCGAACAAACCCCCTAA
ACAAACACCATGGACCAGATCATGCAGTTCGTGGAGCCCAGTCGGCAGTTCGTAAAAGAC
TCCATAAGACTGGTAAAGAGATGTACCAAACCAGACAGGAAAGAATTCCAGAAGATCGCC
ATGGCCACAGCTATTGGGTTTGCCATTATGGGATTCATCGGTTTCTTCGTCAAACTCATC
CACATCCCCATCAACAACATCATCGTGGGCGGCTAAACGGTGTGTGTCCAAACAGAACTA
GACCGGATGGAACTGAGAAAGAAGACCACGTGTTAGGGGGGGGGGGAGGATTTTGGGGGA
CTTCACAGGATGTCATTTCTACATTCATTGTGCAATATTTGTACTTGGCTCTGTTTAATA
AAATCATAGAAACCCAAAAAAAAAAAAAAAAAAAAAAAAAAAAAAAAAAAAAAAAA
>CL77Contig1
GGGGACGGAAGTCCTTTTCTTTCCTTCCGCTGTAGCAAGGGGCCCTTTCTGGATTGACTC
GGCCGTCACCATGGCAGCCCTGAGACCACTCCAAAAACCTAAGATCGTCAAGAAGCGGAC
CAAGAAGTTCATCCGCCACCAGTCTGACCGATATGTCAAGATCGCGAAAAACTGGCGTAA
ACCCAGGGGTATTGACAACAGGGTCCGCAGGCGGTTCAAGGGTCAGATGCTGATGCCAAA
CATTGGTTATGGTAGCAACAACAAGACGAAATACATGCTGCCAAGTGGCTTCAAGAAGTT
CCTTGTGCACAACATCAAGGAGCTTGAAGTTCTGATGATGAGCAACAAGACACACTGTGC
CGAGATCGCCCATAACGTCTCATCCAAGAACAGGAAGCTGATTGTGGAGAGGGCAGCTCA
GCTGGCCATCAAGATCACAAACCCCAACGCAAGGCTGCGCAGCGAGGAGAACGAATGATC
TGGCCATTATTTTCAAAATAAAGTCTGTAAAAATGGAAAAAAAAAAAAAAAAAAAAAAAA
AAAAAA
>CL89Contig1
GGGGACGCATGCGCACTGCTTGCAGGGCGCAGTACCCATACGCATAATTCTCCAGCATCA
CTCACTCCTTTACAGCGCAGCAAGGCTATCCAAAACACTACGAAATGGCAGACCCAAGAA
TACGGCAGGTGAAGATAAAGACCGGTGTTGTAAAACGGTTGGCCAAGGAGGAGGTCATGT
ACATAAAAGAGGTCAAGCAGCAGGAAGACAAGATTGAACGCCTCAAGGTGGAAGATAAGG
ACTTGTGTCCTCATGTCCTCAGTAAACAGGTGGAGGTTCTCCAGGAGGCCAAGATGATGG
TCCCAGATTGTCACCGCCGTCTGGCCAAGGCCCACGCAGACCTGGTCCAGCTGATGGAAA
CGCTGGAGGACTTGGCTGAATCAGAGGAGTACATAGAGGCCAGGAGCATATTGGACTCAG
TGAAGCTTGAAGGATGATGTTCTTGCCGTGCGATGCACCACTAAAATATCCATTCCTTTC
GTCAGGCCTTGTTTGGAAACACGGGAGCAATCAGAATCAGTCGGCCTCCTTGCAATTACC
ATCGTCGACCCGCCACTCCTTTTTTACGTGTTTCACTTCACTGTAGACAAACCCAAGACC
ATTAAAATGAACACATTGTGTTGTGTTCAGTTGTTTTCGCTTTCAAAATAAAAATTGTGT
TTTACTTGCTTAAAAAAAAAAAAAAAAAAAA
>CL89Contig2
GGGGTCATTAGTTTCCAAGAATCGAACTGGGGGGACACAGTATGGCATTAAGGGGAACTT
CTTCAGCGACTATTTTTCCTTTGTATTCATAGTTCTTCCGTTAGTGTTCTTGACTAAGAT
TTTTCAGCGCAGCAAGGCTATCCAAAACACTACGAAATGGCAGACCCAAGAATACGGCAG
GTGAAGATAAAGACCGGTGTTGTAAAACGGTTGGCCAAGGAGGAGGTCATGTACATAAAA
GAGGTCAAGCAGCAGGAAGACAAGATTGAACGCCTCAAGGTGGAAGATAAGGACTTGTGT
CCTCATGTCCTCAGTAAACAGGTGGAGGTTCTCCAGGAGGCCAAGATGATGGTCCCAGAT
TGTCACCGCCGTCTGGCCAAGGCCCACGCAGACCTGGTCCAGCTGATGGAAACGCTGGAG
GACTTGGCTGAATCAGAGGAGTACATAGAGGCCAGGAGCATATTGGACTCAGTGAAGCTT
GAAGGATGATGTTCTTGCCGTGCGATGCACCACTAAAATATCCATTCCTTTCGTCAGGCC
TTGTTTGGAAACACGGGAGCAATCAGAATCAGTCGGCCTCCTTGCAATTACCATCGTCGA
CCCGCCACTCCTTTTTTACGTGTTTCACTTCACTGTAGACAAACCCAAGACCATTAAAAT
GAACACATTGTGTTGTGTTCAGTTGTTTTCGCTTTCAAAATAAAAATTGTGTTTACTTGC
TTACCAAAAAAAAAAAAAAAAA
>CL101Contig1
GGGGGACCCCGGAAGTGATGAAATACCCGCGCTAAGAATGGCGAGGGGGTGGTAGAAGTT
TTTCTAGTGATTTTGTTGTTTAGTTCCTTCGATAAATTAGTCCTTCTAAATGTAGTTGGT
CTGAGCATTGGGCATTCAAATGGCCAAGGCTCCAGTCAAGAAAGTGGTTAATGGCAACGC
TCCAGTCCAGACCAGTACAGTGGTTAAGGGTAAAGCCCGATTTAAGACCAAAACAGTGGT
TAAAGGTAAAGCCACAGTCAACACGAGGACAGTGGTTGAAAAAAAAGCCCCAGTCAAGAC
CAATACAAAGTCGTCTTCCGGAAAGAAAAATGATCACTATTGTGTTCTGTGTGGCGAAAG
TTATTCAACAAAGGACGGCCATACCCATATGCAAAGTTACCTGCATCATCGGGAGTTTAA
GATTGCTTTGGGCAGGGATATCAGCCACTGGTGTCAAGCTTGCCAGACGTCTTCCATTGA
CCTATCTGCATATGCCAAGCATGTCGACACACCTGAACACAAACTTAAATTGAATCTATT
GAGGCTTTGTGTAAAGCCCATTGCTTTATCAAAGATACTGAGCCCGGAGGACTACAAAAT
AGTTGTTGAAAGAAACCAAAACCTAAAGAGTCTACGGAAAAAAACGAGAAACAGGCAAAA
AAAAAAAAAAAAAAAAAAAA
>CL101Contig2
GGGGGACCCCGGAAGTGATGAAATACCCGCCCTAAGCATGGCGACCTGGTGGTAGAAGTT
TTTCTAGTGATTTTGTTGTTTAGTTCCTTCGATAAATTAGTCCTTCTAAATGTAGTTGGT
CTGAGCATTGGGCATTCAAATGGCCAAGGCTCCAGTCAAGAAAGTGGTTAATGGCAACGC
TCCAGTCCAGACCAGTACAGTGGTTAAGGGTAAAGCCCGATTTAAGACCAAAACAGTGGT
TAAAGGTAAAGCCACAGTCAACACGAGGACAGTGGTTGAAAAAAAAGCCCCAGTCAAGAC
CAATACAAAGTCGTCTTCCGGAAAGAAAAATGATCACTATTGTGTTCTGTGTGGCGAAAG
TTATTCAACAAAGGACGGCCATACCCATATGCAAAGTTACCTGCATCATCGGGAGTTTAA
GATTGCTTTGGGCAGGGATATCAGCCACTGGTGTCAAGCTTGCCAGACGTCTTCCATTGA
CCTATCTGCATATGCCAAGCATGTCGACACACCTGAACACAAACTTAAATTGAATCTATT
GAGGCTTTGTGTAAAGCCCATTGCTTTATCAAAGATACTGAGCCCGGAGGACTACAAAAT
AGTTGTTGAAAGAAACAAAACCTAAGAGGCCTACGGAAAAACGAGAAAAACTAAAAAAAA
AAAAAAAAAAAAAAAAAAA
>CL114Contig1
GGGGGCTATTGGTCGGCAAGCATCAGAGCACATGAAGGCGGGTTCCTATGACGTACATAT
ACCGCGACTGGAAACCGCGACGGGGGGTTGAAAAAAGTGATGGGCAACTTCAGCTGATCT
ACCTTTCTCTGACAGACGACACATTATAAAAACCTTGATATAATTAATGTATAAAGTCAC
ATTGTAATAAGATAAGTAGCGAACTTTGGAGGATGGACAGTGAATTTCAACGAGATGGAA
GGGTCCTAGACCTCACCGATGATGCTTGGAGAGAAGACCGATTGCCGTACGAAGATGTCA
CTATCCCTCTGAGTGAACTGCCCGAGGCTGAACAGGATAATGGCGGATCAACAGAGTCTG
TGAAAGAACAAGAGATGAAATGGACGGACCTGGCCCTTCAAAGCCTACACGAAAACACCC
ACAACACTGGAACGTAAACGGACTATGTGTCACTTCTTGTCTGGTCTCTATAGCATGCCA
CCTACAGACATGCTCTTTACACTGGGTTACCAGAAATGTCAATAAGTCATTTATTGTATC
CTTGAAAGCACATTAAATAAATCAAATGTCAACACCAAAAAAAAAAAAAAAAAAAAAAAA
AAAAA
>CL126Contig1
GGGGGAAGGCATGTTCCGGGGACATGTTTCTAGGCAACACCAAACATTTCTACTGTAGAA
GTTAGGATGGTTCGGGTAAAGTCAAGATATTTGCTGTGTGAAATAAACATCTCCGTCCCA
TCCAATCGGTTGTTGCTGGAAGACAGACCGATCTTCTCGGCAGTGAAAGATGCCGTGGCG
AGCATGCACGGTGACTATGGAGCGGCACAATGTTCCATTGGTTTCTCAGTCAAATACGTG
AATGCACTCACTGGCATAATGCTTATACGCTGCCCCAAAAGTTCTTACCGCCTCATCTGG
TCTGCGCTGCCTTTCGTTACCAGCGTGGAACTTAAAGGAAGGAAAATCCCCCTTTTCCTC
AACTGTTTGCATGTCGGAGGAACAATCAGAACATGTCAGAAGTTCCTGGTTCGATACAAT
ACCCAGCAGCTCCATAGAATGCTCCCTCAATGTAAAACCACAGATGAGAAAACTCATGTT
CGTCGTGCCATACTCCGCTCTTCCACAAAAATGTTGAAGGGAAAAGAACATAAAGATGAG
AGCGACTGAATTCATAACTTATTGTTATCTACATTGTTTATAATGTTGCTTGATATAGAT
GGTATGAATTATGCCCCACTATAGTGTTAAGACAAAATATTTGTTCGTTTACAATTGATT
TTAGGGGACATCAGAATTATGTGAAATAAAGATTGCACCAAAAAAAAAA
>CL138Contig1
GGGGCTGTTCTATTAAAACTAGGGGGATACGGGATGATACGACTGATGATTGTACTTGAT
CCTCTCTCCAAAGAAATAGTTTACCCTTTTATTGTTCTCGCTCTTTGAGGTGTAATCATA
ACAGGTTCAATCTGTTTACGTCAAACTGACCTGAAATCTCTAATTGCCTACTCCTCTGTT
AGTCATATAGGCCTAGTAGCAGGGGGAATTTTAATTCAGACCCCTTGGGGATTTAGGGGG
GCATTAATTCTAATGATTGCTCATGGCTTAGCCTCATCAGCTTTATTCTGCCTTGCTAAC
ACCAACTACGAACGAACTCATAGCCGGACAATACTTTTAGCCCGAGGACTTCAAATTGCC
CTTCCACTTATGACCACATGATGATTTATTGCTAGCTTAGCTAACCTCGCTCTCCCTCCT
CTTCCTAATCTAATGGGGGAACTAATAATTCTCACCTCCCTTTTTAACTGGTCTGCATGA
ACTCTAATTCTTACCGGGATTGGAACTCTAATTACAGCTGCCTACTCCCTGTATATATTC
CTAATAAGTCAGCGAGGGCCTCTGCCTCAACATATGCTCGCCCTTCCTCCTTCCTACACA
CGAGAGCATTTGTTAATAGCTCTTCACCTAATTCCCCTTTTACTTATTATTCTTAAGCCC
GCCCTTCTATGAGGCTGATTTGCCAAAAAAAAAAAAAAAAAAAAAAAAAAAAA
>CL150Contig1
GGGGCAATGTAGGTTCAGTGTGTGGTGGCCTGTACCACCTTTACCGTTCAGAAAGTGGTG
AGTGCATCTTAGCTCGACCTCATATTTAAATGCTCGATCTGAATTCATTGATGGGAAAAC
CCTATGCAGAGAGCCACTCAAAGGGTTGTTACTACAGAACACAGATGCCAGTGGGGCAGG
AGGTACCAGTTATATATACAGCCAGCAGCAACGGCCTTCACCGCCAACGGTGAAGGCTTT
GCTCACAGAAGCTTGGGAAATGTAAAGGGGAATAAATGTACTGGTGGTTCAATTAGTTGC
TCACTGATTCCATTTATTATTGGTAGCCCGTCCACTGAAGAAGACCAATTTGCCCTCTCC
TGGTATCACCTTTAACTCAATAGTAGAAATGTGCAGTTGAACGACAGAGAGAAAAATGTT
TGGAATACATGGTCAAACCTTGACATAAAAATCTCCTTAGCTTCAAAAAAAAAAAAAAAA
AAAAAAAAAAAAAA
>CL161Contig1
GGGGCCTGCGGCTCGGTGATCGACTAGTCTTGTCGGTAACCCGCAGCTTCTTACAGTGTT
AGCGGCGTTAGCATCCCTACAGTCTCTTCTTATACAGAACTACTTGCTACTATCAACAAC
TGCCGCCCTCAGACTCGACATGTCCACAGCGCTGGAGACCTACATCAACCGGACCGTCGC
CATTGTGACCTCGGACGGCAGGATGATCGTGGGCACGCTGAAGGGTTTTGACCAGACCAT
CAACCTGATCCTGGATGAGAGCCATGAGCGTGTGTTCAGCTCCTCTCAGGGGGTGGAGCA
GGTGGTGCTGGGGCTCTACATCGTCAGGGGCGACAACGTGGCGGTGATCGGAGAGGTGGA
TGAGGAGACGGACTCTACATTGGACCTCGGCAACATAAGGGCTGAGCCACTCAACTCCGT
GGCCCATTGACCCCCCCCCCCCCCCCTTTAACCTTTGACCTCTCCTGAGGTGTGTGTGTG
TGTGAGTGTTTTTGGATGTTTTCTTTTATAAATAAAGTTGAGGATTTGAAAAAAAAAAAA
AAAAAAAAAAAAAAAA
>CL174Contig1
GGGGGTCGTCACTGAGCGACACGACGCTACTCGGCTGCGCCTTCGGTGAGCTCTGTCATG
TGGTTGCCAGGCGTGTATACACATGTTCAACTTTTTACCCATGACTATATATTATATTAA
AAACGGAGGGTTTGGGCTTAACACGTCACTCGTGTTATTCTTATGGATTGAGAAGAGAAG
CTAGTGAGGAGGAACAACGCTTAAGTGCGTTAGCTTAGCCAGCTAAGGAGCTGCTAATGG
TCTGTAAGCATTAGAGGACATTTGTGTGAGATATATAATCATGAAGGGACAAGTGAAAAA
GAAAGTCTTCAAAAAGAAGAACAATGAGCAACTGCGTAAGTACATGGCGACGGTAAAAGA
GTTCCTACAAAAAAATGAAGGTGGTGGACTAGGTAAAGATGATGAAGATCATGATGATGG
TGGAGGAAGCGGCCAGGAGGACAACAAGTACAGTGTTAAGTTGGTCCAGAGGAAAAGTCG
CAAAGAGATGAAAAAAAAAAAAAAAAAAAAAAAAAAAAAA
>CL186Contig1
GGGGAATCCGTTGTTGGTAATATTGCGCATGCGCTGTACTGGCGGGGGGGGAAAGGCTGC
ACCAGGTTGTGGACGAAATAGCGATGAACTCCTTGGAGCAGGCCGAAGACTTGAAGGCCT
TTGAGAGAAGACTGACGGAATATGTCTCCTGTCTGCAGCCTGCAACGGGCCGGTGGCGAA
TGATTTTGATAGTAGTCTCTGTTTGTACGGCTACGGGGGCATGGAACTGGTTAATAGACC
CCGACACGCAGAAGGTTTCCTTTTTTTCATCTCTTTGGAATCATCCTTTCTTCACCATCA
GTTGTATCACACTCATAGCGCTATTCTTTGCTGGAATACACAAGCGGGTTGTCGCACCGT
CAATTATTGCTGCTCGTTGTCGGACGGTTTTAGCTGAATACAACATGTCCTGTGATGATA
CAGGAAAACTTATTCTCAAACCACGGCCTAACCCACATAGCAAGACATTTGCATGAGCGT
CTGAATGGCTTGTGGATCTGCTTCTCAAATTCTTTAAACTACCTATTAAATAGGATTACA
TGGAAAGGATAATGAAACGGAGACATAGGTTTCTATACAGCAGAAATGCCTTTAAACAAA
CCTGCCTTCGGTGTGTGTAGATATCATAAAGGTATCAAAGGTCGGGTATCTGCTCATGTG
CCCTGTTGATATATTTTATTAATTCATTTCAAATGTATTGATTGTTCATGATGTAATGTA
TTTTAGATAAATAATTATTTTAAAATGTATTTACAAATAAATACCCAAAAAAAAAAANAA
AAAAAAAAA
>CL200Contig1
GGGGCTTTCCTGTCGGCCATTTGTCTGCACGTTTGTTTAGTGACTGCCTGACGCCAAGTC
CTCATCATGCAGAACGACGCCGGAGAATTCGTGGACATGTATGTCCCCCGCAAATGCTCC
GCCAGCAACAGAATTATTGGGGCCAAAGACCACGCCTCCATCCAGCTCAACATCGCTGAG
GTGGACAAGGTGACTGGTCGCTTCAACGGTCAGTTCAAGACCTACGCCCTCTGTGGCCCC
ATCCGCAGAATGGGAGAAGCCGATGACTCCCTCCTGAGGCTGGCCAAGACCGACAACATC
GTGGCAAAGAACTTCTGAGATGAGCCAGTGGATCCTTTGTAAAATAAAGATGTAAAAACA
AAAAAAAAAAAAAAAAAAAAAAAAAAAAAA
>CL212Contig1
GCCTCTAAGTTTGAGGAGATCTACCCCCCCGAGGTGGCGGAGTTTGTGTACATCACGGAC
GACACCTACACCAAGAAGCAGGTCCTGAGGATGGAGCACCTGGTGCTGAAGGTCCTCTCC
TTCGACCTGGCCGCGCCCACCATCAACCAGTTCCTGTCGCAGTACTTCCTGCACCACGCC
CTCAACAAGAGGGTGGAGAGCCTGGCCATGTACCTGTCGGAGCTGAGCCTGGTGGACTCT
GAGCCGTTCCTCAAGTACCTCCCGTCACACACGGCCGCCGCCGCCCTCCTCCTCGCCCAC
CACACCATCACAGGAGAGTCCTGGCCCGCGGCCCTATGGGAGGTGTCGGGCTACTCTGTG
GAGGACCTGACCCCGTGTCTCCAGGACCTCCACCAGATGTTCCTCGCCGCCTCGCAGCAC
GCCCAGCAGTCGGTCCCCGACAAGTACAAGAGTGCCAAGTACCACGAGGTGTCTCTCATC
ACCCCCCCGGCCACGCTGAACATCTGACCCCCGCCCCCCACGTCTCTTCACCAGCACATC
GTAGACCAGCCACCTCGCCCACTTTTAGGGCGGCCGGCGGTTTAGGAATTTTAACTCTAT
TTTTCTACTGTCCTGTGGGGACTTGTTTTAACCGCTTCAGCGAGGTCATCGCCTCGTTAA
TCACGGTCCGTCTGCGGGCCGCGCCTGCGTGCTCTTCATGCGATGTACAAAAAAAAAATG
CATTTCTCTGCAGTCTTTCTATTTTTTTTTTAAATGTTTTTGTACCCGCCTCCACGGTGA
CGCCAGTTCTCCTCAGAGCCACAACATGGCTTTACCAAGTGTGTTTGATGTTCTGTACAT
ATTTTATACACACTGCCAGTCCGGTTGAATGCAGTCCCACGTTGCCTCAGGGATGCACCG
CAAGTCTTCCAGCCCGCCCTCGGGGTCTGCTCTATTGTCTCGGTCGTCTGTCACTCCACC
GGCTCTGTTGTAAATAAATCCTACTGTAGACTGAAAAAAAAAAAAAAAAAAAAAAAAAAA
AAAAAAAAAAAAAAAAAAAAAAAAAAAAAAAAANCCCGAAAAAAAAAAAAAAAAAAAAAA
AAAAAAA
>CL223Contig1
GGGCAAGGATGCAGTAGCTATTGAGCAGGAGTTCCTGACCGTAGCCCTGCCAGTGAAGCT
GATTGGGATGAACTGTGACATGATGAAGCAGTACATTGAGTTTGTGGCGGACAGACTGAT
GTTGGAGCTTGGATTCAACAAGATCTACAAGGTGGAGAACCCCTTCGACTTCATGGAGAA
CATCTCCCTGGAGGGGAAGACCAACTTCTTCGAGAAGCGTGTGGGAGAGTACCAAAGGAT
GGGGGTCATGTCGGGTGCCACGGACAACACTTTCAGACTAGACGCTGACTTCTAGGAAGC
CCCGGAACAGAAATATTGACTTTACGTGGGAGAGTCTTGGGTCCCACTGTACTTGAAATG
GAGCCCATAACATCAGTTATGTTGGTGCACTTTATGTGATACTTTTTGAGCTTCTGCAAG
CTGGCGGTTGCCATGAACGGCTGCGCTTGGGGCGGAAGGCTAGTCGTGGTGCCTTGAACT
CTATATTTTACCGATCGGACCTCATGGCTGTGCCAGGTTAAACTTGCATTCTTGCAGCTA
CTACCCATAATTCTCCCCATGTAAACTAGTTGTATAGATGAATTAACTTGTGCATTACTT
TAGTGTTTCTTATTTTTTCAATTGTGATTTCTTGCTGTACAGTTTTATATTTATAAAGTT
TTTCCAATTTTAAAAAAAAAAAAAAAAAAAAAAAAAAAAAAAAAAAAAAAAA
>CL235Contig1
GGGGGGGGAAGGCTGCTGCTATTGGTTGGAATATGTCACATGTGGGTAGTGAAGATGGCG
TCGCCAAATGGAGGTGATGACTTTGAGTCGTCTCTGCTGAGCTTTGAGAAGCTGGACCGA
GCCTCACCAGACCTCTGGCCAGAGCAGTTGCCCGGAGTTGCAGAATTCGCCGCATCTTGT
AAAAACCCCATCACTGACTCTCCCCCTAAGTGGATGGCGGAGCTGGAGAATGACGACATT
GACATGTTAAAAGAGCTGGGTAGTCTCACCACCGCAAACCTCATGGAAAAAGTGAAAGGG
CTACAGAACCTCGCCTATCAGCTGGGCCTAGAGGAGTCCAGGGAAATGACCAGAGGGAAG
TTCCTCAACATCCTTGAGAGGCCGAAGAAGTAACGATTGGACCAATTGTTTAATGTCATC
AACGACAACTGAGACAGGTTGGAGGAAGGCGGTCCTGATTCGGTTCCTCTAGGAGACTGA
GACAAACAACAACGCCCCCAAACAGTTGGAATCACCCCCAACCACTGGGGGGCAGCAACA
TTTCCTCCAGGGGAGCTCACTTTGGTTGGGATATTTTTCCTCTACTTATCATCAATGCAG
CGGACTTGAATATTTGCAGTACACTTTCCCAATCCCCGGATGTACGTTCCCTATTTATTC
ATATTTCTATTTTAAAAAACTTGGTTTAGAATTTGAGATGCTGAAATGTTGTTAATAAAG
TTTTGACATGACGANAAAAAAAAAAAAAAA
>CL248Contig1
GGGGGAAACATGGCAGCAGCAGTTCCGAAGAAGGTGTTTGAGGTGTTCGTGTCCAAGATA
CCATGGACTATTGCGATGAAGGAGGTGCGGGAATACTTCGGACAGTTTGGTCAAGTGAAG
AAGTGCCTGCTTCCCTTTGACAAGGAGACGGGCTTCCATCGAGGGTTCTGCTGGGTCGGC
TTCACCTCGGAGGATGCTCTGATCAACGCGCTACAGAAGGACCCACACACGCTGGAGGGA
GCAAAGATTCAAGTCCAGAAGAACAGACGCTCGTTTGCTGCGGTGAAAACCAACAAAGAC
TCTGACGACTCTGTACATGTGTAACCAAATGTGTCTGTTACACATGTATAGAGTCTGAGG
ACTCTATACATGTGTAAACAATATGTACTTTTTTTCATATTTTTCATTTTTGGTGTCCGC
GTCGTTTTTTCCCAATGCACAAAATATATTTTGTGACACAGCAGTTAAAATGGTGTTGAC
AGTCCACATGATGTGAACAAACTATCAATGTACCCAACAAGAATCACACCTATCAAATAT
TTATTGGGAAGCAGGTGAATATTTTGCATTTACCGTTGTTTTTTTTTACAGGCAATGTTC
AGGAATATTCTCTCCATTCCATTGCTTTGTTTATTTGACTGCCTATTCTCGCTGAAATAT
TGGGCATGGATATTGTTATAGAATAAAAGACTTAAAGGTATCCAAAAAAAAAAAAAAAAA
AAAAAA
>CL248Contig2
GGGGGAAACATGGCAGCAGCAGTTCCGAAGAAGGTGTTTGAGGTGTTCGTGTCCAAGATA
CCATGGACTATTGCGATGAAGGAGGTGCGGGAATACTTCGGACAGTTTGGTCAAGTGAAG
AAGTGCCTGCTTCCCTTTGACAAGGAGACGGGCTTCCATCGAGGGTTCTGCTGGGTCGGC
TTCACCTCGGAGGATGCTCTGATCAACGCGCTACAGAAGGACCCACACACGCTGGAGGGA
GCAAAGATTCAAGTCCAGAAGAACAGACGCTCGTTTGCTGCGGTGAAAACCAACAAAGAC
TCTGACGACTCTGTACATGTGTAACCAAATGTGTCTGTTACACATGTATAGAGTCTGAGG
ACTCTATACATGTGTAAACAATATGTACTTTTTTTCATATTTTTCATTTTTGGTGTCCGC
GTCGTTTTTTCCAATGCACAAAATATATTTTGTGACACAGCAGTTAAAATGGTGTTGACA
GTCCACATGATGTGAACAAACTATCAATGTACCCAACAAGAATCACACCTATCAAATATT
TATTGGGAAGCANGGTGATATTTTGCATTTACCGTTGTTTTTTTTTACAGGGCATGTTCA
GGAATATTCTCTCCATTCATTTGCTT
>CL260Contig1
GGGGAGTCCAGCGTGAACCACAGCATGGAGGAGAGAGGCAGAAAAGCCTGTCCTACAGCA
GCACTGGTGTGGGGGCGTGGGCCCAAGAGTCGTTAGACCGGCTTTCCTGTAACCATAAAA
GAAGCGCGTCGTGCGATGTTCAGGGGACTGTCCCGAAGACACAGCCTCGCAGCACATAAA
CAATCATGGATTTCAATCTGGAGTCAGCCTGCGGCCCTGACGAGGTAAAGAAGAACGATG
CAAATAGCACGGAGTTTTCCTTTTTCGGCAAAAAGGACAAAAAGGACAAGTCTGACTGCA
AGGACAAGTCAAAGGACCACGACAAGAGCAAGGGAGACAAGAAACACAAGGAAGGTGGCA
AGGAGCACAAGAAAGACAAGCAGCACAAGAAGAAGGACAAGGGGCACGGAGGAGAGAAGA
AGCACAAGAAACACGGAGACGGGGAGCACAAGAAAAAGGAGCACGGAAGTGGCTCTTCTT
CGTCATCCTCTTCCTCCTCTAGTAGTGACTCGGACTAAATACCTGATGCAAGGATGAGGA
ACAACAGTTCTCTGAGTACCTGTAACATTTGCTACTGCTGTATGTATGCTGTCTGCCTGT
GAACTATACATCTGTTGTTTCTTAACTGGCCTGGTGACAAAATATGTGTTCTTACTACAA
TGTAAACTAATAAATGGTGCCTCGAAAAAAAAAAAAAAAAAAAAAAAAAA
>CL271Contig1
GGGGGAAGAACTTCCTTTTCCCTTCCGTGGGTCGAGAGATCCTCAACATGGTTCGCTACT
CCCTAGACCCCGAAAATCCGACTAAGTCATGCAAGTCAAGGGGCTCCAATCTCCGGGTGC
ACTTCAAGAACACCCGTGAGACAGCTCAGGCCATTAAGGGAATGCACATCCGCAAGGCGA
ACAAGTACCTTAGGGATGTCACCATCAAACACCAGTGTGTCCCCTTCCGTCGTTACAACG
GAGGTGTCGGCAGGTGTGCCCAGGCCAAGAAGTTCGACTGGACACAGGGTCGCTGGCCCA
AGAAAAGCGCCGAGTTCCTTCTGCACATGCTCAAGAACGCAGAGAGCAACGCTGAGCTCA
AGGGTCTGGACGTGGACTCCCTGGTCATCGAGCACATCCAGGTGAACAAGGCTCCCAAGA
TGAGGCGGCGTACCTACAGGGCCCACGGCCGTATCAACCCCTACATGAGCTCCCCGTGCC
ACATCGAGATGATCCTCACGGAGAAGGAACAGATCGTCCCCAAGCCAGAGGAAGAGGTCG
CCCAGAAGAAAAAGGTCTCGCAGAAGAAGCTGAAGAAGCAGAAACTCATGGCACGCGAGT
AAATGTAAATAAAAATGGGACGCTTAACAACGAAAAAAAAACCNAAAAAAAAAAAAAAAA
A
>CL283Contig1
GGGGAGTCTGGGAAACACTAGTCAATTGTAAACATGGCGGCCATTGCGGGCAGGTTGCTG
TCCTTCAGCAAGAATGCAAAGTTAATCGTTTCCCCTCTGAAATTGTCTTCTGTACCTGCA
CATCGTTACAGCGTTGATGTTTCACATACCGGCGAGGCAATAACCCACACTGGCCAGGTG
TTCGATGAGCACGATCCCAGGCGAGCTCGGTTCGTCGGCAGACAGAAGGAGGTGAACAAG
AATTTTGCAATCAAATTGGTTGCAGAAGAGCCAGTGACTGACGTCCATGCCAGAACGGTG
TCCTGTGATGGAGGTGGAGGAGCCCTGGGTCACCCCAAAGTCTACATTAACCTGGATAAA
GACACTCGCGTGGGGACCTGTGGTTACTGTGGGCTGCAGTTCCAACAGATACACCATCAC
TGAGACCTCTCCTCGGGTCCTCCTGTGAATCTTGTCTCTGCTCTGTAAAAAGTAATTCTG
GTTAATAAATGATATATACAAAAAAAAAAAAAAAAAAAAAAAAA
>CL294Contig1
GGGGGCTGGCTAGGAGAGGGAGAACTGCTGCTGTATTTTACTTGTTGGCTTTTTATGATT
CGCTTTTAGAAAATACAACTAGAAAATAAATATTTGTACTTGTCGTACACTGCGAAGCCT
CCTTTTTTAAACTCGTTTTCACCCGATGCGCAATAACCATTCTTTGCTGATTCCTTTGTC
AAGGGGCTTATTTTCGGTCTTTGGTCCTGTTTAAATTGGAAGAACTATTAGTCAAAAGAC
AAAACTTTAATTGGACTTTTCTAGCGGTCTGCTTCTTCTGATTGACAAATGGCAGATGTG
ACATGTTCAAATGAAGGAGCTCGGAGTGTGTCCCCGCAGTGTCCTAAACCCGACGAGTCG
GAGGTGCCCCTTGGCACCGCCACGGAGACCCAGCCGTCTCCACCTGTTGATGGGGTAAAG
ACGAAGAATGATTCCTCTGGTGGTATGATCACAAAAGAAATGGAGGAAGAGGAGAAGAAG
TTGACAGAAAAATCCGAAGAAATGGACAAGGAGATGATTGAAAAGGCCCGTGAGTCCATT
GTACGGGACTCCCACGATATGCGCTTCAAGAGACTCCAGCATCTGCTTGAGAAGAGCAAC
ATCTACTCCAAGTTCCTGCTGACTAAAATGGAGCAGCAGCAACAAGAGGAGAAGGCCAAG
AAAGAAAAGCAACAAAAAAAGTCTAAGAAGGTGACGAAAAAGGATGAACCTGCCATTCGA
AAAAAAAAAAAAAAAA
>CL306Contig1
GGGGCATATTGCATTATGGGATATAAAATGTCCCCCAACGGGACAAGTTAGCGTATTCGA
TATTTGGGATTATTTCATACTATTACTTCGTTTGTAATATTATTTACAGACGAATGTTTA
CAGGGTTGAGTGGCATTCACTCGCAGCTATGTCAACAAAGATGGAGTCGAAAGTAAGAAG
TGAGTCGAGCTCAAGAACGAAAGAAAGAAGGAGATCCAGAAGCACTGGCACAGAGAAAAG
GAAGCGGAAACGAAGCCGCAGCCGGTCCTCCTCTTCATCCTCCAGCTCGTCATCATCTTC
GTCGTCCTCTTCGTCGTCCTCTTCTTCCTCCAGCTCGTCCAGCCGCAGCCGCAGTAGCTC
CAGCAGCAGCAGCAGCAGCGATTCCCGAAGTAAATCCAGAAAGCAGTTAAAGAAAACGAA
AAAGGACAAAAGAAAAAAGGAGAAAAGGAAGAAGGAGAGAAAACGTAAGCCAAAAAAAAA
AAAAAAAAAAAAAAAAAAAAA
>CL318Contig1
GGGGCAGTTTTATCTGGTAAAGCGAATGACTAGAGGCCTTGGGGCCGAAACGATCTCAAC
CTATTCTCAAACTTTAAATGGGTAAGAGGCCCTGCTCGCTGGCTTGGAGCAGGGCGTGGA
ATGCGAGTGCCCAGTGGGCCACTTTTGGTAAGCAGAACTGGCGGCGGCGGAAGTTTCGGC
GGCAAGCCCCAGGGAAAGAAGATCAAGTTTGATGACTAAGCGTCCATTTTACTTGTTGAA
TGGACTCTGGTTTTCATCAGTTTTTAAGAGCCGTTGGACATTCCAGAAAGCATTGTTATA
TATTTAATTGTTGGTGGGCATTTCAACCCCCACCCCTCCACACGTCCCTCCCTCCATGGT
GGGAGGGCGGTTAGGTCTCAGTTATCGGCCTCTTTCAGCCCCCGGAAAGTTTTTGCTTTT
TTTTTTTTTTTTTTTGTTTCTTACCCCAATAGTAAGATGAGTTGCTGTCCGCAAAGTTTC
CCTGCCTTTTCAGATACACCTTGTACATTAAATAAACTGTATAATTTTGTTTTACTTTTT
GTGCGTGTTGTATCCCCAACGTTTTTGTTATATTTAGTTAAGCTGTAGTTGCAGGAATTT
TACTGTGTAATGTGCAAGGAATTTTGTAACTGATGGAGAAGTTGGGACTTGTGATGGATT
GGGTGTATAGGCTCTTGTTGAAGAGTTTATGAATTTTCGGGCGGCAGTCAATTGAGTCTG
GGGACTAGTCCATGATATTGCGCAGATATGTAACATAAAATATTTGTAGTGCATTGACTA
ATTTTCCCATCTGAAAATGTAAAGGTTTTCATGTGATTAAACCCTTGTAAGTGGTGATTT
TCAAAAAAAAAAAAAAAAAAAAAAAAAAAAACATTCGGCCGCCTCGGTCTAGAATCCC
>CL330Contig1
TTTTTTTTTTTTTTTTTTTTTAAATTTTAATAATTTGCAATAATGCAATAACAACAAATT
TATACATTATTGGTCATATTTTGATAAAAAAAACTCAGTTCTAGGGATTTTCCTGTTTCC
GGGGGGTTTACAGGAATATTAGTAATCTCAGGAGAACTGGGGGGAGGGGGGGTTTACGCT
CAAAAACAAAGGGGGTAAAATGTAGATATTAGGGACTCATCGAGAAAATTTTTAGCCTTA
TGCTCTTGAAAAACTTTAATGTAATTATTCTTTATGGGGACCTAAATAAATAATTTTATA
TATCTATAAACCGAGGACTAGCTCCACCTTGTCCGGCGTCGACGCTCTGCACTGCTGAAA
TGTCAAATGACTTGAAGAAAAAAAAAGAAACCCGTAGCCCATTAGAAAGAACGCCCGGCA
TGGGGAGTGATTATAGTATATATGTGTATAGACATTAAGAGATGTACAAAAGTGCAAATT
ATGAGCGATCGTCAAGCAATGGACCTGAAGCTAGGCAGAATAGCCAGGAAACGTGTTACG
GAATGCAGGTCTTCAATACGTGTCCCTCACCTTCCCC
>CL341Contig1
GGGGACACGGTCACGTGACAGCGTCTGACGGAAAAGAAGACAACATGGCGGTGTGCATAG
CAGTGATCGCAAAGGAGAACTACCCGCTGTACATCCGGAGTGTCCCTACACAGAATGAGT
TGAAGTTCCACTACACGGTCCACACCTCTTTGGACGTTGTGGAGGAGAAGATCTCAGCAG
CAGGCAAGGCCATGGCTGACCAGAGAGAGCTGTACTTGGGGCTCCTTTACCCCACCGAAG
ACTACAAAGTATATGGCTATGTGACTAACTCCAAGGTGAAGTTTGTCATCGTTGTCGACT
CCTCCAATACATCATTACGGGACAATGAGATCCGAAGTATGTTCAGGAAACTACACAACT
CCTTCACAGATGTGATGTGCAACCCTTTCTACAACCCTGGAGATCCCGTCCAGTCCAAGG
TGTTTGAAGGCATGGTATCTGGAATGATGGTACAAGTCAGCTGAAGCCTCCCCGCATCCA
ACGTCTACTGTACATAATGTCCCTACATTAAGATTCACATCCTTGTGTCCGTGTGAAAAT
GTATTGTTAAATAAAAGGAAAGCATTTATATA
>CL353Contig1
GGGGGTAGTTCGGATAAATAAGAATGAAACATGTCTTCCGCTGAAACCCAGCCGCGGTTC
GGTCAGTCGGTCAAGGGTCTTTTATCGGATAAAGTGGGCACATGTAGCGGGGATGTGATT
GCTCTGACTCGGCAAGTGTTAAAAGGATCGCGTAGTCAAGAGCTACTCGGCCAAGCAGCC
AGAAATATGGTTATTCAGGAAGATGCCATTTTACACTCCGAGGATAGTTTAAGAAAAATG
TCCATAATCACCACACACTTACAATATCAACAAGAGGCCATCCAAAAGAACGTGGAACAC
TCGAAAAACCTTCAGGATCAACTCAGACACTTGCTTAAATGAAACCCGCCGACCAACAGA
TTTTTCCCTCACCATCTCTCCAGTCGTCCGTTACATTATTATACAGACTCTCATCGTGTG
GTATTGGTGCACCAATGACAGACAAACAGTGAAACCTGTGGTGATACGAAAGACATGTCG
GCCATGTTCCATGAACACAACCGACTTCTGTGTACCCCCTAGACTTCAACCAAGACAGAG
AAAATTGCATTGGCTACACTGAATACGATATGATACTGTCAAACATGCCTGTTAACACAT
CAATTAGAAGTTGATTGATCTTTTTTTTTATCATTGTTACAATTAATTAAATGCTTTCCT
CTTCCTG
>CL365Contig1
CCGGGCGCACAGAANACAAAGTTCTTCAAGCAGAAGGCGGCCGGGGTGAGGGACGTGTTC
GACAAGCCCACGGTGAAGAAGAGGAAGGCGTAGAGCCGCACCAACGCGGACGCCTGTCTC
GCCGGGCCACGTTTCGAAAGACTTTGAGTGGAGATTTTGGGCACGTGATCACGTCCCCCT
TCAGATGCGTCAGAACAGCGTTATTCTTTTTTAATACTGCACTCTGGTTGGATGAGTCGA
TCATTTCTCAAGAGATTTAGGTCACAATACTTTATCAGATATGGTTGGATTAAGTTGAAT
AGTAATACTCAATGAATCGTGCTTTTAGTGGCTCTAGTGGCCACTAAAAGCTAGCGGCTA
TTTACCATAAATTTTGATCCATGCTCAAAATTGTCCAAGGGACAATGTCGTTTTGTACAG
TGTTCTGCATTGACTTCAAATATCCACTTTTTCAATATATTTCAATGCAACTGTGGTGTT
GACACATTATTGTTAATAAAATTCATTGTTTGACAAAAAANAANAAAAAAAAAAAAAAA
>CL377Contig1
GGGCAAGCGGGTCGCTATCATGCCCAAGGACATCCAGCTGGCCCGCAGGATAAGAGGCGA
GCGTGCCTAGAGGAGATTCCCCCGGGCCGACCAGCGACCCTATTTATCCCACTTCCAACC
TATTGTGGACATTTATCATCAGAATTTATTTTTTATTTTAGAACGACACCAAATGCATCC
GTCGTTCCACAAACCGGAACTCGGAGCAAAGTGGTGTTGGTGGGGGTGGAGTTGCTCCTG
TTCTGGGGATTCGGTGGTGCATTATAACCATACATTCTTTACCCCCTCGCCCTCCACGGC
TGGCTGTTGGTTGAGCCATCAGACGGGGGCCTTTCCCGAAGGCGGACATGACTTCTTCTT
TACATCTTCCATGAAGGGCGGCCCCCTCTTATCGGTCTACTTCCTCCACCAGCCTGTTTC
GATGTAGCGTTCGGTTATTGTTAACAGTTCACTGTACACCACGCTCCCCAGCGGAGACAA
CCCGCCTGTATTTTTCTTGACGGCTTTTTACATGTTATTTTTCCAACATAAAAATCTTGG
CAGCTACATTTAATACTATTTATGAAGTGGTGTCACATGTCTTTCTAGTAAAGTTCTTTA
CGAGTAAAAAAAAAAAAAAAAAAAAAAAAAAAAAAAAAAAAAAAAAAAGGAAAAAAAAAA
AAAAAAAAAAAAAAA
>CL389Contig1
GGGGTAGGCCGTTAAGCACGTATGCTACCACTCGCTTTTAAGTTTCAAGTCTGAATAATG
GATGCTGGGCAGCGGGGGATATGTCTGTATGTTTGCGTGTGTGTGTCTGTGGAGCCTTGG
TGGACTGTTTTGATTGTATTAACCCATTACCTCTGACCTCGTATGGGCCTGTAGGTCTAC
CTGAGCCTAGAAGTGTGTCTGTGCCCACAAGAGGCCCCGTGATCGTTTCCGGCTACACTT
GGTTTCTGTGTTCATTGCCGTGTTAATACTTAAGCTTGATAATTTTTTCCTTGGAGTCCC
GAACTCTTATTTTCTTCAGCTAAATCAGCCTTTGGTCCGGTTATTTTTTTATTTTTCAGA
GTGAGTGGGCTTAACATGTTTCTGTTTTGTCTGTAAATTTTGAACGGCTAGATCGCTATG
AATGATTTGAGCCAGGGGCCTTATGTTAACTGCACCAAGTGATGCTGCTGTTCTGTAATT
TCTGGTTTTCTTTGGTCTTTCCATTTGCAAGTGCTTTCATATGTATGGTAATGGTTGTTT
ATATGTGCGTGTGTGTGATGTGAGAAATTAAATGTTATTTAAAACACTCAAAAAAAAAAA
AAAAAAAAAAAA
>CL401Contig1
GGGGGACCAGAAATAAGAAACGAAGACGAAGCGGTCAGCATGGCGTCCTCCAGCCGAACT
CAGGTTATTGCGTTGTACCGAATGTTGATCAAAGAGAGCAGCAAGTTCCCTTCTTACAAC
TTCAGAAACTACGCTCTCCGCCGGATAAAGGATGGTTTCAGGGAGAATAAGCATGTGGAC
AACCCTAAAAGTATGGACCGGCTTCTGACCAGGGCTAGAGAGAGCCTGGCTCTGATCAAG
AGACAGGTGTCTGTCGGTCAGATGTACAGCAGCCAGAGGACCATAGTGGAGGGACTTGGA
GCTCGGTGAAGTCTGGACATCACCGGCCTCACTGACAATCTGGAGTCTACGATGCAATAC
GAGTCTATTATGCTATTCGACCCATGATATAGGAGTTTTTGCAACCGTCCAATAGTCCAA
ATAAGTCTCTTTTGCACAACTGAGCTATAATTCCAGTTTTATAACGGTATGCACTCAAAA
TAAACTTAGTTCAATTAGCCTCTGACTCACAGCCATACAGTCTTATTAAATTGTTAAAGC
TGAATATCTGAGTGGTACAGGTTTGGAGTGGCACTGATCCAACATATTGGTGTATATCAA
CAGTTGTATTTTTGGACCAGAAGGTTAAATGCAAAATGTAACTGATGTGAAGCGGAATCT
GTCAGTTCGTGAAATGTGAGTAATTGTG
>CL414Contig1
GGGAGGTCCTCCCCAGGACCCTCATCCAGAACTGTGGCGCCTCCACCATCCGGGTCCTGA
CCTCCCTCCGGGCTAAACACACGGAGGAGAACAGCACCTCCTGGGGCGTGAACGGAGAGA
CCGGGACGCTGGCCGACATGTCTGCTCTGGGCATCGTGGAGCCGCTGGCCGTCAAGGCCC
AGACCTACAAGACTGCTGTGGAGACTGCCATCCTGTTGCTGCGTATCGATGACATCGTCT
CTGGCCACAAGAAGAAGGGTGACGATCAGAGTGGAGGACCAGGAGCTGAGTAGACCAGGA
GCTGAGTAGACCAGGAGCTGAGTAGACCAGGAGCTGAGGAGGACCATTCTGTCCAGCCGT
TACTGATGAAACTCCTCTTTAACCCCGTTGTTAATGTTGTCCATTAAAGATGTTGAAACA
AAAAAAAAAAAAAAAAAAAAAAAAAAAAAA
>CL427Contig1
GGGGATTCCAGTAAACAGTACAGAACAACGCTGACTTATCCTTGTCGACTGCGTCTCTTC
AACACGACCGGTCAGGAATATGCCCAAGAATAAAGGAAAGGGAGGAAAGAACAGGCGACG
TGGTAAGAACGAGAATGAGTCCGAGAAGAGGGAGCTGGTGTTTAAAGAGGATGGCCAGGA
ATATGCTCAGGTGATAAAAATGCTTGGGAACGGTCGTCTGGAAGCCATGTGCTTTGATGG
AGTCAAGCGGCTTTGTCATATCAGAGGAAAACTCCGGAAAAAGGTGTGGATAAACACATC
AGATATCATTCTGGTGGGATTGAGAGATTACCAGGACAACAAGGCCGACGTCATCCTGAA
GTACAACGCAGACGAGGCCCGCAGTTTGAAGGCCTACGGAGAGCTACCCGAGCATGCCAA
AATCAACGAGACAGACACATTCGGACCAGGGGATGATGATGAGATCCAGTTTGACGATAT
TGGTGATGATGATGAAGACATTGATGATATCTAAAGGGCTGCTGCCAGGGGGGAGGTGGA
ATGACATTGGAGATGCTCCAGTTGTGTTTTGTTTTCTCCTAGCCATTACCGCACATCGAC
TTCTATATTTTTTTTTTAATAAGGTCCTCAATGTACCGGTCCA
>CL438Contig1
GGGGGCGTATCTTCCATGGGCTCCACGGTCGCCAATAAGGTCCCCTTTACGGCCAAAAGG
AAAGACAAGGCGGAGTGAGGATGATCACGTGGACTTATCAACATTTTGCTTTACTGCCCC
ACCCTGAGCCACGGAGCGTTCCCATGTGTGGCTGGTCCTTGTCTTTCAGCGTTCCAGAAC
TTTCTTATCTTCCTATGTACAGACCAGTGAATTGCATGTGGATACTTTTTTCGGCGCTCT
TATTTTTTAAGTGTGTTTTTTCTTGAGAGGGAAGTAAGGATTAATCGCTGGGTGTGATTA
TTCCTCAGACATCGAGTCATAGTCAAAGAGGGCCTTGACTATGACTTGTGGCTAGCAACA
ATACTCTAAAACTGTTCTCAAAGGGTGATAAGATACAGGCTTAGGTTAGTGTTTAGGAAT
CACTTGTAAATGAATAATTGGATCATTCACACCGTCATTATCTCATGAAAAGTACACGGT
TTCATTTAAGCAAGTGTCTTCTAACCTCATGAATCCTGAAAGCTCCAGTCGTTTGCCTGC
ATCCTGGAACTCTAGAAAGTTGAAGTACTTCTTGATCGAATACCTGTTTACTGTCTGCAA
GAACAGGAGTATGTTGGAAGTATTTAGTTAGAATTACCACATTTCAAATGCAAATGTAAG
TTATGGCAATCCATTGCTGATGGACAGTATTGGTGTGAGTTTGATGTCAATGCCTACTTT
CCTTTCATAAGATATTGGATCATTCACTCGAAAAAAAAAAAAAAAAAAAAAAA
>CL451Contig1
GGGGCCTTTTCCTCCACCATCGGCGAGAATGAAGACCATTCTCAGCAACCAGACTGTCGA
CATTCCCGACAATGTCGAGATTAAGCTGAAGGGCCGGACGGTCATCGTCAAAGGACCCCG
GGGCACACTCCGCAGGGAGTTCAACCACATCAACCTGGAGCTCAGCCTCCTGGGAAAGAA
AAACAAGAAGGGCTTCAGGTACAAGATGCGCTCTGTGTACGCCCATTTCCCCATCAATGT
GGTCATCCAGGAGGGAGGCGCGTTGGTCGAGATCAGGAACTTCCTGGGAGAGAAGTACAT
CCGCCGGGTTCGCATGAGAGCTGGTGTGGGATGTGCTCTGTCGACGGCCCAGAAGGACGA
GTTGGTGCTGGAGGGCAATGATGTGGAGCTTGTGTCCAACTCAGCGGCTCTGATTCAGCA
GGCCACCACAGTCAAAAATAAGGATATCAGAAAGTTCTTGGATGGTATTTATGTTTCTGA
GAAAGGAACAGTATTGGAACGTCAGGATTGAAGGCAGAAACAACTAGAGCTGCCTTGATC
CAGCAGGCCACCACCGTCAAGAAGAAGGACATCAGGAAGTTTCTGGACGGAATCTACGTC
AGCGAAAAGACAACGGTGGTCCCACAAGAGAATAATTAAATCTATTCCTTGACAAATAAA
ACTTCCCCACTTTTCCAAACGAAAAAAAAAAAAAAAAAAAAAAAAA
>CL464Contig1
GGGGGCTTCCGCCGACAGTGGGACCCGCGTGTTTACATACTCCCAGATGAAGGAGTTTAT
AATGAACCAGGAGAAGCTCGCCAAACTGCAGGCGCAAGTCCGCATAGGCGGCAAGGGGTC
AGCCCGCAGAAAGAAGAAGGTGGTTCACAGAACGGCTTCAGCCGACGACAAAAAACTTCA
GTTCTCCCTAAAGAAACTTGGAGTCAACAACATCTCTGGCATTGAAGAGGTCAACATGTT
CACAAACCAGGGCACCGTCATCCACTTTAACAACCCCAAGGTGCAGGCCTCTCTGGCTGC
CAACACATTCACCATCACAGGGCATGCAGAGAACAAGCAGCTCACAGAGATGCTTCCAGG
AATTCTGAACCAGCTCGGGGCTGACAGTCTAACCAGCTTGAGGAGATTAGCAGAGACCCT
GCCTAAGCCTGCAGGAGACAAGGCCCCCATGGTTACCGTTGATGAGGAGGAGGAGGACGA
CGATGTTCCGGATCTTGTCGAGAACTTCGATGAAGCATCAAAGAACGAGGCCAACTAAGG
AGAAAATACCACCACTTTTTTTCAAGACTCCATTTGACAATGTTTTAGCTTTTGCTTATG
GGTAACGGGGGCAAGTTGCTCTTGGCCGTTTAACGAGAACAATTGGGCAAAAATAAGTAA
AATAGACCCTTTTTATGACAACTTTTAACGTATATCAATGTCTGATTTGCCTTATTCTGT
TGTCCCTGTAAATGTCTTGGTGAACTGAATGTTCAGACCATTGTTCCTTCCCTTCTCGCT
GTGATGCTGACACCAATGTGTTTATCACCATGTAATAAAGATTTAAGTTCCAAAAAAAAA
A
>CL477Contig1
GGGGGGGGTGGGATCCCATATCCTGGTAGCCTTGCTGGTGGGCCTATGGCTGGCTCTACC
GGTGGCCTAATGAAGATGGACGGGTCCCACTCTGGCCTGCCTGCTTCCATGGCTGAAATG
GAAAAGAACGGCTCTGGTGGTGTGTCAAAATCACAATTTTCCCATTTTATGGAAGAGGGT
AAAATCGCTGTCAATTAGTCATGAAGGTTAGAGCCAGTTACGCCTGGAAACTACCTGTAC
AATCAATACTGAGTAAATCTTTCAAGGTGGAGAGTCTGTTCAGTCATGCAAATCATAAGT
GTTATTTGTAGTTGACCTATAACTACTGTAGCTGTATTTACTTTTTTAACATGCGGGTAT
TTTTTGTTTGTCCTGATGTTGAATGTATAACTACTTGAAACTGCTACACATTGTCTTTCT
GACGTGCTTTTGAAGGATTTTCTCTAGGATTGGGAAACGTTTCAGGGTGTGACTGAATAT
GGATACTGTGTTGTAGTGTTTATGGGAATAATAGTGTGCTTAACCATATTTCTTTGTACA
TGACTACTCACTTTCCCCTTGTGTGCTATAGATTTTATCAAATTGTACAGTTTTTTTGTT
TTTTTTGCTTTTCGAAAAAGAGTCAGAAGTTAGAGTCTGAATGATTCCAGCATTTTTTAT
TTTAACCAGATGCCCTTTGTCATCCAATTGACACAGATTACAAACTGGTTTTCACATGGT
TACTGATGCTGAAATGTTGGTTGAAATGTATAATCTTTGTGCCTAATTCAAATTTATCTT
GAATGCATTTCAATTACAATAAAGGCCCGTTAGACTTATACTTAAGCATGTCTTACAGTA
TAACATTGCATTTGTTTTTTCTTTTTTTTTACCCTTTTATTACAACCGTTTACTAACTCT
GATTAAAATGTTTTTGCTACTCCATTCTAGTCCTCTTGTAGAACTGTAGTCTGTTTCAGT
TGGCTGAGCTACAGAATGTTCAATGCTGTCATGCCTGCACTTTATTTATATTTTCAAATG
TTGGATTTACATTCTATCATTGCATTTCAAGTCCCATGTTTTTTTTTTTTGTTCTTATAC
ATGCATTTCATGTTCTACTCGGGGATAGTAACTCACTTTGTTTAACTTTAACTTGTGAAT
TTCTTCTTTTTTTTAGACTTTGTTTTGCTTAATCTGCAATTGTTCAGTTCTGTAAACTCA
TTATTTATATTACACAAAAATGTGATAGGGGGTCTATTCTACCTCATTTAGCTTATGATA
GGTTTTCATTCTTGCCCCCCTTATATCAATGCAGAGTTTTCATTAGCTGATACATTCGTG
ACGCAAAATCTATTTCATCCTCAAACTGCTGAGGTCAACAGTAATGAATGTATCACTGGA
CACTTTACACAAATCAGAATGGTCAGTAAAAGTTTACGGCTCCTCCTGCTGTACATTCCC
CATTAATATGCATATGCCACGGTGTGCCTTTCCCA
>CL490Contig1
GGGGCAGCTGCTGCCGAAATTGACGAAGAACCAGTCAGCAAAGCCAAACAGAGCCGCAGT
GAAAAGAAAGCACGAAAGGCAATGTCAAAGCTTGGTCTGAGGCAGGTAACTGGTGTCACC
AGAGTGACCATTCGCAAGTCCAAGAACATCTTGTTTGTCATTACCAAACCAGACGTTTAC
AAGAGTCCTGCATCAGACACCTACATCGTCTTCGGTGAAGCTAAGATTGAGGATCTCTCT
CAACAAGCTCAGCTGGCCGCTGCTGAAAAGTTCAAGGTACAGGGAGAAGCTGTTTCAAAC
ATCCAGGAGAACACACAGACGCCAACAGTACAGGAGGAGAGTGAAGAGGAAGAGGTTGAC
GAGACTGGCGTGGAGGTCAAGGACATTGAACTTGTCATGTCGCAAGCCAACGTCTCTCGG
GCTAAGGCTGTACGGGCCCTGAAAAACAACAACAACGACATTGTCAATGCTATTATGGAG
TTGACAATGTAATCGGAACGCTCTGGGCAAAGTGGTCAATAAAGTTTGCTGATTTACTCT
ACACTTGTTTGTACAATTTATACCCAAGATGGAAATAAAGTTGTGGCTTGATAAAATGGA
AAAAAAAAAAAAAAANAAAAAAAA
>CL503Contig1
GGGGACCGTACAACTCATAACAAACAACATGGTGCTGGAAAAGAAAGTCTCCGCCCGTGT
AGAGTCTCAGAGGCGGGTTCTAGACGAAGCCACCAGGCAGCGGAGGCTGAGTCGCCAGCT
GGATGCGCTAGAAAAGGATAACTTCCAGGACGACCCGCTGTCCTCCCTGCCTCCCCAGGG
TCCTACTGCACGGCTCCCGGCCTTCAGCGACACAGAGGACACTGGCAAGAAGAGGAGGAA
GACGAGGGGAGATCACTTCAAACAGAGATTCAGGAAGAACTTCACTACTCTGCTAGAAGA
GGAGAATCTATCTGAGAGGGCGGAGCCAAACTACCTGTCGGCAGCGGCTCCTCCCTCGTC
CCTCCCCCCCCGCTCCTTCTGCTCCGCCTGTGGCTTCCCGTCCCACTACACCTGCAGCTC
CTGTGGAGGGCGATACTGCTGCACACGCTGCCTGCTCACACACAGAGAGACCAGATGTTT
GAAGTGGACTCTGTAAGGCGGTCTCCGTGGCAACAGAGACGCTGGGGTGTGGAGGAGGAT
TGAAGCTGATATAAGTACTGCTTGTTGCCTTGGTTACGGCAGGGGAAAAAAAACGACAGT
CTGAACGCCAAGGCAACCAATCGGATTCAACCATGTGTTTTAATCAATAAATGTGCTCAT
AATAACACCAAAAAAAAAAAAA
>CL516Contig1
GGGAAGTACAGGCCCCGGCGTCTCGGCAAACTCAAATTCACGGCCCAGGACCTTGAGGTT
CAGCTGACCAACGAGCTGACGGGATCGCTCCGAACACTCAAGCCAGAGGGCAGTGTCCTC
AAGGACCGGTTCAAGAGTCTGCAGAAGAGGAACCTGATTGAACCCAGGGAGAGAGCAAAG
TTCAAGCGAAGACTCAAGATCAAATATGTGGAGAAGAGGTCATTCAGAGAAATCACCTAA
CTCCATTAGCCACTGAAGGAGCAGGCGATGCCCCTGGTTCTGATCGCCATCACCATCGAC
ATGTATACAATTTGAAGCCACGTATAAATGGACGCCCCAGACAACAGATGCTTTGCACGG
ACTGACCATGGCTTCAAGTGGTCGATGGACGTTTTAAAGTCTATGGTCCCATCACCATTA
ATGGTTGGGTTGATGCTTATAAATGAAAATAAATAAATGTGTCTGCCGAAAGCTGCTTGG
GTTGGTCAAGGAGTTGTGTTTTTGCAGGTTTTGTATCCCTAGGAAATGCAATTAATATTT
AAATAAATATTTTATTGCTCGCAAGAAAAAAAA
>CL529Contig1
GGGGATAGGAGACTTGGTCATAGTCTAGCTAACCCTTTAATATATATATACTTAACATAA
ATGTATATATTTAATTAGTGATTCTCCATCCAATAAGAAAGAAGCTTAGGTTTGTTTTTA
TATGTGACAAGGTTTTCTACTCGGTAGTAAGTGTCCAGAGACGAAGGGCTTCGACCGTCA
GAGGTGAAATGCCCTTTTGTCTTTTTAAATGTAGTGCCGTGTCCGTCTGGTTTGAACTGC
CTTACGTCTGATGTATTTAGTACGGCAGGTGTGTGAGCCTGAATGATGTCATGCTGAATG
TAATGGGTGGTGGTTTTTTTGTTTTGTCTTTCTGCTTCCACACCTTTCTCTCTACAAGAA
CTGTGTCCCTAAGAGAAATTAAGAAACAATCTAACCTTGCGTTCTTATATTTTAGCTTTT
TAATGCACCAACCATGATGACTTGCTACTTCTGAGTAGCAGAACTTGATGAAACCAAAGA
GGTTTTCTTTTATTTGTCAATGTTTTTATTTGAAATCTTGTTACAGCACTCGTGAAAACT
ACATTTTAAAATATATCTGTTCTGTTACATTCTCTTATTATTGCAGTCCAAGTGTGTAGG
ATGCTTGGACGTCCAGCACTGTTTTATCCTGTGGTTGTNATAAAGGGGCTGTTTACATCT
CAAAAAAAAAAAAAAAAAAAAA
>CL542Contig1
GGGGGCACTGAGGCCACCGCTGAAGGACACTTGTCTCACTCCGCTCTCGTCTCACTCCAG
GGTTCACTCTTAAAGGACCATTAAAACCACAGAATGGGCGGACACGACACCGGATCTCAC
CAGTTCACTGGCATCGCCAAGTACTTCAACTCCTACACCATCACAGGGCGGAGGAATTGC
GTACTGGCGACCTACGCCACCATCGCCTCCCTCATCCTCTTCTTCAAACTGAAGCCAAAG
AAACAGGCCGCCGTCACTGAGAAATGATGTTCCCCTCTGAGCCGGGTGGATCGTGGCTGA
GGGAGGAGGAGGCGTCGTGATGCGCTTGTAATAAACTGTCTGTACCATGTAAAAAAAAAT
ATAACAATAAACATGTTCCAAAAATTATTAAAAACACTTTTATTTACAAGTTTAACGAAA
AAAAAAAAAAAAAAAAAAAAA
>CL555Contig1
GGGGGACCCATAGTGAGATTTGATAGGTTGTCTGCACTCAACAGCCACCCCTGATTGGTT
GATATGAACAGCCAATAGCGTGAAGGGAAGGGGTGATACTGGAAGGATGATTTAAGCTGA
TTTCCCTGCATGCTAAGCTAGGCTTAAGTAGCTCAAACTACACAAACTAAATGAAGGATG
TTTCTCTAACTCTCCCTGTCTAGACCAGGAAGGAAAGTCTCATTTGCTACATTTGATTTT
TACCTCCACACTTAATTTTTACGTTGGTAATGTTTCATATTGTAGTACAGATTGTAAAAG
CAAGCGCTGTATAATAATAGACATTGAAGGATGGATGTTCGACGGGAGACCGATAACTGC
ATCCTCCCACTGCTTGCTTGAAGCCTGGCGTGATGGGGTGTTTTCTGCTCTGTATATCTA
CATAGTGCTGTCCTGCTCTAGTGTACTGAACCATACTGACATCTTAACTGCACAATCAAC
ACCACTCCATAGGAATGAAGAAAACTGCAACGTCTTGGTATTTTGAGCCAAATATATTCA
GAAGTTAAAGCTAGCTTCCTCATGTATTAAATTGCACCTGTAGACTTTGACTATCTATCT
ATCTATCTACTATCTATCACCACCTCTATCTCATTTAAATATGTGCGATGTCATTAAAAG
CTTTGAAACGCGAAAAAAAAAAAAAAAAAAAAAAAAA
>CL568Contig1
GGGGGTCCTCGTTTATTAAAGGATCACCGACAGACCGCCAGGATGGAAGAATATCACCCG
ACTGACGAGAGCTCGTTCAACCCCGATGAAACCACCATCACCATCAAGGAGTGCATCGAC
AGCATCATGGGCCGGGTGGACTACAGCCAGCAGCAGTGAACTGTGCGGTGATGCAGAAGT
GTGGTGCCGGACTCCATACGGCCAACTCGTGCTACTGGGACACGGCCATGGACGGAAGCT
GTACCGTCCGATGGGAGAACCGGACCATGTACTGCGTGGTCTGCGTGTTCGCTGTGGCCA
TTTAGAACACACACACGCACACACACACATGCATTCCCACACTCCAACACACACGCACAC
ACACACACACACACACACACACACACACAGGGCACCACTCACAATAACACACCACCGCCG
CCGCCTGACATGCAGTGCAATGTGTTCTATCCACCACTAAGGGGCGACAAAGCACCACCG
TGGGTGAAATTACAATCGTCTTGTAGACCGTTAAACCTTTGTAGTTTGTAGTGCAGTGTG
GTGTGTGANACGTATAACAGGACACTGTTCGGAGATAGTACAGATTCATGTAACCGAGGG
GGTGGGGGATGAGATGGTGAACAGGCAATTCCTGGAAATAACATTGACTTTTTTACGAAA
AAAAAAAAAAAAAAAAAAA
>CL581Contig1
GGGGGGTATTTCATAAAGTTACTGCCTCACTTCACTTGCTGAGATTTCAAGGACTTTTAT
TTTACAACATGGGCGGCGGTTTTCGATTTGTCAAAGACGGGTCTATTCTATGATGCTCTC
ATTGGGAGAGACTCTTTCAGAAGGCGCTGGTGAGGCAAACCTTCCTCTTTGATCTAGAAA
TCAAAAGTATACTTGGTCAAAACGGCTGTGTATTTTCCTCTGACCCTACGGGACTTAGTC
ACTTCGACAGGTCAACGGAATTGACGCCGACGCTTTTGACCTCCACTCGACTACAAGTGG
AGCGCGTCTCATTGTGGAGAAACTTCTACCCTTGTCCTTTTTTTCGTCTGCACTGATCAT
AAGCTTAGAAATCTGAACGCCTTGGTGTTTACACTTTAATCAAAAGGCAAGGCGAGAAGT
GTTAACACATTTGAGACACAGGCGTAATTCCAAACCTTAAAACTACAGTTTCAGCACTCC
AGTGACATCGGCGCTGGTCCATCTGTGTTCTCCGTTCTTGCGCATCGTTTTTCTTGACTC
CTTCGCCTCAACAGTGACGCCACTGCATAATTGCTCTGAAAGAAATAGCTGTCCATCCTG
AACAGCCAAGTGGTGAAAGCTACGGGCTGTGTGAACGCTAGCCCTGCTATTTAGACCTCT
GTTGGTAAATAAAGATGGTCGATTCNTAAAAAAAAAAAAAAAAAAAAAAAAAAAAA
>CL594Contig1
GGGGACAGCGGACAGCCAGTCAGAGCCCGTCCACGCAGCTGCTACGAGCTGCCGATTGGA
GACACTTCATGCTGAGCAGCAAAATGGCCGATCGTCAACCGACTGACTTCACAGCGCTTT
GAAATTTACATTCTTCTGCACATTAGGTTTACATTATAACAACGCTAGTACTTATTTACA
AAAAAGGATTAAGCTTATACGTAGTCTAGTTCACTATCCGCCACTTACTTGATGTATCTG
CTCAGGCGTGGCTGATCTTGTAGCCGCGACGAATGCCTCAAAAAGCTAAGAAAAAAATCG
CACTGAAGCACTTTAGCCAGCTAGCTAGCACGCTAGCTGATCTTCATATGTGATTCCTGT
GAAAGGGATATCAGGACAGGAGGTCGTAGTTCATGGAAGACAAGAAAAGGAAGAAAGACG
ACAAAAGGAAAAGGGAAACCTCTCAGAAGGTTGCAGAGCAAAAAAAAAAAAAAAAAAAAA
AAAAAA
>CL607Contig1
GGGGGTGTGCCGCTCAGTGGTGCTGCTTCTAATGCGTATTGACCCAACTCCTTAAATCTT
AAAGATGCCTATGAAAGGAAGGTTTCCGATCAGAAGAACGCTAGAGTATCTCCAAAAAGG
GGATTTGATTTTTAAGAACCGAGTAAAGATTATGACCGTTAATTATAATACATCTGGAGA
GCTCAGCGAGGGAGCAAGAAAGTTTGTGTTCTTCAATATTCCTCAAATCCAGTATAAAAA
TCCATGGGTCCAAGTTGTGATGTTTAAGAACATGACGCCCTCTTCTTTCCTGAAATTCTA
CTTGGATGGTGGAGAGCAGGTTCTTGTTGATGTGGAAGGAAAGGACCACCAACTTATAAC
GCAACACGTGAAGAAAATTCTCTGCAAATCAGAAGAGGTCTTGCACGTTGAAGCCCTTGC
AAAAATGCAAGAGTCCAACCCTGCCAATTTTGGTCCAAAGAAGTATTGTCTGAAGGAGTG
CATCTGTGGGGTTGAGGGTCAAGTACCTTGTCCTGGCACCACACCACTGCCCAAAGAGTT
TACTGGAAAATACCGCACGCAGATGGCAGCGGCCCAGGAGTAACTGTCCCGAAGATCAGA
CATTGAAACATTTTGACATATTGATTTTCTACCGTTATTTTGTGTTTGTTTCTTATGTTA
AAATACTTTTCCTTTTGTAAATAGTGAAGCTATATGTATAGCGTTGGGTGGCTTATGTAT
CTATTTAAACAGTCTACAATTGTAATAATACTTCTTTATTAAAAATTTCAAAAAAAAAAA
AAAAAAAAA
>CL620Contig1
GGGGATAACCGACAGATTGTGTCTGGTTCTCGCGACAAGACCGTCAAGCTGTGGAACACC
CTGGGTGTCTGCAAGTACACCATCCAGGACGAGAGCCACTCTGAGTGGGTGTCCTGCGTG
CGTTTCTCCCCCAACAGCAGCAACCCCATCATCGTGTCCTGCGGCTGGGATAAGATGGTT
AAGGTGTGGAACCTGGCTAACTGCAAGCTGAAGACCAACCACATTGGTCACACCGGCTAC
CTGAACACAGTTACCGTTTCCCCCGATGGCTCCCTGTGCGCTTCCGGTGGAAAGGACGGT
CAGGCGATGCTGTGGGACCTGAACGAGGGCAAGCACTTGTACACCCTGGACAGCGGTGAC
AACATCAACGCCCTCTGCTTCAGCCCCAACCGATACTGGCTATGCGCTGCTACTGGCCCT
AGCATCAAGATCTGGGATCTTGAGGGTAAGATCATCGTCGATGAGCTGAGACAGGAAGTG
ATCAGCACCAACAGCAAGGCGGAGCCGCCCCAGTGTACCTCCCTGGCCTGGTCTGCTGAT
GGACAGACCCTGTTTGCCGGCTACACTGACAGCCTGATCAGAGTGTGGCAGGTCACCATT
GGAACCCGATAATGCGTTCCAGAGATGATTGGTTAAATAAAAGACAGACTTTGAAAAGAA
TTTGTGCCGTGGTGTTGCTGCCCTTTTGTCAGCTGTACATTCCCTTCGGCCGATGTACTT
ATCAGCGTAGGTTTGCTAACGTGGATGTATATTAATGGTTGACTATTGTATTTAATTGAA
GCCTGTCTTAAAACTATTATTCAATTAAAAGATTTTTATTTTTCNGCCNAAAAAAAAAAA
AAAAAAAAAAAAAAA
>CL633Contig1
GGGGCTTTCGGACTATTCCTGGACAGAGTGAGTATGGCGCCCAACAAGAAGGGAGGAGAG
AAGAAGAAGGGGCGGTCGGCCATCAATGAGGTGGTCACCAGGGAATACACAATCAACATC
CACAAGCGGATACATGGCATCTCGTTTAAGAAGAGGGCCCCCCGTGCCATCAAGGAGATC
CGTAAGTTTGCAGTTAAGGAGATGGGAACACCTGATGTCCGCATCGACACGCGCCTCAAC
AAGGCTGTCTGGACCAAGGGAGTGAGGAATGTTCCATACCGCCTCCGCGTGCGTCTGTCC
AGGAAGCGTAATGAAGACGAGGACTCTGCCAACAAGTTGTACACCCTCGTCACATATGTC
CCCGTCACCACCTGCAAAGGTCTGCAGACAGTCAACGTTGATGAGAACTAGGTTTCCTTC
TGGGGAAATAAAATGTGTAAATTGTGAATCCGAAAAAAAAAAAAAAAAAAAAAAAAAAAA
AAAA
>CL646Contig1
GGGGGTCCTCCCTGCGATAGACCTGTTGGTGGCAGCAGGGGGGCCGCCGTCCACACATGA
AGAAGAGCGGCACAGCGCCCTCCTCAGGAAGTGGTCTTTGCACTAAGCTCTTGATCCTAA
GCATCGCCATATTGACATCCCCACAACGTTGAGAGGAGACAGAGCTTTGTGGTGGACCCC
AGTGATGACTGTATTGACTCCTGTACCCCCTGATTAGACTGCTTGGATGAACCTTTTAAC
TCTCAGATTTCTCACGATTAAAGAATCGCAGCCCCTGTTGACCCTTCCCTCATCCTGGAG
GTCCACTCCAAGGAGCTTTAGTGAAGATCCTTCTAGAATATGTCTGGGCCTGTTCCTAGC
CGCTCCCGAGTTTACCCGGACGTAAACACACAGAGACCCCGGGAATACTGGGATTATGAG
TCCCACGTGGTGGAATGGGGGAACCAGGACGACTACCAGCTGGTCAGAAAACTGGGCCGA
GGGAAATATAGTGAAGTGTTTGAGGCCATTAACATCACGAACAACGAGAAAGTAGTGGTG
AAGATTCTAAAGCCGGTTAAGAAAA
>CL659Contig1
GGGGGATATCGGAGCTGTGTGTCTCCCCAACACGGGAGTGTACATCGTCCCATCTCAGAA
CTGCTCTGTGTTGGGGTTCGGTGGAGCGCCAAATAAAGACACTCTGCGCCTGATGGAGGC
TGCTGTAGAGCTGGTGGACGGCGAGACCTGTAACAGCTCCCACGTCTACGAAGGCAGGAT
CACCCAGGATATGATATGTGCTCAACGTATGAAGGGGGAACACGGCATATCCCAGGGTGA
CAGTGGAGGCCCTCTGGTGTGTGCGGAGGACGGTGTGTGGAGTTTGGTGGGGGACGCAAG
CTGGGGAGGGCAGGACGACCTGTCCAACAAACCCGGTGTCTTCGGCAACGTCAGCCATTT
CCTGGGCTGGATCCACCGACAGATGAAGAAGTCTGACGACGAATCCATTCTGGCGTCTTG
ATTGGGTAGTGTAATAGTTTTTAGCAATATTTTTGGGCTGATATCCCAGCCCATGAACCT
TTTGTACAGATGTCTTTTTTTACTTGTATTTAAATGCCATTTTGTTGTGAGTATTTGAAA
AGCAAAATGCATTGTAGTTTGTATGAGTAGTATATTGTAAGGCCCTGGTTAGTCAAAAGC
TCAAGGTAAAATGTTATTGTATTCGTAGATTAAAAGTTGTTAT
>CL672Contig1
GGGGGAACCACTACTATGCCTGACCTTGACCAGTCTCCTTTTGAGTCTAGTATTCTTCTC
CGTCCTGGATTAAAAATGTCAACACCATGGCCAGGTCAAACAAGCATGTGGAACATGGGG
CGTCTTGTTACCTGTATTCCTTATCCTGTCTATGTCTAGCGTGAATGTGTACTCCAAGGT
GTCAATAAGGCATTTAAAAGAAAAAGCTCCTCAAGCCAAGAGATGGAGAAGGCTGTTGCT
GTTTAGACTTATTTGAAGGTACTGTAGGCGATGGAATTTTTGAGAAGTTGCGACATTATT
TATACTACTGCAGGTCATAGCTGCTACATTTACATAATGCTAAAGCTGTTAGCTGTGTGG
AGGTAAGCTGTCTGTAGGATGTCTTCTTACGAATTACTAATTTAATTTTCCAAAATGTTA
ACTTTTTTATTTATTTTTGTACAATTTAAAGAGTCCCATTTGCCTTCTGTCCATACAAAG
GTCAATTGCTTCTCAATCACTGTATTCTGGATTTTACAGGAAAAAACTTTGGCAAGTTAT
TTTCTTCCGGCAGTGTCTTTGTTTAATTAAATTGTCTGTGTGTGCATCGAATGGTTTTTG
CACCCTGGGGTAATTTACAGGAAGCTACATAAAATGTAAATAAATTGCATAATAAAGTTT
TCTAAACAAAGCACNNNNNANAAAAAAAAAAAAAAAAAAAAAA
>CL685Contig1
GGGGTTTGGACTCTGCATGGTGTTAAGAGCTAGGGATGTACCCACTGTAGTAGCCAGAAA
GAAAATGGCATCACACATCCCTTTATCAATGTCTCGCCGTCTTTCACCGAAGCCTCAACA
TCCCACGCCGTGGCAAGGTTTCCTGTAGACCCCTGGCCTCACCGGGACTTTGCTGCTTCT
CACCATTCTCTCTTGAGAGTGTCTGCCTTCAGCCTGTAGGTTGCTGTCATTTCTTCTGTT
GTTTCAACATTGTCTTGACTTCATCTGAGCATTTTCCTGAAATCCTAGATATGGATGAGC
TCCGAACGGCTGGAAAATCAAGAGCTCTGGGTTTCATTTCATCATTTGTTTTTCAAGATT
TCTCTTCAAAGTGTAGGTCTTGCTCGACACTGTCTTATCCCTTGTGTTGTGATGCTGATG
TCCCGTTGATGATGTCGGCTGTAATCAGGAGGGATGGACAAACTGACTCACCTGGGGTCA
GCTCCATCACAGCCTCATGTGTTCCATTCAAAGATTCCATCCACAACCGGTCTTGTAGGT
TTTATGTGCACTTAGTACAAGTAGGGCGTGTATGTGAGATCAAATATTTAAATAAAATGT
ATACATTTTAAAGATAATTTCATTTGTTATTTGAATTTTATCAGCTAAAACTGGTCCATT
TTGATTTTCTCAATTTTCAGCTGTTTGGAACATGGCCAGAGAATAGTTTTAATATTTGTT
GGAAGCGCCTTTTTGTTTAATGTAATGATCGGTTATCTTCATAACTGCCTTCAAATACAT
TTCATGTAATTTATTTTTCAATAAAATCGGTGTTTACCTTAATTAGAAAAAAAAAAAAAA
AAAAAAAAAAAA
>CL698Contig1
GGGGGGCGTTGACTTTGAAGGTTTGCTGTGCAGAGCTGTTGGCAAACATTTGGAGATTAC
GACTAGAACCTCGAAGGATTTCATCATTTAAACAGACAGGTCTCCTGTTCCCTTCCTTTA
AAAGTCACAGAAGTTCTCATTCAATCAGCGGTCCATCCAGTCTGGTACCCCTGACGTCTT
TATCCAGCCCTCCCTGGCCAGAGGTGAAGTCCATCAGTTCAGAGGAAGAGCAGAGGCAGA
ACACAGCTGTGGTACAGAAGGTCAACAGTCTTATTACCAATGAGGAGTACGGGCGTCTTT
TCGCAGTGGTCCATTTTGCCAGTCGCCAGTGGAAGGTAACCAACGAGGACCTCATCTTGA
TTGAGAACCATGTAGCAGCGGGGTGCGGAGACCGGATCAGAATGGAGAAGGTTCTGATGG
TTGGAGGAGAAAACTTTACACTCATCGGGCGGCCAATTATTGGAAAGGAGTTGGTTAGGG
TAGAGGCTACTGTCATAGAGAAGACAGAGTCCTCTCCCAAGGTCTACATGCAGTTCTGGA
GGCGACACAGATTCCAGCGCAAGAAGATTATCACTTCACCGCAAACAATCCTGAGGATAA
ACAGCATAGGAATGGTGCCCCGGCTAAATGATTTTATTGCATAGTTGATTTTTGGAATGT
TGAGAATAAATATATAGCCCTAAAAAAAAAAAAAAAAA
>CL711Contig1
GGGGGGGGGGGGGNGCTTTGAGTGGGGGAAATGCTAACTTTGTACGTAATAACTTAATGG
ATACTCCCCTGGGCCGCTCCTTCTCATCTGCCTACTTATGTTTGGTGTTCGGTCCACATG
CTGAGCAGATAGTTGAGGCGGAAATTGAAAGGCTCTCTGGAACAAGACCACTCAGTCACT
TTTAGGAATTCCAGAAAAAACAAGAATACGCTTTGGATTAATTACCGTGAGGACCCTTTT
GTCAACTGTAACTTTTTCCTTTTTTTTTTTAGGCAGAGGTTGAACTAATTGAAAATATGT
TTTTAATATTTTCTTTGTTTGGAGTGAGTGTTTTTAATTATATTATTTGCAGGTGTTTTT
ACAGGGGACCCACTAGCCCACAAACATTTTACCAGGGTCATCTTTGACTCTGTGCTGCTA
TTAAAGGGGGACTTTGCATAATGGTGGGGAAATGTACGCCTGTGTGTGTGTGTGTGTGTG
TGTGTGCGCCTGCATGGGTTTGTGTCTCCTACCATGCCATTTTGATGGAGGGGACAATTT
ATTATTTTTTTATTTCCCATATGGGACCAGTAGCTCTGCTACCTTAATGGAGAAGTGAAC
CAGCCAAGCTTCTGAAGCTCAAATGGTTGATTGTATTTCTTTTGTTGTTTTTAATCCCTC
CCAAACCGTATTTTCCCACCAACGGTAAGATTTATATTTGACATTTTAAACTGAAATGCT
GCTACATATATTTTTCAATAAAGATTGTCTAAAGA
>CL724Contig1
GGGGGTCTGACTCACTTGCTTCTCTCCACACACAGTGGAGCTGTTGGCGTACTTAGAGAG
AGACCTTTTTGTTGGGGGGTTTGAAACTCAAAACTGCACAGCTCTTTCAAAGGAAGGTGC
TTGCCCAGGCCTTAACATGTAAAATTACCCCTATTTTTTTTCTTTCATCCGTGTCTTAAC
CACACAATTTCCGTTCTGCAACAATGCACACATCCACTTTGGTTGATTTTGCTTACAGCT
TACCTTGATTGTGTTGGGGAAGCTGTTTGCACTGCATCATGGGATATCAATACACTGCTG
ATGTTTATTCGACTGTTCGGTTTATAAATTTAGCATAAATCTGTTCACTTGCTTTTCGGT
ACTTTGTTGTCCAGGCCCATCTGCTTAAAGTGGACATGTAACGGTTAGATAAAGTAAGGG
AAAAAAGGCTGGAATTGTGTCAGTAAGCACCCTAGTCTGTTAACAGAATGCAACACAAGG
AGTTGGGACTGAAACGTTTGTTTATTAGCATCAAGTGCTTCTTTGCGTCACGGACGTGTA
CCTATGTATGTTTTTATGGAACTTTNNCTATGTATANATCCNNACTGTAAAGAACTTTGA
ATCTTTACGGGAGTTCCTAGGCCTGAT
>CL751Contig1
GGGGTTATGATGATGCAGCTTTCTTTATGCTTTCGTGCCGATTAGGGGAGATTAGATTAT
CTAAGTTTCTGCGTCTTGCTTAGTGTTGTTTTAGGTGGTGATTGGGTTTTCTTTGTCGAC
ATTATTGGTAAACGAAATGTCAACCTGCTAAATTCCTGTGTCCGAAAACATTTGACCTTT
CTGTCCTGTGCTGTTCACTAACGACATTACACAATTGAATTGGAGGGAAATGAGTAACCA
GATCAAACAAGTTAAACGAGGCAGAAGTATATGGTGCTGCAGAACGGGAGCAGTGAGGAC
GTGGTGTGAGGATCATTGATTGCTATTGGTCACATTCAGTCAGTTGTTGCCTTTCGGCAA
GTTCCTCGTCATAATTGTTGTCGAAATATACAGTCATATTTCGACAACACTTGTCATGAG
ATGATTTACGTGCCATGGCTTCACAGCCAAGTATCTCAAACATAATTTGCTCCTGTTCAT
AGTTGTGGTTTTGCACTTTGTATTTTCTTCTGGATATAAACAAGAACTTTAACTCGGCCG
TATTTGAATACTCCGGTTTTGTTAGTTGAGCTCAGTAGTGGCAAATATAATTTAACATTT
CATGATCCAAAAAATCTATTAAAGATTAACATGTTTTTTTGATGTCGCAATAATTGTGGG
GTACCCATCTCTAAAATATGTATGAGTTTGTAACATTGC
>CL777Contig1
GGGGCTGCTGATTATTGGTGAAGTCGTGTGGCGCCTCGTGGTACTGGGGTTGGGGGTAGA
CCAATTGGTTGGAAGGTCCAAAATTATGTCCAATGTTTTAAACATTTTGGGAGGCTTACA
CAGTTCCGCAGTTCATTTTTATCTCAGCTCGTTCTCGCATTAAGTTTTCCCCTAGTTCTT
GAACCCGAAAGCAAAAAGGCTTTCACGTTTGAGGCGTTGGAGAAGGCAGTTATTTACTGT
CGAACCATATTCTACTTTCATCAAAAAAACACCCCTATCCGATGTATTACTCGTCATGCT
TGGTATTATGAACACTTTCATTGGGGGTGAATCGGCTTCAACACCCGAAAAGAGCCAAGG
CCAACCACAAAAGGACCAATGTGACATGTTTATCAATGTGGTTTACTCTGGTGACAAAGA
GAAGTCTGCATCACAAAATCCGAATCATGAATGGTTTCCGAAAAAAAAAAAAAAAAAAAA
AAAAA
>CL803Contig1
GGGGGGGGGGGGTTTGTATGGATACTGAAAGGTTAAGTACATTAAGTAATTCAACTAGTT
GAACAATACTGCTGTTGTACATATTATTTCCAATGGATTAATTTCCGATGATTTTTTTAT
GATTAACTTATTTACATTGTGCTAACACCTACAAACAAATTAACTGTCTGTTCAATTCAT
TGTTTGTGGGTCTTGCTTGACCATGTTTGTTTTTAAGATTTATTTTTGATTAGTCATTGT
AAAACATGGATGCCCAGAAACATGCTTATTCTCTGCTGCTAAGATTGTAGCCCTTTTTCT
TACATTTGTATACATAACATGAAAAAAAAACTTTTCTCTGTAAGATTTGCTTTTATGTAG
TATGTTTTAGGTGGTTTTGCTCATTTACGGCTAGGTAAAGATTGTAGATTTCTGCCCTGT
TAAATTCCTAACATAATCTCTCTTAATGGGGAGCTGTGAAAGATGGTTATAACACTAAAT
GTACACAAACTGTTGGCTTGTTTCGAAATTGTTATTGTTTTTTAGGCCTTCAACAGACAA
ATGTTCTGTATTCTGAGTTGGAATGATAAATAAATACATTGAATAGGGATAGATGTCCAG
CCAATCAGGATAGAGTATTCTGTCAAGGCTGTGAGCCCTGACCATAGGTCCTTGAATTAA
ATCACTCGCTTTCGATAACGGATCAGATGTATTCTGATTGGCCGGGAAGCTAAGCCTTCC
ACAGAAGAAGAAAATTTGCAAAATGTAAAGGAAAAATCCACTCTGTGTAATCTTTGCTGA
CAGCTTATATGACAGCCGTAATGCTAGAACCCTATTCACAGTGCTCCTTTGAGAGCCTTT
CGACAATAAATGTCCCACAAAACTAATCCAATCCTAGGCATAATACACAAAGGTCCATTT
AACAAGACTGAGATACATCGGATCTGTCCAGAGATAGTACAGAGGATCATCTTACTGAAT
GAAAT
>CL816Contig1
GGGGGTATAACCAAAGCCGTCCTGACCAGAATTCAGGTGTGTGACCGACCCATCATGCAC
CTGTTGGACACGCCAGGAGTCCTGCCTCCTAAGATCGAGAGCGTTGAGACTGGTTTGAAG
CTTGCTTTGTGTGGAACTATATTAGATCATTTAGTTGGCGAAGATGTCATGGCAGACTAC
TTACTGTATTCTTTGAATAGGCTTCAGAAATTTAGTTACGTGGAGAGATATGGACTTGGG
GATCCCAGTGATAATATTGAACATGTTCTCAAGGGTATTGCTGTTAAGCTAGGCAAGACT
CAACGGGTTAAAGCCATCACCGGAATTGGAAACATCACCGTCAGGATTCCAAACTACACG
GCCGCGGCCTACGACTTCATCAGGGCCTTCCGGAGAGGAGAGCTGGGCCAGGTGCTGCTG
GACTGACCCACTTCCAAAAATAAAAAAACTTCTGGAGACTTTTTTCAAAGTCCTTTCCCC
CTGCAAGCACTTAAAGTCCCATCTTTCTCAAAGGGGTAGTTTGGTTGCTCCCTATGGGAA
TGCATGAAGTCCACTCTGGGTAAAGGACATGCGACTGACTCGGTTGAAACAAACGTGTTG
TTGTTTTTTTTATAGCATATAGACNAATTTGATATAAATCTTCATATAAATGTGTCCATC
ANAAAAAAAAAAAAA
>CL829Contig1
GGGGGAGCTGATAAAGTCGCCAAGATCGACATCACCGATAAGATGCTCAGCCTTAATGGC
CCATTTTCCATTGTCGGCAGAACCATGGTGATTCACGAGAAGGCTGACGATCTTGGCAAA
GGTGGCAACGAGGAGAGCCTGAAAACCGGCAACGCCGGTAGTCGTCTGGCCTGTGGAGTG
ATCGGAATCTGCGCCTGAACGATGCTTCCTTCCCATGGCGTGGACGGCACGGAAAAAACT
CAGGCCCTTCCCCTGTACTAGCCGCTTAGAAAGACCAACATGGCAACCTGGTGTGACTTA
TTGTTGTTAAAACCCCTCTATGGTCTTTATTGAGCCGCCTAAAAAAGAAGCACTTAACTG
TCTGGATGGGTACTGCCTTACACGGGACTGTTCTATGAATGGCTGTTGGCATGCGTGTTT
GACCATCAGGTTTGTTGCAAAAATAAAATGGGTAATGCGTTGAGCAATGTTGTTCACTCT
GTTTGCAGTTGCTTAATAAATGTACTTTGACCAANAAAAAAAAAAAAAAAAA
>CL842Contig1
GGAATGTCAAAAGTAACTCCACATATGGGTAGGGTTAACCCTTACCCTTACTTTTTTTGA
CTCAACTTGGTGCTGCACCAAATGTAATAGCCTCGCTCATCATTTAATTCTGACAACTCA
ATTAAACGATTTGCCCCGTGTTTCAACAGCATTTAGTTAGATTCCATTTTCTTTAGAGAT
ATAATAAATATATATAGGGGAGAGTGGGGTAGTAAGACGCACCAATTTTTACTCATATTG
TCCTCGAGGCAAGGAAAAATAAGACAAGTTAAATTAAAATGTCCACCAATTTACTTTTTC
AAGTTGATGTATTTCCTCAAAAAGGCTTGTATATTTGCTGAAGGTAACCTGAAAAATAAA
TATATCAAACCGGTCAAAAAGAAAAAAAAAAAAAAAAAAAAAAAAAAAAAA
>CL855Contig1
GGGGGAAGTCAATATTTTAATGTTTTTTTTTGTACGTGAGTCAGTAGCACAAAGGGTTAG
TGTTTTTAACGTGTAAAGTAACTGCCAGTACCTGTGTTGTCCTCGGTTAAGGAAATCGCC
TTACTTTTTCGATCAACGGACATTTGGTTAAATATAAACCACCCGTCATTCTGTCCAGCC
GTTCTTGACGTCAGACGCTGGGCAGCCGTGTTGGGCACTGCTGTGGACATTGGCACCCAA
TTAATTTAACTTGACATGTGTACATTGGTCAACATTTTACTGGGTTTTAGATAAACCGTT
CTTTTTGTCTCCTACCAGTAACGGCAGCCTTGAATTGACATTTTTGTTGAATATAAATCA
GACTGAGCAGCGCGCACTGTATGAGTTTGGATAGAAAAACGATGTATACACTTTTTAAGT
CCGTTTTTTCCGGCTACACATCAGAACCGGTCAGGCCGCGTCCATGAGGAAGAGAATGTA
TATTTCCGTGTAACTGAAGCCTTCATTGGAGAGCACAAGACTACTTCATTAAAAGGATTG
TATTGCTGTAATTGTGCTCTCAGGTGACAAAGATCTTATCCTGGTCTCAATGTTTTGAAT
GTGGAACGTTGCAAAAAAAAAAAA
>CL868Contig1
GGGAGGAGCTGCGATACAAATATGAGCCTAATGAATGTAATAAAAATAATACCCAGAGGC
GAAAGCGGGAAAAGCTTCCTGTTGGAGTTATCAAGAATGAGCCAAAGGAGCATTCAAACT
ATGACAAGACGGCTAAACTAGAGCCTCCTCCCACCCTCAGTGGGGAGAACCAACACGTGG
CCATTCTCCGGCAGATAGACATGCAGCCTACAGAAGATCGAAAGTCAGAGGCCCCCCCAG
CCAAGTGTGAAAGGATCTGTGACATGCCTCCAGTTGAGATTCCCAACACTCCAAGTTCCC
CAATGATGGCAGAGAAAGAGGAGAAGAAAATCCAAAAAGATGAGGGAGATATGTTTTCCA
GAGAGGTTGATAGGGACGAAGACGGAAGAAAGAAGAACTCAGTAGAAATAATCCATGTTC
GCTCAAAGAACTGCCCGGAAGACCAGTGTTCCCAGCAGTAGAACTGAAACCCTTTCACAC
TTGTGTGTTCCAAACTTTTCCATCTGTCTTTTTCTTATTATGTTATAGAAACTACTCTCC
TTTCTTTTTTATTTTCTTTTTGAAATTTTTGAAATTGGGTTCCTTGTGCAATATGTGTGT
TTTTTCTTCTCTATTAAAATTGTATTTTAAACCTGAAAAAAAAAAAGAAAAAAAAAAAAA
AAAAA
>CL881Contig1
GGGGACGGGTGGAAGACGGTCTCGTCCCCGCCCTGGTCAGACGTCAGCTCCTCTCTGACT
CTGTAAGGACCAGACCAACCAGTGAGTCGGACTACTCGTCTGCAGACTCAAGCGTGGAGT
CCCTGAAGCAGGTGAAGAAGAAGACGCAGGAGAACGAGAAGAAAAATAACAACATGCACA
GTGGCACAATAGACAAGAAGAGCTCCGACATCCACAAGAACTCCAACATCGACAGTGCAG
TGTCTAAAACCGATGTGGATGGAAAGGTTGTGAAGAAGCATAAAGTGAAGCACAAGCATA
AAAACAAGGAGAAAGAAAAAGCCCCCAGCCTGGTTCTTAACCAAGACATGAACGAGAAGT
TTGTGAAGAGTTACTCTTTCGACTTTGATGACTCCAGGCAAAAGTCTTCAATAGTGGACA
CAGACGGACAGACGGTGGAAAGCAAGGTCAAATTGTCAAAACATGAAAAAGACCATTCTA
AAAAGGAGGAGAGGCTTTCGAAGACCAAGCCTGAGGACAAGGACTGGTTGTCGGGGAAAG
AGCTACAGAGACCTGTTAAGGAGGAGAAAAACAAGAAAACAAAAGAGTCTAACAAGGAAA
AAGCCAGCAAAGAGGAGAGGGAAAAGCTGACCAAGACGGAGAAGGAAAGANACCAAAAGG
AGAAGGAGAAACCCAAGGAAGAAAAGCAGAAGACCCCAAAAANAAAAAAAAAAAAAAAAA
>CL894Contig1
GGGGGGGACTCGAACTTCTGCCCAGAGTGCGGCACGGTGCTGCCTATGCCACGGGCGCTG
GACACCGTCACCTGCCCGCTCTGCTCCTTCCGCATCTCCATCAGACTTTTCGCTGGTCAG
GAGATCAAATCCACAGTCGTCTTCAACCCAATAGAACAGTCGTTGATGCTGGAGGAGGAG
GAGGACTCTGAGCTTAAGGGACCTGTGACGGACCGGCGTTGTTCCCGCTGTAACAAGGAG
GGGATGGTTTACCACACGAGGCAGATGAGGTCTGCGGACGAAGGACAGACTGTGTTCTTC
ACTTGTATACACTGCAGATATCAAGAAAAGGAGGATTCCTGAGAAGTTCCGATGGTTCTT
CTGCGCTCCAGATATAGAATGCTTTGTTGGATGATCTGCACTGGGCCATGTTCCCATTTA
ATGAGGCATGTCCAGGCGTATGATGGCATCCATCAATGTCGTGCATCGTTAATGTTGTAA
AATAGCAGCTACTCAGTGTCACTGACTGAGTAGCATGTTAATATAGTTTTGTATTTGTTT
GGATTACATTGATCATATCGTTTTACATGAACACAAGCTAAACTCTCAAATTGTAAGCAT
CAATTTTTAATACAATTTAAGAAATTGACCTCATTGCAATGTTATATTGTTTGAAGTACA
CAAGGTGAAACAAAAGTATAAGTATAAATTCCCAGACAGATATTAATAAATGATTTTGTG
TATGGAGGCTCCACTTTTACTGTTTGTTCAATATTTATAAGAAAGCATCAATCATCACTG
AAAGAAATCACTGACGTTTTAAAAGTGAAATCATTAGTTTTCAAGCAAATTGAGCATTGT
GAAAATATAGGTTTTTCGAAGCAATGTTTCATGGTAAATATTGATTAAAGCATTACAAAA
AANAAAAAAAAAAAAAAAAAAAAA
>CL907Contig1
GGGGCATTTTAGGTTGCATTCATTTGGACATTTCCGTCCAAATATGATATATTGAATTGC
CGGCCTGTCAAAACATCCCGTAACAATGTGCTCACCTGATCCAACACTGTTAGCAGCTTG
TCTGTCTTTCAGAATGTGCTAGGTTTAATTTTTTTTTTTTTTCCAAGGTGTTTATTTTTG
TCTTAATTGTAAATATATTTGTCGTCGATGTGAAGTACGTGACTAAGCTAATTGAGTTGC
ACTACTGTGCTTTTAACACTATTCCTGTGACTGTTGGAAGAAATGTTCTTATTTATTGTT
TTAAAAGAGGGTTATTTTTGCAACGCTTCTCTTGTTACATATTTAATAATTTGATGACCT
ACTAACCTATTAAGCCTCTGGACAACACTATTCTATGTCCAAATCTGAGAGACACACACA
AACACACACACAGGCACACACACGGTCTAGTCCTAGTTACATGCAACACAATGCTGAATA
ATGGCCCACTAACACATTATAATATACTGGCATCCAGCACCTTACAGTGAAAACACTGCA
TCTACTGAGACAAGTGGGTTGAATGAAGGTAACGGAGGGTGCCGGACAATACAGGCCTTG
TTATTCATGAAAATCACGGCCAGGCGAGACAATTTCAACAAATTCTCAAGGCCTTAAATC
ATAATCGAATAAAGAAAAAGAAATCAGCAAATTTGTTTTCCCTGATGGCTTTAATTTAAC
AGATGTACCTGTTCAATCAGCCATGAGCCTTTATTCTTTTCCTGAGATGTCTTGGGCAAG
AAAGATAATACATTCAATTGGGAGAGCCACTCAAAGGAGTGCGATTTTTCAGGGAAATCT
AAGCATTTAGTTTCTCCTGAATATTCCGCAACTGACTAGCTGAGGGGGGGGAAAAAAAGT
AATTGTTGTAATATTTCCTTCATCTCAGCATCGTGTTCTAATTTTGTGACTAAATATTCA
TGTTCACAAATTACCCAGAACCTGGCTGATACTCCTCAAGATATTGTTTACACACAAATA
AAGACATATTGTAGAAAAAAAAAAAAAANAAAAAAAAAAA
>CL920Contig1
GGGGTTTATCGGCCGTCAGTGCTAGGGGGAGTTCCGGAGCCAATCCCCTGCTAGGACCGA
CAGGTGGGGCCGACACCTGTTGGCTCGGGGCAGTGGACTTTAGCCTCGGGCTTCTCCTGC
CAGTCGGTTAGATCCTGAGGGGCTCCTCTTCAGACTTCATGTTCGGACCATGCTTCACCG
TGCGACTCTTCTTCTGCACTGTTTATCGAATGTCTAAACTTTATTGGTATTTTTACGTTG
TACGAGGAGTGGTTGATTTGTGGGGAAATGGAGCCAGGAGTCGATGATCCGTCCTGTTCA
CTGTAGGACACAAGTTGGACCAAATGGGTTAAAGAAATGTAGAGGGTGATAAATAAGAGC
CTTGTTGTTCCGAGCCAGGAGGTCTGGCTCCGTTTACCGAGAAGAAGGGGAAAGTTGAAC
CTCCTGTATGGTCTCTTCTAGGAAGGGAACTCTCTCCTCCCTCCTCCTCCTCCTCCTGTC
TCTCTGAGTGTGTTGTTATGTACTGAAGCTGTTCCTGCTCCAATAAACCAGTTCTCTCTG
CATGCCCA
>CL933Contig1
GGGAACAAATGTTTGTATGGTACTACAAACTCAATCTTAGTATACACAGAAATGATGCCT
AACAACTGTACCAGCACTTGGGTCATGATCCCAGAAGTTATCTATTTCCAAACAAAGCCT
TCCAGCCTTTGTTCCAGGGGAGACGTTACTTTTGAGGTTGTGTAACCATCAGCCTAACGT
AAGCTGCTTGGTCAGTGGTCAATTTGTCTTAATTGAGCACGCTTTATTCGACAATATTTT
CAACTGTGTCCTCAACTAATTGCTCTATTTACAAATTCACACAGATTAACGTTATAGTAG
AACACGTGTGGCAAAAAATTGCCACATAAGTGGCCAAAAAATTACATTTAATTGACATAC
AATTGATGATACAATAAAGTTCATGAATAGCTAACTAAACATGCAATATCAACAGTAAAT
AAGAGAGTAGGGTAGATCTCAGGGCTTGGGCTGTTGGTCGTTAGGCACACTTTGTTTGGG
TTGCCTTTGTTAGTAGTTTCAAGTCTGTGGAAATAAAGTTTGTATTTTTCATACCGGCTG
TAAGAGTTGCAGCATACAGTATATGTCTGAAATGGTTTTTAATAAAACCAAAGTTAGTTT
GGTGACACACCGAAAAANAANAAAAAAAAAAAAAA
>CL946Contig1
GGGGGGCATCATCCTCATCGGGGAGATCGGGGGTGACGCCGAGGAGAAGGCCGCCGATTA
CCTCAAGCAGCACAACTCTGGTGCCAGTGCCAAGCCCGTGGTGTCGTTCATCGCGGGGCT
GACCGCGCCCCCTGGTCGCAGGATGGGTCACGCCGGCGCCATCATCGCCGGGGGGAAGGG
CGGAGCCATGGAGAAGATCGCCGCCCTGCAGGCGGCCGGGGTTGCTGTCAGCATGTCCCC
CGCCCAGCTAGGAAGCACCATGTTCAAGGAGTTTGAGAAGAGGAAGATGTTGTAGGTAGT
GAGCGAAGGCTCCCTGCCCTTCTGCTCAACCACCACCAACCCTACGCCACCAACCAACTC
CACCCTCTCAGCTCCCCCCCCCACCCACCCCTGTTGGCTCACCGAGTGGGGTCGCCCGCA
CGGCCTTCAGACAGCCTCTCACGGATCAACTACCGCACACATGTCTGTGTCGGGCTTGGG
TTGCTTATGCAACTCAACGCTTTCTTTCCCTCGCCCTGTGATGTTGTTCTAATCTCGTTG
TGAACGAATAAAATCATTTTCCATCT
>CL958Contig1
GGGATGGTTAATGCATTAAGGAAGGAAATAAAAAATCAGGCGTAGTATAATCCATACTTT
AAAGTGGTACGTGTAATTGTGAATGTGGGGCGTGTTTACCGAATAGAGTTAATAAAATAT
GTATCTGATTATGGGGGGGGGGGTGGCTTTTCCCAGATTTAGTCCACATCAGAATTCAGG
GAACCTTTTCACATGAAAGTCTATTCTGTTTCTAATGCGGCCTGAACCTGAGGATTTTGA
ATAATTTCTTGGTTTCGGAGTGAAAATAATGCCGTTGCTCGTCGCTCCTTCCATCAAAAA
GTCACAGTGGCCTCTAATTTATTTTTACATTCCGTGTTTCTTGTTTAGTGCTTTATTTTC
TTCTGTTCTAGAACCCCTTACCTTCTAGAATCCTGTCTGTTCTAGAATTCCTCACCTTCT
AGAATCCTACGTCTGTTCTAAAGTGGTTTAGCAAAAAAAAAGTCTTAATGTTGCTCAAAA
CAAGTTAAGTCGATATTCAGGTCGAGCTGGTCATCAGATGTTCCGTGCGGATATCGTCAG
TCCTGAGTTTACGTCTGTAATGCAAAAGAAAAGGAATGTTTTGTTGTATGTTTTAAACTA
CAATGTAAACCGTGGTGATGCATTTAGGTGCTCTGCTTCTGGAACCACCTGTACCTTCTG
TGTGGGAGTTTGTGTCGGGTCTCTGGTCTACTAACTTTCCATGTTCCTGTGCTGTTTCAC
TTAAAGGATTGCAAAGGTGTTGCTTACAATTGTCACTTTTTTTTTTTTTAAATGAAATA
>CL971Contig1
GGGGGGGCGTGTGTGTGTTGTGTAACTTTGCCACTGTGTGTATGGTTACTTTGACCGTAA
TTGAAAGGCTATATTATTGTATTTTGTCGTGCAATTTACAATGAATCCACCACAGTTGTC
CGCTGGGAAACGTCTCGCTAAACCGATTTTGTTTGGGACGCTGATCATAGGACTGACCAC
TGTCTTCTACAACAGCAATATGTTCTTCGGGGACGTGGAAGAGCTCAGAGCCAAGGAGCG
GGCCCGCAATGATGCAAAGCTGCAGGAGGTCCTGGAAAGGAGACAGAAGCAGATAGAGCA
CCTGATGGAGAAGAAGGGAGGAGCCTGAGTCAAAGTACCCATGTCCAGTTGGAGACCATT
CCTAGAACTCTCATCAATTGCGTTTCAAAATGGACAAATTGATTGATGGCCAAATCGAAA
TTAAAGCTTGACCAATGTTGCCCAGGACTATCCGATAGGGGTTCACTCTATCAATTTGTA
AAGGGAGCAAACAATGTATTAGCGGTTCGAGCTCTGCATGCATGGAATCGAGTCTCTTAA
AAGTCCACTCATGCAAGAGAGTATTGTTGTAAGACGAATTAATTGTTTTTTCAATTTCGT
TTTTTTTCCTTCTTCACCTCATTATGTAAGAATTGAATTATTTCCAGTTCTAAAACAATG
ATGTAAATGGATT
>CL984Contig1
GGGGACCAGGAATTGGGAGAGAGTTTGGATCTAAAAGAATGTTACTGTTAATACTCTTTG
ACATTAATACCTTGTGCCTGTTGGCGATGGACCATGCCTTCCAGGTCCTTTTTTTGGGGG
CAAGGCAGAACTTTGTAAATTGTAAATCAACTAAGCAATATTCTAACTGGGCTAAATAAT
TTAGATAAAGCACACATCCATTTGATCCGTGATGTCAGCCTTGTGAATTCATAGGGTAAC
ACATTTGATTTGGTTAGGGGGCATTCTGGGTATCGAAGGAAAGAAAGTAAAAAAAAAATA
TGATCAGATCAGGGAGAAGGCTGATGATCACGAATGAGATAAAATGTTAGAAAATGAACC
CTATCAATGTTAAGCAGTTTCTGCCTGTATTATTCCTCAGGATCAGAATGTATGAATTGA
AACCATTGCAAATTAATACAAATGTTTATATGGGTCACAACATGGTGGATGTGAGTTAAA
AGCACAATATATTGTTTATATTGTTGGTTTCACTGTAGGGTTATGTTATTCTGTGGCTTT
CTTGGAGCCAATTCGTCATATAATGAACCTGTTTAAGTGTGTGTCCACTGGTGACTTTAC
ATCAACAGCCATTGCGTCCGGGAGTGCATTTGAAAAAGTTTCATTGAGAATTTCCCAG
>CL997Contig1
GGGACTCCTATGTTGCGCAAAAGAGGAAGCAAATCGGCTTCATTTCCGCTGCAGTCGCGA
GAACGGGGACGCCAAATAAAGAAAATGTTTAGAGAAAGGGACACTTGACGCCAGAGAGGG
TTTAATTCAATACATAATACCATACTTGGAGGTTTCAGATCTCAGCGCCCTCTAAAGCTG
TGGTAGAATACCTCTGTTTTTTTGTACCAATGCTAACTATACAAGCGCCCTGTGTAAACT
CACTCTCTCCAACCAACCAAGGTTTCCTTTCACTGAGGAAACAAAACCTTTCATTGCTGC
CCTATGCTTTTGTGACCAGTATTCAAATAAAATGGAGGGGGGGGGGTTGCTGAGTCCCTC
ACAGAGACAATTCCCCGAAGATATGGACAATCTGCCCCCTCGCTGGTTCGGAAACAAATT
GAGGTTTATTTATTAAATTGTAAATATGTAATGCAATTTGAAAAACAAACATGCTCGGTC
CTTGTCTGTTCTAATATACGGTTTCTAAGCTCCGATCTTTTGTATGTCTCAGAAGTTGTT
TTTATATGTATTTTTTACAATAAATATATTGTGTCNCAAAAAAAAAGAAAAATAAAAAAA
AAAATAAAAA
>CL1010Contig1
GGGGCAGATTTTGGAATGCAAGTGCGCTCAGCTAAGGCCGCTGTTGTGACAGTGTTAAAC
TTCCTGGTGACGGTTGCCGCAACGTTTGCCTGTTCCTACATGGGCAGCCAGTATATCTTC
ACTGAGACTTCAGCGAGGGTGATTGCTGCAGTTATCGCCACGTCTGTTGTCGGTTTGGCA
GAGCTTTACATCTTGGTCCGAACCATGGAAGGAGAATTAGGAGAACCATAGAGGTTACAT
CAGGACCCTGGGCCCTCGACGGCAAACGTTCTCATTGAATGATCATCACGAATATGAACA
TATCTATCTGTTCTTGATCACTTTGAGATCATTAAATCTGGGATCTGGTGATTGGACCAA
ACGATTTGAATGGGAGTTTTAGCGTTGATGTTTGGGTATTGATTGATGCCAATTGCTTTG
GTATTGATAGCAAAGTTATTTGTCAACCGTTATGTTATTCAATTGTCATCTTTTTTTTTT
TTATTAACTTGATCTCCTTTTTCCCCACATGCTGTATCTACTTCTTGTGTCATTAAAAGT
ATTACTTGTC
>CL1023Contig1
GGGAGTGTGTAGGGCACGGGGAAAAAGGGAAGGAACCATTTGTTCTTGGTGTGTAGGGCA
CAGGGAACAAGGGAAGGAAGCATGTGTTCTCAGTGTCAAGGGCACAGTGAACAAGGGAAG
GAACAGTTTGTTCCTTTATCATGCTGATTTGTTTCATCTATTTTAAACCACTGTATATGA
GCCCCTCGTGGCTGCAGAGCCTGCTGCACTGTGTTGAATTGTGTCTATCCTTCTTCACAT
GTATGTTTTCTGGTGACTGAATGGTGCTGGTGCACGTGGTGCAGGATGAGCACAACAACA
CGCCTCACGTCTGTTTTCTGCACTGTTTCTGTCATGTTCTGTTGGGTTGTGGTAGAGCCA
TGCCCCCTGGTGACTGGTTCTTAACTGATGGCCGAGGGAGTCCATTGGAATGTATAGCTT
TCATAGTGTGTTTGTGTTTCACCCTCCCTCCTCTGAGTTTTGCGTAAAGGGGCTTTGAAG
CGCATCTTTTCTGTTCTGTCCTTCCTCTGTATGTACTGTCTTTATACACCCAGATCTATT
AATATATTTTAGTAAAGATAAAGGTGGTTTCCATTGTAAGAATTGTAAATGTGCTGAACA
AACCATGACTGTTTA
>CL1036Contig1
GGGGGAGCGCGAGAACTCGGTGCTGAGGTCGGAGGTTGTCGAGCTGCGGAAGGAGTGCGG
GCGATACAAGACCACGGTGACCCGCTTCCAGGCCAAATACGGAGCCCTGTAAGAGACCCC
GTCCGCCCTCCTCAAGACCCTGTCATGTACACAGGGCACAGGGCCGCCAATGTTGCACAC
GTGTTCACACGTGCTCAGACTAGTCTCCCACCATATTAAATAGTATAGTTTATTTTGTTT
TATAAAAGAAACCGCAGCCAGCTCAAAGGTCAATATTTTGTCACTGGTCGAAAACTATGA
ATGTCTTCCATGGTGGCTTCACTACAATAATGAGTAATGCTGTGATTAAGTTGTTTCTCA
AATTGTGTGGCAAAGAGTGAAATGTTCATCTACATTTGTAATGGTAAATGAAGAAGATAG
CCTAGATCTGATGAGGTTTATTAAATAAAGAAAAGGGAAACTATAAGTAACAGCTTTTTG
ACCGCCCCTTTCTATCTAATATTTCTCACAGGTTTTAAGTGGACCTGTGGCAGAGCCCTT
GGCCTAGGACTGATTAATTAATGTATTGTTTGCTGTTCAATTCAAATGATTAAATGGGGG
TCATTCCTTTACATTGAAAAAAAAAAAAAAAAAAAAAAAAAAAAA
>CL1049Contig1
GGGGTTTTAGACATGCCATTTGTTGTTTAGATTTTAAGTTTGGGTGTTGCAATAGAGAAG
TTGAATTAGGTATTGGGATACAAATGACCGAAGTTTAGGTATAAAGTTAGAATGCTTGTT
TTAGGTATTAAGTTAGAGATGCTTAGATTTGGTACTAGGTGATTTTAGCGTAGGCAACGG
GTTAATACCTGGAGAAAGCAATGTATCATGAGGCTCAAGATCAGTAGAGTGATCTGGTGA
TCCCTTCCAGCCTTTTTAATAAATAATAATTATTCACAATAATGACCCTAATATAGGCTA
CCCATTAAACTGAACCAGCCAGCAGGAGGCACAAGCGCCGGCTCGCCGAGCGGTCACGTG
TCGTGTTTGAGTCCCTACACAGATGCGATTCTAAACCGGCAATTTTTCCATTTGAAACAC
TACTTCAATGTCTCCCTGCTCTGTTGAAGTTCTCTCATGCTTCTGTTGTAAAGTTGGTTA
TTTTAAGTAAATAGGGTCAAATCGACGTCCTAAATGCAATACAAACTTTTGTATCATTCT
ATCTTTTATAAAGACTTTAAAAGACG
>CL1062Contig1
GGGGCAAGTCAGGAGGACAGGTGAGAGACGAGTACCGGCAGGATTACGACCCAGCCAGGG
GCGGCTACGGTAAGATAGCTCAGACGAGGGCTCCGGAGGCCCGAAGCAGCTTCTAGAGAC
GGCCTGGCGGGGCTGGAACTGACGCAACCACTGCCTCAGAATGGAGCTTCTCCTCAGAAC
CGCTTCCTGCAGTTAACCTGGACTATGGCTGAATCAATCCCTGAAGAAACACTTTTGTGT
AGAACAATACGACCGCTGGACAACTTCTGGGACTATTTTCAAGATTAGTATTATTTTTGT
ATTTTTATTCTTGTCCTTGAGTTTTTAATTTGTATTCCGCCGACCGCTTTGCTTTCTGTT
TTTGTTTTAATAGCATGCCCCGTGTTTTCAAAATGCCAGACATTTCCCCAAAGGCTGAAA
AGCCACAAGACCTTTTGTAGAGGAATAGTTCCATCTCAAATACCATTTGAAACCATGTTT
CTTACAAAATGATCTTGACATTTAAACTACTGTGTCTGTTGGTGTCATCAACTTATTTTT
AAAGAACATTTATGTGGTTTTCTGCATTGTTCACAATGTGATAGGCTGCACTGTAGCCTG
TCACAATGGAATATACAAGTATACTGCCAAAATGTTACATGTTAATTGCGGCATCAATTA
GTAAAAACAAGTTGACT
>CL1075Contig1
GGGGGCAGTCCCTAGGGCGTCTATCCATAACATCAGCACTTCACCGTTATCTGAAGCGGA
CTTATCATATTGCCAAAATGGTTGATGCATTCTGTGCCACATGGAAATTGGTCGATAGTC
AGAATTTTGACGAATACATGAAGGAACTTGGTGTTGGTTTCGCTACAAGGCAAGTTGGCA
ATGTGACCAAGCCCACCATTGTAATCAGTCACGAAGATGACAAAGTCGTGGTCAAGACCC
AGAGCACCTTCAAGAACACCGAGGTCTCCGGCAAGTTGGGCGAGGAGTTTGACGAGACGA
CAGCTGACGACCGCAACGTTAAATCTACCTTTACAATGGAGGGAGACAACCTCGTCCAAG
TGCAGAAGTGGGATGGGAAGGAGACTAAGTTCGTCCGAGAACTCAAGGACGGGAAGATGG
TGATGACCCTGACTTTCGGGGGAATCCAGGCTACCCGCACATATGAGAAGGCATAAGATA
GACTACCTCACAACCAGGGATGTCGCCCGAGCATGGGAAACCATCAACCAATTTGTTTTT
GACTGTATGCAAAAATGTGCACCTGATTGTTTTTTTAACATGAAACAAATGTATTGGAAA
CTCATCTTTTTTGCTAGCAATCCATTAACATGTAATACTGTAATGTTTGTAAAGCTCTTT
CAACCATGGTTATCAATAAATTACTTGTATTACGAAAAAAAAAAAACAAAAAAAAAA
>CL1088Contig1
GGGGAACCATTCGTGGTGGAGAAGGAGGTTCCGGGTTGAACAAGAGACGTTATTCAGGTG
CCTTGGCTGTTTATGATTTCTTCGTGTGCATGTTATTTTCTACATGCTCCATCTTTTTGC
ACACAGGGACCAAAAAACAATTGTCAGACTAACGCTGCCTGCTTTATGTTATTCCTTTTA
AACGATGAGAAAGGGGAGGGAGTCGGAGATCTTATTCCGTACCGGGATTGGTCGATTCCA
CACGTTTTCCTTTTATTTTTTACATTTCGTAGACCAGTTGCTGATTGGTCGGCCCACTGA
GGCAGCGAAGTTCATCTCAGTGTCTCAGAACAATATTCTGCATTTATGACATCACTACTG
TAGTTCATGTTATATATTTTCATAAGAATATCGTTATTTTGTTGTAATTTTTTGGATTTT
GCTTTTACAGTTTTTGCCCTTTTTAAACAACGTCTCCATTTCCTGTTAAAGGTAAAGTTT
GTTTTCCAGCAGGGAGGGGGTGTCCGACCCAGCCGTCCCTCCGCGATGCTAAGGCCAGTC
AGCCAAACACACTAAACTACAGAACTAAATACCTTTTATGTACAATGTGTATAGTTCATG
TGATTCCATGCCCACAGATGTGATTTGTTTTCATACTGTTTGTGGCGAGAAGAGGTCACT
TGCAATTCAAAT
>CL1101Contig1
GGGTCAGCCCGTCCCTCAAATCATGGACTCTGAAACGGTATCGCCGGTGAAAAACACCAT
TAGCAGTCAGCCATTATGTGTTGTGTAAATAGTTATACTTTCATGGTATGATTTTTGAAT
GTATTTTATGGATGGAAGAAGACCTCAAAGAATGTTGTCTTTGATTAAGCTCTGTTTGAG
CAGAAAAGTGTAAATTTGACTAAATATCCATTTAAATGTTTTAAGTACATAAGACCATGG
CAAATATTTATACTGCTCTGTAGAAATGTGACGTTCATTTCAAAAACCACTATTTTTTTC
GCATTCCTTGTTTTGAAAAGGCTTTTCTAAATCTTGCATTGATTTGTTTGACTTTTTGTT
TATTTGCTCTGTTTACATCCAATGATTAATTTGTTTGGTTACTTCGGTTGACCAATTTTG
TGGACCTTCCTCTGAATAGACTTCCATCAGACTGGAGTTGTAAATAATTACGTGTACTTT
GCACAATGTCATGATCCAATGTACAGTATTTTTTTATCTTACTTTTAATTTTACGTATTT
CTTATACTTGTTTGGCATCACAGAAACAACATTGAGCACAAATCGTATTTGTGCTNCATG
T
>CL1114Contig1
AGGCATCACTCTCCTCTTCCAGCCTTTTCCGAAGAACGGGATGTAATGGCGGACGGTACA
TTGTGTTGTGTGGAGAAGCCGTCGCCCGTGGTGAGGAACAGACTTCAGACTCCTGAGGTC
TGAGGACTCTTGTGCGGCAATGGCGTTGATGGGCGTGTTCTCTGGTTCCCTGCTCCTGTG
TTTGGCTCCTCCTATGTTAATCTTTCTTTGTAAAAATCCCGCCATTCCTCCCTGGTGTTT
CATTATAAAAGAATGCTTTCAGTTTCTAATCTGATTTCTTCAGTTGGTTTAGGACGGGGT
TTGTTTTAGTTCTGGGGTGAAACCAAGAAGGACCACCTTGACCACTTAGTTCTGAACTAC
TGAGTTTTTGATTGACAGATTTCAGATTGATATTTTTCTTAAACGACACATTAGGCTTCT
GAACAGCTTGTTATTTTTTATTGCTTGTAATTTTTGCTTCGTTTTGTAATATTTACCTCA
TTCAATGTAGTAATTTTAACAAATAGTTCTGAGAATTAATGGAATTGTCCTTTGAGTCTA
AGTGTCCCACCAGTGTAAGCTTGGATGGTGTCTGTTGACAGTGTAAGATATTGGGTGTAC
CAATAAAGATGTTTTATTTT
>CL1127Contig1
GGGACTTATTGATGCATTGTCTTGTGTTTTATTTGAACAAGTAATGAATGTGTATAGTAT
ATATTCATTCATATTTATGCTAGACTGCTAAGGGAAGACAAAAATGAAGAGAAGACCACA
CATTTGCTATGCATAAGGGTATGAATATGCAATGTTATAAACAGTTTGTTTGGTTTGATT
CTTACCTCTCAGGATAGGAAAAAGAAATCCCAAGTAATCCTATGAATCCTAAAATACATC
CAGCCCCTGAAATAATGACCTTTTGCATTTAACAAGGTTGAAACTGTATGTATGCAGCAT
GGTTCTTATTTGATAAGAAATGTGCTCTGTTTGCAAGCTTTAAATTCAAATTTGGAGGTT
AAAGAATGAACACTGAGTTCTTAACACAATGGTTCTCTTCTCTTTTTTTAAGTGGTCTTG
ATCATTTACAATAAGGACTGGCTGCTTGTATTATTTGCAACGTTTTCACCTCCATGTTGA
TGGTGATCAATGGTTCACCGTAAATTAAGAATGAATCGTTAACTCTAAAACGTAGCGCTG
TTCCTCCGAGTCTGCCCCTCTGTATTTCATTAGCAGCAAGTTGTGGTCAAGTGCCAAAAA
AA
>CL1140Contig1
GGGCCCCATGATGCCAATGATGGGCCCCCCTCCCCACGGAATGATGCCTGTGCGCCCAGG
AATGATGCGACCAGACAGATAAAAACGTTTTTCTGTTTTAAATTTTTTAAAACGCCTTTT
TTGTTTCTCTTCCCTTTGTCGTCTTGTGAGGAAGCATTGCGACATGCTTCTGCTACGGAC
TTGGCCTGTTTTCAGTGTTTGGTTTATTTTTCAACGTTTTAATTCCGATCCGGTCACACA
GAGTTTCAGTCACTGTATTTTGTCACCTGATTTGAAACGCAGTTGTGATTTGGGTTGCAG
TTGATTTTTGTTAAATAAAATGGCACACATGTCCTCTTGTTTATAGCTACAATTTGTAAA
CGTCACGTTTTGATTACATTTTTTGAAATGTTTTAGGATTGTGTTCATTTGTATTGTTTT
GACAAATAAACAATAGTTTTTGAACNTCNNAAAAAAAAAAAAAAAAAAAAAAAAAAAAAA
AAAAAAAAAAAAAAAAAAAAAACCAAAAAAAAAAAAAAAAAAAA
>CL1153Contig1
GGGGTTCCACATGGCCGGCGTTCGGACCGACAACACCGGCGGTGACTTCAAGGATGGGAT
GGATGTGGAGGGAGGATCCGCTGAGGCCGGACAGTTTGAAGATGCAGATGCGGACGTGGA
TCACTGATGGCGTTCTACTGGTGCAGCACTCAGGGTTGATGTTGCATTTTAGGTAAGGAC
GATTAAAAGACGGCAATTCCCCCCCCTACCCGGTGTCACAGCACTTCCTGGTCTCCCGCC
CTGTCTCACAACCTCAAAGAATGAAGCGCCACTCTTTTTCGTCAACGCGATAGACTAACA
TCGGCTCTTATCTAGATTATCTAGCACACAAAGTGACCTCCAGTGTTGTAGAGCTTGTGT
CACGCTTATTGGTTTATTGACATGGCGTATTTATCTACCCTGAAAACAAAACAGCCTAAC
ATATCGTACGTTTCAATATGTTTTATATTAAACACGCTGGATCTTGTATTGTATTCGTTT
CCAGCTCTTACTGTCACAAGTGCATCCAAGTTCAGGATCGCAGAGTCTCAACCTGTTATG
ATCTGCTGGACTGTTGAGACGTGACTGTAGACTAGTTCCATTCCAGTAGGCGTCTGTAAA
GTATTGAGACGCAGCCTCTGATGTAGTTGTATCTTATTTTTGGTCTTTTTGTGTGTTTTG
TACCTTTTAGACCAACTTTATATGTCATTGTCCCTAAGAAGAACAGCCGTCTTTGTATAA
AAACTTAATAAATAATTT
>CL1166Contig1
GGGGGCAGTAACTCAGCGTAACCTGGGTAAGTTTACAATTTGAATCTCTCCGTGTCCGAC
CATGTGTCGGGTGTATGTTTAGACTGCGGGATCAGCCGTAATACGAGGGAACCAGCAGAG
CGCAGCTCTCCAGTCAATTGGTTCCAAGCATCTGGCATAATGGAATGTGCAGTGGACATT
CCCTCAGGTGAGGACGAGGCCACGGAGAGGGATGACCTCAACGCCAAGGAAGAGGGCGTT
GGCACCCCTCACAAGAAGAACAAGAAGCACAGGAAACACAAGAGCAAGAAGAAGAAGCGG
CGCCGGAAAGGAGACAAGGAGAGCAGCTCTGAATCTGGTGCAGAATCTGAGGCGGAGCAG
CCCCCCTCCCAGAGGGCGGTGAGGAACACCAGAGCCAGTGCCAGACTAGCATCTACCACG
GGGGCTGCAGATCAAGTCGGGCCAAAGGAGGGCAGCAAAAAAGACGGCATCACAGAATCG
GAGGTAGACGCAAAGACCAAAAGCACAAAAAGCACGCTTCCAAAAAAAAAAAAAAAAAAA
AAAAAAAAA
>CL1179Contig1
GGGGGGTGCTGGAGGAGAACGCGTACGTCACATTCATAATGGCGGAGGTTGGGTGAAGAG
GAATACTACAAGGACTACACATACACACACAACTAACAGCCCTTGAGACAGACAATCACG
CGGGCGTAAGAGGGGAGCCCCGACGCCAGGCTCCAGAGACTATTAGAACGTGGCTGAATG
TAAATATTCACTTGTCATAAACCGTTTGAAACTCAAAACTTAGAATTCTTTTTCTACGTT
AATAAAAATTGATACAGGCAGCGCCGAGTGTCCTACTGTCGTGTATACTGTACGTATGTT
CTTTCCATGGTTGCTGTTTGAGACCCTGTCCAAACCACTATATTTATATTTGCCATGACA
TGTTATGGCCTTCCAGGTTCTTGGATTTGTCACGTACTTTCTGTTAAGTCTCAATTTTGA
AGCGGTTTGTGAACGAGGGCGAAAGGCTATTTTTTTAAAGGAAATTAATTGTGAATAGTA
ATTCACTTTTTTTGCTGTTTTTTTTACATCCTTGGTTGTTTAAAAAAAAGTATATTAAAA
TAAATCCTTTCNNATAAAANAAAAAAAAAAAAAAAAAAA
>CL1192Contig1
GGGGGACCTAAGGGTTCTTCTTCCTGTTGGGCCTCTCCCTGCCGCTTTGGTCCATCCCCA
AACTGTAAAGATATAGGTGTGTTTGATGTTCAGCCTATAAACATGTTCACCTTCGCTTGG
TGGAAAGAGAAATTGATATCCTTACGATCCCTGATTGATCAACGTGATCGATGTTCTTTG
TGGTTCTAACCTGCGTATCCAGAAACAATGTGGACCAGCAAACTAAATTCCGGTTAAATT
ATAATTCTCTTTTGCAACTTCACGACATTATCCACATTGTAAAATCAAGGTTTAGTTTTT
TTAATTGTCTGCTTCAAGTATTGCATTTCAAAACGTTCTCATGCGTTGTAAATTCTGGTT
CCTGTGTATATAGACCATAAATTGCATCACTTTGAATACATCTAAATTGTAAAATGTCTT
TTGACTATGTAAAAAGAGTTCTGAACAAACTTTTTCTTGAAAACATTCTCAAATAAACCT
CATTTTTCTGAGGGTACTCTTTGA
>CL1206Contig1
GGGGCTGTTCTCTGAGAACAGCAACATTGAACAACAGTCCACGTATCATTTCCAACAAAC
CTTGTACATGAAAACCGGATTTCTAACATGCGCCCTGCGTCCTTTGTTTAGAGGAACCTA
AAACAAAGTCCCTCTAGGTGACGTGTAGTATGGACATGCTGCACTGGTGCCTCTGCAAAC
CACAATGGACACAGAAGGGCTATCCGATGATGCACTGGGTCACCAGCAGTGGTGATGGAC
TGTCTCCTCCCTGCACCGGCCCCAACAGCGCAGTGGAGCCCAGCGGAAGACCGGTGGAGG
CAGCACAGCAAGCGCCAGAGTCTAGCTTCTGTTTGAGTAGCCCAATAGAAGAGACCTAGG
TGGAGTGTAGCACCACCTATGTGCTACACTGGCTCTTTTTGTTTTTATCTTGCTAAAGTC
ACATTTTAAACTTCTATTTATTACATTTTTGATATCAAACACCTCGAGACCGAAGCAAAC
GTAGCTCCTTGCACCAGAATTTTGAAATGCAGTATACTAGTGGTGGGTATTATTACGATC
CTGTACTCTGAAATAGTAAACGCCGTCACATGCTGGACGGGCTGGGTAGTGTTACG
>CL1220Contig1
GGGACAGGGCGAAATGTTAATGACGGGCACATAATTAACATAAACAGCATGAGTGGCCAT
CGAGTCGTGCCCACCGCTGACGTGCACTTCTACAGCGCGACTAAGTACGCTGTTACGGCT
CTGACTGAGGGCCTGCGACAGGAACTGCATGAGGCCAAGACCCAAATAAGGGCAACCTGC
ATTTCTCCTGGCCTTGTGGAGACTGAATTTCACTCTAGAATGTACCACCAAAACCCAGAG
AAGGGTCCTTCTGCTTTTGGCAGTATAAAGTATTTGGAGGCTAAAGACGTTTCCAATGCG
GTCACATACGTCTTAGCTGCACCTCCACATGTGCAGATTGGAGACATTCAAATGCGCCCT
GTGGAACAGAAGTCTTAGTATGAGGTCACATCATCTGAATACAATTTCAGAATATTCAAG
ATGAATATAATAATCAAGATACCATGGCCTCCTTCCATGGTGTTGGATTGATTTGAAAAT
GTAAACCGCCTTCGCAACTGCATCTCCATTTCAGTTCAAGCGTTTTGTTTCTCTTTCACA
TGCAGATGGTGTATATAAAATGTTTAAATAAAAGGGTTGTTTGAAACCAAGAGTTTAGCA
TTAATACAAAAAANAAAAAAAAAAAAAA
>CL1234Contig1
GGGGGAAGGGGAGGACGCCGTCATGCTGCAGCTGCAGGACACAGCCAGTCAGCTGGGCAT
GCATGTGGTGTAAAGAACAGCCCATCCTGGCTCCAGGACCAGAAGCTGTTCCCAGAAGGA
CCCACACACATAGAAACGCTCCTGGACCAGAAGTTGGTCCCTGGTTCCTTACAAGACACA
AACACGCACACACACTGGCTCCAGGACCAGAAGTTTTTCCATGCAGGACTAACACACACA
AATTGGCCCCAGGACCAGAAGCTGGTCCTTGCCGGACACACACAACACATACCACACCAC
GACAACACACACACACACTTGCTCTAAGACCTGCAGAGGATGGCATTCGTGAGCTCCAGG
GCCAGAAACTGTTCAAGACAGGATACGAACAGAACCTGGCTTCCACTGTAGCAATACTTT
CATCTAGGAGCTGAAAGGGACTGTCGTGCACATACTGTGCCCTCCAAGAGGGCTAGGCAA
GACAGGTTTTTGTATTTATTTTTAGCTCATTTGAAGGAGGAACACTCAGGATTTGAATAG
AGTGCAAGGCACTTAATTTAACATTAATTTGAATTATTATCATTTGGCCTTGTTTGATTT
GTTTTTTGATATGTCCGTTGTACTGAGTTTTCAGTGCCTAATGTTAAACCTATTTATGCA
ATANAAAG
>CL1248Contig1
GGGGAAGAAGAAGATGGCGCTCCCCATGTAGACAGTAATGTCTTCATTATGTAGTGCATT
GACTTGTGAATCGTAGACTGCCTCATTGGAACTGAATTTAATATTTATTTCTGGATTTTT
TTATAACTATAAGTAAGGGTAGAGGACCTTGGCAGAGATCATGGCGGTTCTGGACGACAT
AAGTCGAAGTGTTCGACTGCTGTTAGGTCAAATGCATCGCTGCAGGACGACTACTGCTGG
GAGCAAATCTCTACTGTTGGCTCGGGGATTCGGCCAGGCAGCCCCGCAGTCCAAGCCGGT
GGTCGATGACAACGAGGCGGTCAATCCGACGTTTGTCAACAGGAACCCACGCAACCTCGA
GCAGATGGCCCTGGCAGTTCCGCTCAGACGCTATCCAGTCCTTTAGGACGGCGCTGAAGG
ACGGAGGACTGGTCCTCAGTGAGCCCAGGAGGCAGTACATCGCACCTCGAGTCAAGGCCC
CGTCAGGCCCCATGTGAATATTGAATATTGTTATTGCAAATCTGAATTAAAAGAATGGTT
AACTTGTAAA
>CL1262Contig1
GGGGTTTGGTTCTGGACAAACACTTGAGTTCAGTTTTTTTTAATTTTAGGCTGAGCGCGT
CCGTCTCCAGAGTCAGCGAGCGAAGGGAGTCTCCCCCAGCAGCGGTGTTGTGATGTGGTC
ACATGCTGTGACTCCGTCGGCGATGAATCACCTGGAGTCCTCTTAATAATGATTTATTTT
TCTGTTTTTACATTCACTGCCCTGTTTATGTGAAGTACTGCATGCTCCATTAACTTAAAT
TCAGTTTGCGGTCTGTCGGTGTGAACTGGCCGTGGTGTAGGCGTCCTTCGGCTTTTCAAT
TCTTCTGTGTCAGTCTATCAATATTTTAACAGTAAAAACCTGGTTTTAATGTCTGTCATG
TAGTCAATTTTTTGTGTCGGTGTAAGTCGTTCTCTGGACTGCTCACATTAAAGAGGCCCT
TTTTGTTTTGTTAGCGGGCTCCAAAAGATGAAGGTTGTCATTGCGTCTGGACTTCGGAAT
GATCTCTACCTGGGACATATCAAACCATCTCCAATGGCCCTCTTGACTATACCTCATTTC
AACAGTAGTGATAACTTGACATGCAAATCTAACATTTATAAGGTGAAAAGAAATGTAATA
TTTGAGTTTANNTACAGTCATAAATTGGTCCATTTTAAAAAAAAAAAAAAAAAAA
>CL1276Contig1
GGGGGCAGTTGCTGAACATCACCGACGGCTTCATGTCCCTGATGTTTGAGAACGGAGACC
TGCGGGAGGACCTGCGTCTGCCAGAGGGTGACCTGGGCAAGGAGATCCAGGCCAAGTTTG
AAAACAGTGATGATTTCTTGGTCACCGTTCTCAGCGCCATGGGTGAGGAGTGTGCCGTCT
CCGTTAAAGCCCTGTCCAGTAAATAAGAAGTCACGACGTCTTTGCTGTCCTGGTCGACAA
GTCCCACCCACATCTAGTCTCCTGCATTCTCATAGGTCATTAGGTCATCAAAGTACCCAC
CTTCGGACAGTCTCTCAACCTCACTCGTCCGTTATAATTGCTCATTTCTTTAAGGGTTTT
CTTTTTTTTTTTTCCTCCCCATGTATTACTGCAGCCGTCCCGGGCGGACCCAGCTGACCG
CCCGGGTTTTGTTTAATACGTACTCCTTCATAAAGTGTCTTGGAAAAAAAAAAAAAAAAA
AAAAAAAAAAAA
>CL1290Contig1
GGGATCACAGAAGAATGCCAAATAACTACAATTGCCAAAAATGTACAGTAACATTATGAA
TGTGCCCAATTGTATTTATTTTCCCTGCAGCTTGCTTCTCTGCATATTCCATTTAATATG
CCCCTTATGATTCTGACATGACTGTTACATTCACAATCCCAAGAACCAAACGGCACAGCT
ATGCAGTTTGCTTCTGCTCATTGTCTATCCTTCCTTGGAAGCACTTGTACGTAGAGGGAA
ATTGTAGATTAACTTGTTGCACTGCCCTCATGTGGGCATATTGCAGTACTGCATCTCTGT
ACCTATTCTTCCAATACCAAGTGGCCTATATTTAATGCTGTAAAAGTGCCTGTTTTATTT
TGTTTTTGTCTGAGGTAAATTCTTTTTTACTTTTCAATCTCCATTCACAAATGGCCTTGT
TACTGCATTTTCCCTTAACTATTCATTTATGTGCCTGGAGAGTGTCTTTGAAATGTATTT
TCGGTGTTAAGTCCTTGTTAGCGGTTCTGTTATACTTTGTTAGCCCAAAATTAATAAACA
ATGGATCCATTCTCAAAAAAAAAAAAAAGAAAAAAAAAAAAAAA
>CL11Contig1
GGGGGGAGTTAAATCAACGTCGCGTAGCTATGAGGGGCTCTTTACCCGCTTTGAGACAGG
AGATTTAGCATTTTAGGTCCGCCATCCATCGATAATACACAATGGCCGAGGAAGGCGTCG
CCGCTGGAGGTGTGATGGATGTGAACACCGCTCTCCCCGAAGTGCTCAAGACCGCACTCA
TCCACGATGGTCTCGCCCGCGGAATCCGTGAGGCAGCAAAGGCTCTGGACAAGCGCCAGG
CCCATCTGTGTGTCCTCGCGGCCAACTGTGACGAGGCCATGTACGTCAAGCTGGTGGAAG
CCCTCTGCGCCGAGCATCAGATCAACCTCATCAAGGTTGACGATAACAAGAAGCTCGGGG
AGTGGGTCGGTCTCTGCAAGATCGACCGTGAGGGCAAACCCCGCAAGGTGGTGGGCTGCA
GCTGTGTCGTGATCAAGGATTACGGCAAGGAGTCTCAAGCGAAGGATGTGATCGAGGAAT
ACTTCAAATCCAAGAAATAAGAAGTGAAATAAAAGGATGAAACTGAAAAAAAAAAAAAAA
AAAAAAAAAAAAAAA
>CL22Contig1
GGGGATACCGAGTCGCTCTTTTAGGGGGGGCTTCCTGGACCTTCTCTTGAGAGACTAAAC
TCCTCAACATGAGAGCCAAGTGGAGGAAGAAGCGTATGCGCAGGCTGAAGCGTAAAAGGA
GGAAGATGAGGCAGAGGTCCAAGTAGTTGCCCCTCTCATGACTACTAGCTGTGGTCATTG
CCAGCCCTTCAGGACTTGCGTTGATCGCCGCTGTCGTCCAGGACCCCTGCGGACCACTGA
CGTAATACCAGCCGGACAGTGACTTCATATCAACCAGCTGCAGAGGAGTAGCAGCGGGCC
GGCTTATTGATATGGAAGAGCTGAGTCCAGATCTGGATATTTTGGACTTCGGACTCCCTT
ATGCTCATCCGTTTTTGTTTATACTGTTATGAATAAAGATTTTGTTTTTTTAAAACGAAA
AAAAAAAAAAAAAAAAAAAAAAAAAAAAAAAAAAAAAAAAAAAAAAAAAAAAAAAAAAAA
AAANAAAAAAAAAAAAAAAAAAAA
>CL28Contig1
GACGGACCGGACATATGCCCGGGACCCTGCAAGGGGAGGGGGGGGAAGGGAAGCGAAGAA
CGGCAGAACAAAGTTTTCTCTGTATGATTGTCTGGCACTTTTAAGTTTCCAACCATGTCG
GGATCATCAAACACCATGGCAATGAAGAAAGTGGTTCAACAGTTGCGCTTCGAGGCCAGC
ATCAACAGAGTAAAGGTGTCTCAGGCCGCCGCAGACCTGCAGCAGTTCTGTCTCCAGAAC
GCCCAGCAGGACCCTCTCCTCACGGGAATGTCCTCCAGCACGAACCCCTTCAGACCACAG
AAAGTCTGCTCCTTTTTATAGCCCACATGATGCCTTTCGTTTCGGACTCCAGGGTGCCTT
GATGTTCACCAGAACCTGCACTGTGGACTTGATTGTTACGAGTGCCAGGGAATTTGGGGA
CAGCCAACTAACTTAATTTTTTTTTAATAACATCTAAATATCTCAAGGTGCTTCTGAGAC
CGGTCTTCACCCAGTTAGTAGCAACTAATACCATAAAGTGTGTTTTTATGTGTGCTTTCT
TTCCATATATTTGTGAATAAAATACAACATTCCAACAAAAAAAAAAAAAAAAAAAAAAAA
AAAAAAAA
>CL38Contig1
GGGGAAACCGAACACACTGCTATAAAGTCTCGGCGCCGGAAATGGGGGGGGGCTTCTAGT
GATCAAACATGGCGGACCAGGGTGAGAAGAAGGAGAACCCCATGAAGGAGCTCCGTATCA
GGAAGCTCTGCCTGAACATTTGCGTGGGGGAGAGTGGAGACAGACTGACCCGTGCTGCTA
AGGTGCTGGAGCAGCTTACAGGACAGACCCCCGTCTTCTCCAAGGCCCGCTACACTGTGC
GATCCTTCGGCATCCGTAGGAATGAAAAGATTGCTGTCCACTGCACCGTCCGTGGAGCCA
AGGCAGAGGAGATCCTGGAGAAAGGACTCAAGGTGCGTGAGTACGAGCTGAGGAAAAGTA
ACTTCTCAGACACCGGGAACTTCGGCTTCGGCATCCAGGAGCACATCGATCTGGGCATCA
AGTACGACCCCAGCATCGGGATCTACGGACTGGACTTCTACGTGGTTCTGGGCAGACCCG
GCTTCAGCATCGCCGACAAGAAAAGGAAACGTGGCCGCATCGGATACAAGCACCGCATCC
GCAAGCCAGAGTCCATGCGCTGGTTCCAGCAGAAATACGATGGCGTCATCCTTCCTGGAA
AGTAGAACTGCTTCTCTTTGTTTGTACCAAACTAATAAAAATTGGTAAAAAGCCAAAAAA
AAAAAAAAAAAAAAAAAAAAA
>CL52Contig1
GGGGTCTTCCCTTCCTTGGGGCTCTTCGATCGCGGCCATAGTGGGGACAGCACTGTGGAC
AAAATGTCGTCCCACAAGACGTTCAAGATCAAGCGCTTCCTTGCTAAGAAGCAGAAGCAG
AACAGGCCGATCCCTCAGTGGATCCGAATGAAGACTGGGAATAAGATCAGGTACAATTCC
AAGAGGAGACACTGGAGGAGGACAAAGCTTGGCCTGTAAACCTTCCACTGCCCACCCACC
CCGCCGTCCCCATCTACCATCCTTCAGGACCCTCTGCTGGGCCGGGCTCCGGGGAGGAGG
CAGTGTTCACTGGATCAACAGTCTTTTTGTACAAATACTCTGGATATGGTTGTGTTTGAC
AATAAAAAATGTCTGACTCAAAAAAAAAAAAAAAAAAAAAAAAAAAAAAAAAAAAAAAAA
AAAAAAAAAAAAAAAAAAAAAAAAAAAAAAAAAAAAAAAAAAAAAAAAAAA
>CL59Contig1
GGGGGACACCGGATTGGTTTGAGTTGATACTTTTCCCGGCAACAATCTAGACCGGGGGAG
GACTGCATCGATATACATTTACACGCAAACATGCCTAAACGTTCATATCCGTTTTCCGAG
TCGTTTTCGTCGCAATATAAGGTGCACGTTGGACAGCGGGAGTTGAGTCAGCACGGTGTC
TTTGGTGGAAAATACAGACAGGAAATATACGAAAAGACCAAGAATATGCTATTCAACGGG
GCCAGTGCTGTGATGGATAAAATCTGGAGTGTGGACGGAGGAGTAAAAAGCACAGAAGCA
CAGCCTTCTCAACCAGCTGTAACCCCAGCACCCAGCCAGCTACTGTTAAAGGGACAAACG
CTCATTGGACAGAATGGTAGACTAACAAAAGCAAACTGTGCACAAGGTCACGGTGAGGCA
GTTGGTTCGACACACTGTGGGGTGTGCCAGAAGAGGCAGGGTGTTGGCATCAGGGCCGCG
TGCTCCCAGTGTGACCGGCTATCCTGCTCCTCCTGCCTCCGCCAGTGCTCCAGCTGTTCC
AGCCAGTGCTGCTCTGTGTGCACTGTTGTAGATTATAGTGGTCAGTTTGATACAATAGTG
TGTTGGAGCTGTTCGTCGTGAAACAAGATCAAAGGAGAAGATACCATAGTTATGATTGAG
CACTTTTGATTACACAAGAAATATTTCTCAGACTGCATTTTATACTTGTATTTGTTTTTA
AATTCCCATTGAGTGTTTATATGTTCATATGATATACAATTCAGTAATAAAATTAAATAC
TTTTCTGTAAAAAAAAAAAAAAAAAAAAAAAA
>CL71Contig1
GGGGGTGGCGAGAACGAGCCAGGGGGCTCTTCGCACGGAAACCTTCCAAGATGTCTCTCG
TCATCCCAGAGAAGTTCCAGCACATTCTTCGTGTTCTCAACACGAATATCGATGGCAGGA
GGAAGATCGCCTTCGCCATCACGGCCATCAAGGGTGTTGGCCGGCGCTACGCCCATGTGG
TCCTGAGGAAGGCTGACATCGACCTCACCAAGAGAGCTGGAGAGCTGACGGAGGAGGAGG
TGGAGAGGGTGGTGACCATCATGCAGAATCCTCGCCAGTACAAAATCCCCGACTGGTTCC
TCAACAGACAGAAAGACATCAAGGACGGCAAATACAGCCAGGTTCTTGCCAACGGTCTGG
ACAACAAGCTGAGAGAGGACCTTGAGAGGCTGAAGAAGATCAGGGCTCACCGCGGGCTCC
GACACTTCTGGGGGCTCCGTGTGCGTGGCCAGCACACCAAGACCACGGGGCGCCGTGGAC
GTACCGTGGGTGTGTCCAAGAAGAAGTAACACGCCTGCCTCCCTGTTTTGTGTCAATAAA
GATGTCACAGTTCAAAAAAAAAAAAAAAAAAAAAAAAA
>CL86Contig1
GGGGGACCATCAGGTCCAAATCTCCTTGCACTGCAGCTGATCCTTCCAACTCCCAGCCAT
GAAATACACACTCATCGCCGCTATTGTCGTGCTAGCTCTGGCACAAGGAACTCTTGCCGT
AGAGCAGAGCCCAGAGCTGGAGAAGATGGCCCAGTTCTTCGAGGGAATGAAGACTGAGCT
GATGGCGACTGTTCAGAAGGTGTCCGAGTCCCTCCAGTCTCAGACCATCATCGAGGACGG
GAGGACCCAGCTGGAGCCCATCATGACCCAGATCCAGGAGCACCTCGCCCCTCTGGCCAC
CAGCGTCCAGGAGAAGGTCACCCCCCTGGCCGAGGACATGCAGCAGAAGCTCAAGCCCTA
CGTGGATGAATTCCAGAGCGAGCTGGAGAGCGTGCTCCGCAAGCTGTTGGACCAGGCCAA
GGCCATCACCCAGTAAAACCTCTACCAACCGATAGTTGTGTCAGATGTCCTTGTTGTGCC
ACCAGAGCACCGCCTGGAACGAGGTCCGTGGCGGTGACTCTAACACACTTCACTTCCCTA
TGGTTCCTTCTACATCAGAACTGTTTGGATGTGTTGGAGGGGTGGTAGCGGCCTAAGATG
TGTGCTATATGTCAACAGAAGCACAATAAAAACTACCGAAAAAAAAAAAAAAAAAAAAA
>CL96Contig1
GGGGGCCCTTCAATCGGGGAGAGAAGCAAGATGGCGGGTCTGCTGAAGAAGACGACGGGT
CTGGTCGGCCTCGCGGTCTCCAAGAACCCCCAGGAGCGCCTGAGGATCCTGTACTCTAAG
ATCCTGGCCTCCCTTCAGACCATGCCCCAGGACGCCGCCTACCGCAGATACACAGAGCAG
CTGGTGGGGGAGCGCTACGACCTGGTCAAGACCGAGACAGATATTGAGAAGCTGGAGAAG
AAGATCAACGGTGGACAGATTGAAGAGGTCATCTTTCAGGCGGAGTGCGAGCTGGCTCTC
TCCAGGAAGATGGCGGAGTGGAAGCCCTGGGAGCCACTGGTGGAAGAAGCTCCTCCCAAC
CAATGGAAATGGCCTATCTAGGCCCCTCATTAAAGTGTTGTGATTGGTCGTCCCCCTGCT
TCCCAACGGAGTTGTGTACAAATAAAAAAAATGGTGGAAATATTTTCCCACAAATATCCA
AAAAAAAAAAAAAAAAAAAAAAAAAAAA
>CL96Contig2
GGGGGGGGGAGGGGGATCAAGTGATCAGGGGGAGGTGATGAGCACGCAGTAAACCAGGGG
GCATTGACGCCCCACGTAAACAAAAACAGCTGTGACGTCATTTTAAATCGCCCTTCAATC
CTGCAGAGAAGCAAGATGGCGGGTCTGCTGAAGAAGACGACGGGTCTGGTCGGCCTCGCG
GTCTCCAAGAACCCCCAGGAGCGCCTGAGGATCCTGTACTCTAAGATCCTGGCCTCCCTT
CAGACCATGCCCCAGGACGCCGCCTACCGCAGATACACAGAGCAGCTGGTGGGGGAGCGC
TACGACCTGGTCAAGACCGAGTCAGATATTGAGAAGCTGGAGAAGAAGATCAACGGTGGA
CAGATTGAAGAGGTCATCTTTCAGGCGGAGTGCGAGCTGGCTCTCTCCAGGAAGATGGCG
GAGTGGAAGCCCTGGGAGCCACTGGTGGAAGAAGCTCCTCCCAACCAATGGAAATGGCCT
ATCTAGGCCCCTCATTAAAGTGTTCTGCTGTGTGATTGGTCGTCCCCCTGCTTCCCAACG
GAGTTGTGTACAAATAAAAAAATGGTGGAAATATTTTCCCACAAATATCCCGAAAAAAAA
AAAAAAAAAAAAAAAAAAA
>CL107Contig1
GGGGAGCAGTCTTCTGGTTCAAGGGTCGGAGTTTACGTGTGTTTTTTGGCTTTAATAATC
CTAATATAAGCAAGTAGCTAATGAGTTGAGGTTGTGTTTCTGTGGAGTTACTAAGGAGAC
GCTGACGCTATATTCAAACCGCGCCATGATGCATTCTGGGAGGCGCACTACTGTCATGGC
GGATCTGGTGGTGTGCTAACGTTAACGATTAGCATACACAACGGTTTTCTGGATTAGTGG
TAGTCCCACTTCCTCTCGGACGGCAGTAACTCAGCGTAACCTGGAGGGAACCAGCAGAGC
GCAGCTCTCCAGTCAATTGGTTCCAAGCATCTGGCATAATGGAATGTGCAGTGGACATTC
CCTCAGGTGAGGACGAGGCCACGGAGAGGGATGACCTCAACGCCAAGGAAGAGGGCGTTG
ACACCCCTCACAAGAAGAACAAGAAGCACAGGAAACACAAGAGCAAGAAGAAGAAGCGGC
TCCGGAAAGGAGACAAGGAGAGCAGCTCTGAATCTGGTGCAGAATCTGAGGCGGAGCAGC
CCCCCTCCCAGAGGGCGGTGAGAAAACACAGAGCCAGTGCCAGACTAGCATCTACCACGG
GGGCTGCAGATCAAGTCGGGCCAAAGGAGGGCAGCAAAAAAGACGGCATCACAGAATCGG
AGGTAGACGCAAGGACCAAAAGCACAAAAAGCACGCTCGAAAAAAAAAAAAAAAAAA
>CL107Contig2
GGGGGGACGCTATATTCAAACCGCGCCATGATGCAGGGGGGGAGGCGCACTACTGTCATG
GCGGATCTGGTGGTGTGCTAACGTTAACGATTAGCATACACAACGGTTTTCTGGATTAGT
GGTAGTCCCACTTCCTCTCGGACGGCAGTAACTCAGCGTAACCTGGAGGGAACCAGCAGA
GCGCAGCTCTCCAGTCAATTGGTTCCAAGCATCTGGCATAATGGAATGTGCAGTGGACAT
TCCCTCAGGTGAGGACGAGGCCACGGAGAGGGATGACCTCAACGCCAAGGAAGAGGGCGT
TGACACCCCTCACAAGAAGAACAAGAAGCACAGGAAACACAAGAGCAAGAAGAAGAAGCG
GCGCCGGAAAGGAGACAAGGAGAGCAGCTCTGAATCTGGTGCAGAATCTGAGGCGGAGCA
GCCCCCCTCCCAGAGGGCGGTGAGGAACACCAGAGCCAGTGCCAGACTAGCATCTACCAC
GGGGGCTGCAGATCAAGTCGGGCCAAAGGAGGGCAGCAAAAAAGACGGCATCACAGAATC
GGAGGTAGACGCAAAGACCAAAAAGCACAAAAAGCACGCTTCCAAAAAAAAAAAAAAAAA
AAAAAAAAA
>CL119Contig1
GGGGATTAAGCATATGATAGAATGCTGGGGGATTTCATTGGTGGAAGAACCCACGTGGTA
TAGGTCAACTTCCGTGTCATTCTGCGAAAATGGCGGATAAAGAAAAGAAGAAGAAGGAAA
GCATCTTTGATCTGTCAAAGTACATCGACAAACCAATTCGTGTAAAGTTTCAAGGAGGTC
GAGAAGCGAGCGGTGTTCTAAAGGGATTCGATCCCCTATTAAACCTGGTGTTGGATGGCA
CGATCGAATATATGCGTGACCCCGACGACCAGTTGAAGCTGACGGAAGATACGCGGCAGT
TGGGACTGGTGGTGTGCAGGGGGACCTCAGTGGTGCTCATCTGTCCCCAGGACGGCATGG
AGTCTATTCCTAACCCCTTCGTCCAACAGCAGGACGGATAAAATGCAGCCCTTTTCCCTC
AAGCACTCACACACAGACATGTACACATCCTCATACATCCATACATTTTATGAAACATTA
TTTTACAATGATTTCTCGCTCGATCATGTCTTGGCATTGATGCGTGTTGCATTCAATGCT
GGTTTTTGTTGTAGAAAAGGCATGTTGGTATTTGATGTGCCTGAAAGCACTTCACTTTTT
CTGTTTATACCTAAATTAAATGACAAGGAAGAACATGTTTAACTTGTAAAGAGCAATTTG
GGCTTTTTTCTTTTTTATTCAGAATAAGTACAGTTTTAACTGTTTTCTTGGTTGTTTTTT
TGATAAAATAAAATTTAAAAACACNAAAAAAAAAAAAA
>CL131Contig1
GGGGGGGGCAAAGTCGAAATAGTGCAAACAAGATGGCGGCCCCCATCAAGACGTTGTGCT
GCTCAGTTTTGAGATGTTGTAGGCGTTCTTTCGGTACAACATCTACGAACCAAGCGGGGA
AGAAGTGGAGAACGGAACATGGATTGGCTCCGTCTGGTACAGAATATGGTCCTTTGACAG
ACCTGCCTGATTGGTCGTATGCAGATGGAAGACCCGCCCCTCTCCTCAAGGGTCAGCTGA
GGAGAAAGCAAGAAAGAGAGGCTTTAGCAAGACGCGTGGTGATGCTCAGCGGAGAGGTAG
ATAAGGGGATGGAGGCATGGCAACAAAAAAAGGAAGACGCAAAGCGAATGGAGGCGCACC
AAAAGTCCCTGCTACTCAAACCGAAGGGCCAACTATTACTAAAGAAGTCAATGTAAAACA
CTTTAGTTATAGAACCCTATGTCTGTTTTTTTTGTGTTATTTTTCAGTAGAATGTTGTTT
CTTTTTTAACTTGGTTTTTCATTGGCTGCCTGGACACCAGGTGATATGAAACATCTCTTT
AAGTACTTTAGTTCTGGTCATTTTAAAATTACGAGTCTTCCTGGAAAGCATTTGCATCAT
TTTTGTTTTGTTATCACGGCCGAAACACTTTTACAATAGTTTTGTAAAATGATTTATCTT
GCATATGTGGCATATAATGTAAGCAGGACTTTCCACTCCATAAAAAACATTGATCATTCA
A
>CL131Contig2
GGGGGATCTGTACTCAGATAAACCAAGGTTGTTGGCACCAGGGGGGGGCAAAGTCGAAAT
AGTGCAAACAAGATGGCGGCCCCCATCAAGACGTTGTGCTGCTCAGTTTTGAGATGTTGT
AGGCGTTCTTTCGGTACAACATCTACGAACCAAGCGGGGAAGAAGTGGAGAACGGAACAT
GGATTGGCTCCGTCTGGTACAGAATATGGTCCTTTGACAGACCTGCCTGATTGGTCGTAT
GCAGATGGAAGACCCGCCCCTCTCCTCAAGGGTCAGCTGAGGAGAAAGCAAGAAAGAGAG
GCTTTAGCAAGACGCGTGGTGATGCTCAGCGGAGAGGTAGATAAGGGGATGGAGGCATGG
CAACAGAAAAAGGAAGACGCAAAGCGAATGGAGGCGCACCAAAAGTCCCTGCTACTCAAA
CCGAAGGGCCAACTATTACTAAAGAAGTCAACGTAAAACACTTCAGTTATAGAACCCTAT
GTCTGTTTTTTTTGTGTTATTTTTCAGTAGAATGTTGTTTCTTTTTTAACTTGGTTTTTC
AATGGCTGCCTGGACACCAGGTGATATGAAACATCTCTTTAAGTACTTTAGTTCTGGTCA
TTTTAAAATTACGAGTCTTCCTGGAAAGCATTTGCATCATTTTTGTTTTGTTATCACGGC
CGAAACACTTTTACAATAGTTTTGTAAAATGATTTATCTTGCATATGTGGCATATAATGT
AAGCAGGACTTTCCACTCAATAAAAAACATTGATCATTCAACGACCATCTGAAAAAAANA
AAAAAAAAAAAAA
>CL143Contig1
GGGGGGCGGGGCGCTGTTCTTTCTTGTCTGCTTTTCTTTTTACCTCGTACAGCGACGTGA
CGTCCCTTCCTCTAATGGAGTCGTGCTAGCAGGACGTTTAAATCCCACTGCTGTCATTGA
CCTCGGCCAATACCGTTTTCCTTTTCAACACTTGACCACATTTCCAAGGCACAAGGCAAG
ATGCCAGTGGCAGTAGGACCGTACGGCCAGGGCCAGGGACAGCCCAGCTGTTTTGACCGG
GTCAAGATGGGCTTTATGATGGGGTTCGCCGTCGGAATGGCAGCCGGAGCCATGTTCGGA
ACATTCTCCTGTCTCAGGGTTGGGATGCGCGGGCGTGAGCTGATGGGCGGCGTGGGGAAG
ACCATGATGCAAAGCGGGGGAACCTTTGGAACCTTCATGTCTATAGGCATGGGCATCCGC
TGCTGAGCCACACACGCACACACACACACACACACACACACACACCCCCGCAAGGCCCGC
AGTTCAGCCACCCCCCAACTGTCAATAAAGTTAAGGATGCTAGAAAAAAAAAAAAAAAAA
AAAAAAAA
>CL143Contig2
GGGGGTCCTCTAATGGAGTCGTGCTAGCAGGACGTTTAAATCCCACTGCTGTCATTGACC
TCGGCCAATACCGTTTTCCTTTTCAACACTTGACCACATTTCCAAGGCACAAGGCAAGAT
GCCAGTGGCAGTAGGACCGTACGGCCAGGGCCAGGGACAGCCCAGCTGTTTTGACCGGGT
CAAGATGGGCTTTATGATGGGGTTCGCCGTCGGAATGGCAGCCGGAGCCATGTTCGGAAC
ATTCTCCTGTCTCAGGGTTGGGATGCGCGGGCGTGAGCTGATGGGTGGCGTGGGGAAGAC
CATGATGCAAAGCGGGGGAACCTTTGGAACCTTCATGTCTATAGGCATGGGCATCCGCTG
CTGAGCCACACACGCACACACACACACACACACACACACACACCCCCGCCCGCGCAGTTC
AGCCACCCCCCAACTGTCAATAAAGTTAAGGATGTCAAACATCAAAAAAAAAAAAAAAAA
AAAAAAAAA
>CL143Contig3
GGGGTCCTCTAATGGAGTCGTGCTAGCAGGACGTTTAAATCCCACTGCTGTCATTGACCT
CGGCCAATACCGTTTTCCTTTTCAACACTTGACCACATTTCCAAGGCACAAGGCAAGATG
CCAGTGGCAGTAGGACCGTACGGCCAGGGCCAGGGACAGCCCAGCTGTTTTGACCGGGTC
AAGATGGGCTTTATGATGGGGTTCGCCGTCGGAATGGCAGCCGGAGCCATGTTCGGAACA
TTCTCCTGTCTCAGGGTCGGGATGCGCGGGCGTGAGCTGATGGGTGGCGTGGGGAAGACC
ATGATGCAAAGCGGGGGAACCTTTGGAACCTTCATGTCTATAGGCATGGGCATCCGCTGC
TGAGCCACACACGCACACACACACACACACACCCCCGCAAGGCCCGCTGTTCAGCCACCC
CCCAACTGTCAATAAAGTTAAGGATGTCAAACATCAAAAAAAAAAAAAAAAAAAAAAAAA
AAAAAAAAA
>CL155Contig1
GGGGGCATCCGCTCACCATTGACCAATAAGAGATCCGAGCGAGCCGAAGCCACTGGTCGT
CGTGAGAGCTAACAAGGACTTGTCACCATGGGTCTTCATTTTGGAGGTTTGGCGAAGGTC
CGCCACGTGATCACATACAGTCTGTCCCCCTTTGAACAGAGGGCTTTTCCTAACTATTTC
TCCAAGGGAATCCCCAATGTGTGGAGACGGTTCACAAGCAGCTTCTTCAGAGTAGCTCCC
CCAATGGTGTTGATGTACCTGACCTACACCTGGGGTAACCATGTCCATCAAGAGGGCAAG
AGAAAGAACCCCGCCGACTACGAGAATGACGAATAAATCTGACGCTCCCACTCTTTACTG
TTCATTCCAGATCTGTATGTCGACCTAATAAAGCCACAAATAATTATATGAAAATGCGAA
AAAAAAAAAAAAAAAAAAAAAAAAAA
>CL155Contig2
GGGGGGCATCCGCTCACCATTGACCAATAAGAGATCCGAGCGAGCCGAAGCCACTGGTCG
TCGTGAGAGCTAACAAGGACTTGTCACCATGGGTCTTCATTTTGGAGGTTTGGCGAAGGT
CCGCCACGTGATCACATACAGTCTGTCCCCCTTTGAACAGAGGGCTTTTCCTAACTATTT
CTCCAAGGGAATCCCCAATGTGTGGAGACGGTTCACAAGCAGCTTCTTCAGAGTAGCTCC
CCCAATGGTGTTGATGTACCTGACCTACACCTGGGGTAACCATGTCCATCAAGAGGGCAA
GAGAAAGAACCCCGCCGACTACGAGAATGACGAATAAATCTGACGCTCCCACTCTTTACT
GTTCATTCCAGATCTGTATGTCGACCTAATAAAGCCAAAAAAAAAAAAAAAAAAAAAAAA
AAAAAAAAA
>CL155Contig3
GGGGGGGCATCCGCTCACCATTGACCAATAAGAGATCCGAGCGAGCCGAAGCCACTGGTC
GTCGTGAGAGCTAACAAGGACTTGTCACCATGGGTCTTCATTTTGGAGGTTTGGCGAAGG
TCCGCCACGTGATCACATACAGTCTGTCCCCCTTTGAACAGAGGGCTTTTCCTAACTATT
TCTCCAAGGGAATCCCCAATGTGTGGAGACGGTTCACAAGCAGCTTCTTCAGAGTAGCTC
CCCCAATGGTGTTGATGTACCTGACCTACACCTGGGGTAACCATGTCCATCAAGAGGGCA
AGAGAAAGAACCCCGCCGACTACGAGAATGACGAATAAATCTGACGCTCCCACTCTTTAC
TGTTCATTCCAGATCTGTATGTCGACCTAATAAAGCCACAAATAATTATATGAAAAAAAA
AAAAAAAAAAAAAAAAAAAAAAAA
>CL167Contig1
GGGCCAGTGCTACGAGCTGGAGGACGGCAGCAGCAGCTTCAAGGACTTCCACGGTTCCCG
CAACAACCGCTTCACCTCTGCCGAGCAGGCGGCCAAGAACCGCATCCAGCACCCCAGCAA
CGTGCTGCACTTCTTCAACGGACAGCCGGACATCTCCGCTGAGATGTTCAACCAGGTCTG
TGAAGAATTGGAAATCAAGGTCCCCTCCAATGTGAAACTTTTCACTGGAAAGAGTGAGCG
CAGCTCTTCTGGCCTACTGGAGTGGGAATCCATCAACGATGCCATGGAAGCCCTTGCTCT
TATGAACCACTATCAGATGAAAAATCCCAGTGGACCTTACCCGTACACATTGAAGTTGTG
TTTTTCAACTGCACACCATGCCAACTAAATGACGATGCACCCTCCACCAATTTCTAGTTT
TATGTGGTCGCATAGTGTATTTCAAAGTTTAAGTTGTCACACCCCTATAGAACATTCAAT
CTGTATTGACAAATATGTAGTATCAATGGGTTTTTAGAAAACCTTTACCTTAACTTAAAT
AGATTTTGTATTATTAAGTTGATCCTTTTTATTTTGGTGCTATACCTTTTTGTAGTGCGT
TCATTTTCAAAGAACACCCCAACCCATACACCTGCTCTAAATTAATTTCCATATGAACTT
TTTTTTTATAAGGGATGAT
>CL177Contig1
GGGGATGAATGTCAAACAAATGCATGGTGTCCTCCTATGTTTTTGGGGACGCTTAATAAT
GTCAGGGTACAGTTTGTTCAGGACCGCTCTGTTAGCTAAATGTTTTCCAACCCACCTAAA
AACGGGGCTTTGTAGTAATAATGTTGTTCACCGAATCCCTGTCTGCGGTTATGCGAAAAA
AGTTGCGGCCAAAGGGAAAGGAAAAGGCATGGTGAAAGAGGACGTGAAAGGTCCTGAAGT
GTGTAAGGATACTGAAAGGCTCACAACACATGCTGTTGGCGTCAACATCTTTAAGCAGGG
AGAAGACCCTAAACTGAAGTCTCCAGAGGAATACCCAGAGTGGTTATACCAGATAAAACT
TGGACCGGTGACGAATTTACACGATCGGGAACCAGACAGTTGGGAATATTGGAAACGTCT
GAGAAAAGAAAGCATTTTGCGCCATAACAGATTGCATAAAGGAAAGAAGTTATAGGTTTC
TCTCCTATGACGTATACCATGTAATTGTTTTCTGTTAGACTTCAGAAGATACACTTTTCA
CTCGTCTTTCAAACCAAGTACAATTTGGATACAATTACTTGCTTGGTTATTTTGTTCTTT
GTTCTTTTTTTTTGTTGCAAAGCCTCTTTTCCCCCACCCCCCTCTCATACATAATGATGT
ATTGGATATAAGATACGAGAGTTGACTTTTGATTGACTTATACCATTAAATTCTGTGAC
>CL177Contig2
GGGGAATGAATGTCAAACAAATGCATGGTGTCCTCCTATGTTTTTAAATACGCTTAATAA
TGTCAGGGTACAGTTTGTTCAGGACCGCTCTGTTAGCTAAATGTTTTCCAACCAACCTAA
AAACGGGGTTTTGTAGTAATAATGTTGTTCACCGAATCCCTGTCTGCGGTTATGCGAAAA
AAGTTGCGGCCAAAGGGAAAGGAAAAGGCATGGTGAAAGAGGACGTGAAAGGTCCTGAAG
TGTGTAAGGATACTGAAAGGCTCACAACACATGCTGTTGGCGTCAACATCTTTAAGCAGG
GAGAAGACCCTAAACTGAAGTCTCCAGAGGAATACCCAGAGTGGTTATACCAGATAAAAC
TTGGACCGGTGACGAATTTACACGATCGGGAACCAGCCAGTTGGGAATATTGGAAACGTC
TGAGAAAAGAAAGCATTTTGCGCCATAACAGATTGCATAAAGGAAAGAAGTTATAGGTTT
CTCTCCTATGACGTATACCATGTAATTGTTTTCTGTTAGATTTCAGAAGATACACTTTTC
ACTCATCTTTCAAACCAAGTACAATTTGGATACAATTACTTGCTTGGTTATTTGTTCTTT
GTCTTTTTTTTTGTTGCAAGCCTCTTTTCCCCACCCCCTCTCATAATATGATGTATGGAT
ATAGATACGAAAGTGACTTTTGATGACTTAACAATAAATCTGTGATGATAAAAAAAAAAA
AAAAAAAAA
>CL177Contig3
AGGGGAATGAATGTCAAACAAATGCATGGTGTCCTCCTATGTTTTTAAATACGCTTAATA
ATGTCAGGGTACAGTTTGTTCAGGACCGCTCTGTTAGCTAAATGTTTTCCAACCCACCTA
AAAACGGGGCTTTGTAGTAATAATGTTGTTCACCGAATCCCTGTCTGCGGTTATGCGAAA
AAAGTTGCGGCCAAAGGGAAAGGAAAAGGCATGGTGAAAGAGGACGTGAAAGGTCCTGAA
GTGTGTAAGGATACTGAAAGGCTCACAACACATGCTGTTGGCGTCAACATCTTTAAGCAG
GGAGAAGACCCTAAACTGAAGTCTCCAGAGGAATACCCAGAGTGGTTATACCAGATAAAA
CTTGGACCGGTGACGAATTTACACGATCGGGAACCAGACAGTTGGGAATATTGGAAACGT
CTGAGAAAAGAAAGCATTTTGCGCCATAACAGATTGCATAAAGGAAAGAAGTTATAGGTT
TCTCTCCTATGACGTATACCATGTAATTGTTTTCTGTTAGACTTCAGAAAATACACTTTT
CACTCGTCTTTCAAACCAAGTACAATTTGGATACAATTACTTGCTTGGTTATTTTGTCTT
GTTCTTTTTTTTTGTTGCCAAGCCTCTTTTCCCACCCCCTCTCATACATAATGATGTATT
GGATATAAGATACGAGAGTTGACTTTTGAT
>CL189Contig1
GGGGCAATTAAAGTGCTCCATTTACATCCGCCAAATTTTCAAAGCACCATTTCTTCTTCA
TTTACCTTTTGCTTTACCCGTGTGCTTTTTAATCATGATGGACCAAGAGGAATACAAAAT
GTACTTTTTAGAAAACAGGCTGAAAACATTCATGGGTTGGCCATTCGAAGAAGGTTGCGC
TTGCACCCCAGAAAAGATGGCCGAAGCCGGATTCCTCCACACTCCTTCAGACAACTGCCC
CGACGTCGCCAAATGTTTCTTCTGTCTGAAGGAGTTGGAGGGCTGGGAACCAGAGGATGA
CCCTGCAGCTGAGCACAGATCCCATTCCTCGAAATGTCCCTTCATCAACCTTAAGAAGGA
GGTGGAGGCACTGTCCGTTGAGGAGTTCCTCAAACTGGAAAAAGAGAGGGATAAATATAT
CAATAACAAAGTCACTGGTGAAGCCGTCAGCAAATTTGAAGAGGGGGCCAAACTGATTAG
AGCTGCAATGAAGTCGGCCAGCGGTGACGAATAGGAGGGGAAAGGACAACCAATGGATGG
CGGGGGGGGGGGTACTCTTCTTGAGTAGAGCTTNTTACCTGTTTTATCTATTTTATTT
>CL189Contig2
GGGGGTGTGCCGCATCTACCAATTAAAGTGCTCCATTTACATCCGCCAAATTTTCAAAGC
ACCATTTCTTCTTCATTTACCTTTTGCTTTACCCGTGTGCTTTTTAATCATGATGGACCA
AGAGGAATACAAAATGTACTTTTTAGAAAACAGGCTGAAAACATTCATGGGTTGGCCATT
CGAAGAAGGTTGCGCTTGCACCCCAGAAAAGATGGCCGAAGCCGGATTCCTCCACACTCC
TTCAGACAACTGCCCCGACGTCGCCAAATGTTTCTTCTGTCTGAAGGAGTTGGAGGGCTG
GGAACCAGAGGATGACCCTGCAGCTGAGCACAGATCCCATTCCTCGAAATGTCCCTTCAT
CAACCTTAAGAAGGAGGTGGAGGCACTGTCCGTTGAGGAGTTCCTCAAACTGGAAAAAGA
GAGGGATAAATATATCAATAACAAAGTCACTGGTGAAGCCGTCAGCAAATTTGAAGAGGG
GGCCAAACTGATTAGAGCTGCAATGAAGTCGGCCAGCGGTGACAAATAGGAGGGGAAGGA
CAAACCAATGGATGGCGGGGGGGGGGTACTCTTCTTGAGTAGAGCTTTTTACCTGTTTTA
TCTATTTTATTTTATTTCGTGGTTTCAGTGCAATCTTCTTGTGTTTTTATGATTTACTAT
TAAACCCATCCATTGTGTATGCTCCAAANNAAAAAAAAAAAAAAAAAAAAAAAAA
>CL202Contig1
GGGGCTTGCGCACCGGATGTATGGGTGAATCGACTCTCCTGCAAACACGATAGTATTAAC
CATGTCGGATTCGGATGGACCCCCGCCTGAGCCAGCAGGGCTTGATGGTCTCCCTCCCAT
GTACAGCATCGCTAAGGGGGAAGTGGTCTCTGTGCAAACGTATGGAGCGTTCGTCCGCCT
CCCCGGATACAGAAAGGAAGGCCTCGTACACGTGAGTGAGATGTCGGCCTCACGGGTCGA
GAACGCTTCAGAGATCGTGGAGATGGGAGAACAAGTGTGGATCAAAGTCATTGGAAGAGA
GATTCAGGGTGAGAAGGTCAAGTTGTCCTTCTCCATGAAAGCTGTCAATCAGGGCACTGG
GCGGGACATGGACCCGAACAATGTTATGGCTGAGCAGGATGAGAGACGACGGAGGAGCTT
CAAAGATCACACTGGGAGGAGAATCACTCTGGACGCGGTGCTGAACACAACCTGCGCAAA
GTGTGGCTGCAAGGGTCACTTCACAAAAGACTGTTTTTCTACGCCGGGGCTGCAGTACGC
CCTCCTTCCTGACGTAGGCGAGGAAGAGCCACAGCCGCCTCCACAGCCGGCCTCCGCAGT
ACCACTGCAGCCAGACGCAGAGTAAAA
>CL214Contig1
GGGGACCATACTACGTTAAGTCCACTAGGAGGCGGTATTATCTCAAACTTCCAGTAGCAC
ACCAAGCGGGTGCTTCCACCGTCGAGGAAGTCAAGATGGCAGCCACGATGAAACCTTCTG
TAGCGGTTGAAGATGTCAACGTCACTTTTGAAGACCAACAGAAGATTAATAAGTTTGCAA
GAAGCACAAATCGAATGACAGAGCTGAAAGATGAAATAGAGGCAAAGAAAAAATCCCTGC
AAAACCTGCAGGATGCAAGCGATGACCTGATGATGTTCGACGACGACTCACTCCTGATCC
CTTATCAAATTGGTGACGTCTTCATCAGCCACTCCCAGGAAGAAACTCAAGAGATGCTTG
AGACTGCTAAGGAAGTGCTGCAGCAGGAGATGAAGGAGCTGGAGGGTAGAGTGTCTGCCA
TCCAGCAGGTCTTGGGCGACCTCAAGGTGAAGCTCTACGCCAAGTTTGGCAACAACATCA
ACTTGGAGGCTGACGAGAGCTGAGCGGGGAAATGGACATTGACAGCTCTCTCAACATGGA
CTTTCTTTTTGTCATGCGGCTCATATTTCGGATCACAGTGGACTGTCTTAATATATGTAT
ACACACACACACAATCAAATGTTAAGTTGGTCTTGGTTTTGGAGCCAAACCTTGAAACAG
GACAAGTCACTGAAAAGTACAATAAATGGAAGTGATGTA
>CL228Contig1
GGGGCTTTTCACTTGGTAGGGACGGAAGGAACGCACCGTCAAAATGAGTAAGGTTTCGCG
GGATATGCTGTATGAGGTCGTCAAGGAGGTCCAAGCGGGCGCCTTGGCCAAACCCAGAAA
GTTTACGGAGACAGTGGAGCTTCAAATCAGCTTGAAGAATTATGATCCCCAAAAGGATAA
GCGTTTCTCTGGCACCGTCAGGCTGAAGAGCCTGCCCAGGCCCAAGTTCTCAGTGTGCGT
CCTGGGAGACCAGCAGCATTGTGATGAGGCTAAAGCCGCCAACATGCCCCACATGGACAT
CGAGGCCCTCAAGAAGCTCAACAAGAACAAGAAATTGGTCAAGAAACTGGCCAAGAAGTA
TGATGCCTTCCTCGCTTCCGAGTCTCTGATCAAGCAGATCCCTCGTATCCTGGGCCCTGG
GCTCAACAAGGCCGGCAAGTTCCCCTCCCTGCTGACCCACAACGAGAACCTCAACACCAA
AGTGGAGGAGGTCAAGTCCACCATCAAGTTCCAGATGAAGAAGGTGCTCTGTCTGGCCGT
TGCTGTCGGTCACGTCAAGATGACTGATGAGGAGCTGGTGTACAACATCCACCTGGCTGT
TAACTTCCTGGTGTCTCTGCTGAAGAAGAACTGGCAGAACGTGCGCGCCCTCTACGTTAA
AAGCACCATGGGAAAGCCCCAGCGACTCTACTAGTGCTTTTCTGTAATAAAAAATGTGGA
TTGGATCTAANAAAAAAAAAAAAAAAAAAAAAAA
>CL240Contig1
GGGGGCGCGTCTGAGCGGAAGAAGCGGAGGTCTGCAGTTCACGAAAGGACATACAAGCTA
CCAAGAGCTGATCATCAAGATGGCAGAGATGGAAGAGAAGATCAAGAACTACAGGACGGC
TCCATTTGATGCCCGGTTCCCCAACACCAACCAGACACGAAACTGCTTCCAGAACTACTT
GGACTTTCACCGATGCAACAAGGCGCTGACGGAGAAAGGCCAGGATATCTCTCCGTGTCA
GTGGTACCAGAGGGTCTACAAGAGCCTCTGCCCCATGAGCTGGGTTGGCAAATGGGATGA
GCAGATAGAGGCAGGAAGTTTCCCCGGAAGGATCTGAAATGGCCCGCCGACTCTCTACTT
CCACCTTCCACTTCAAGACTTTCTGTTTCTTGGAGATTAACCTCTGTAGTGTGATTAAGT
ATAATAAATAATTTAATCTGATGTTGCTATGTTGACATTTATATATAAACTGAAACACGT
ACATGTTTTTTTCCTGTTCAATAAAGTCTGGAGTTTCCCCGCAAACCTAAAAAAAAAAAA
AAAAAAAAAAAA
>CL252Contig1
GGGGGTCATCCGGGAGTGTGAGTGAGGAGTTGTTCCAGATGAGCCACCTCCATGTGTATA
CTGTGTATGCAAAGATAGATGAATAGCTGCACTTACTGTAGACCATCCTCTATTGTTGCT
GCCTGCCTCTCCTATTATTTATCTCACTAGATTGGTTAAATGTCAAACTATGCATCGTCC
TGTTCAAACACTAACATTACTCAAATGTGGAGCTTTTCTAGATCATTTGAATAATGTGAT
TTTAATGGAGATGTAGATACTAAAGGGGAACTGTCACATTTTGTCTTATTTCCAAGTGCT
TTTTATTGACAGTTTATTGATAACCTTTATCTGTATATTCTGACTATGTTTTGTCTTATT
TTAAGTTGCGGATTCTTCAAAATAAAACGTATGTTGGCCTACGATCATGTTTGAGCCATT
CATCTAGTAATTATGTTCTCCTATGACCGTATCGACAACAACTCAGGGACGCTTTCTTCT
GTTTGAATTAGATGCTTGTTAATAACTTCAGTGAAACCCTTACAATTTGACCTGCTTGTT
AATAATTTCTTCTCTTTGTTAGTTTCAGAATTTTGCTTAAATGTTTGCACAATTAGAGTC
ATTTTACTTTAAGATTGCTGTTCGGTTACTTGTGTATGTGGCTTTATGAATAAAAAATGT
TTTAATCACGAAAAAAAAAAAAAAAAAAAAAAAAAAAAAAAAAAAAAAAAAAAAAAAAAA
AAAAAAAAAAAAAAAAAAAAAAAAAAAAAAAAACCCAAAAAAAAAAAAAAAAAAAAAA
>CL264Contig1
GGGGGCAACGGGCCTTTTCGTAACCGGCAGGGGACGGTAATGAGCAGGGGCTGGCGGAGT
GATTCATAACACAGAAGAAGAAAACATTCACACGGTCTTGTTTTCGTCAGCGTGTTCCGC
CAGGTCCTCTTCAGGAACGAGGACCCAAAATGCGCATTGAAAAATGCTATTTCTGTTCGG
GGCCTGTCTACCCCGGGCATGGGAACATGTTTGTTCGAAATGATTGCAAGGTCTTCAGAT
TTTGCAAATCCAAATGTCACAAAAACTTCAAGAAGAAGCGTAATCCAAGAAAGACCAGAT
GGACTAAAGCCTTCAGGAAAGCGGCAGGAAAGGAGTTGACAGTGGATAATGCTTTGGAGT
TTGAGAAACGTCGTAATATTCCCCTTAAATACCAGCGTGAGCTTTGGAGCAAGACAGTGG
AAGCAATGAAGAAAGTAGAAGTGATCAAAAATAAACGACAGGCGCGATTCATAATAAACA
GACTGAAGAAGGGCAAACAGCTGGACAAGGAAGAGGCCATCATCTCGGTCAAGAAGAACA
TTCACCTGATCAGGGCACCACATGCGGGGAAAGCCAAACAATTGGAAGAAAAGATGTTGC
AGAAGTTGGAAGAAGACGTGGTCATGGCAGAGGATAACATTGATCCCACGGCCTGATGCA
CTTTTTAATCCATCGTGCTCCATACTTCAATAAAATAGCAACAGCTGTTCCTTTTCTTTT
ATTTCCTAAGGATCCTAAAGGAATGTAAACTCCCCTCCAGTGAGCTGT
>CL276Contig1
GGGGAGCACAGAGGAGGGAGTCACCGGGGTCGCGTGACAGAGACTCATAAGAAGCGTTGA
CCAGAGATTGTTGTTCCTCAAAGGCGGAAGCATTTTGCGAGAACCAACCACGAACAATGG
ATTTCCAAACTGCGTGTATCGTGTGGGTGTCCCTTATTGCGTTCACCTGTGCGGAGCCCG
TCAAATATCACGACTGTGGATCAGCTGTTGGAAAGGTTTCGATGGTAGACATTAAACCCT
GCCCTAATCAGCCATGCCAGCTACATAAAGGACAGTCTTACAGCGTCAATGTGACTTTCA
GCAGTGCTGTGGAAAGCCAGACCAGCAAAGCCATTGTCCATGGGGTCATTGCTGGCGTTC
CCATCCCCTTTCCTATTCCAATCCAAGACGGCTGCAAATCTGGAATTGCATGCCCCATTC
AGAAGGAGACAAACTACCACTATGTGAATGACCTACCTGTTAAAACAGAATATCCCTCCA
TAAAGCTTTTGGTGGAGTGGGAACTAAAGGATGACGAAGGCAAAGATCTGTTCTGCATCG
AGTTCCCAGTCCAGATTGTCAGCTGATTAGGCACATTCCATTTTGCTTTTTAATTATAAA
AGGGAGTTCAACTGAACAAAAAATGTGTCTGCTTTGAAGATTATTTACAAACTGCTGATT
TTGTATAAATTATGTTTTAAGGACTGCTCCCTTCATAGTTCTAATAACATCTTCCATCAA
GTTCCTCTTAACACAGTATTGTGAGGTTAAGTTGAACACCTACTCTTCCCTACCTTGGTA
AATTGTTTCCTCTTACCGTATTGACTGAGCACTCCAAATGTATTTTATAATGGTGTTTAG
ATTTAATAGCGGTGATTCGTTTTTCTGAACTCTAATAAACGACAGTTCTGACAGACCGAA
NAAAAAAAAAAAAAAAAAAAAAA
>CL288Contig1
GGGGGGGAGCTAAAATTCTCAAACCAAGAATCGTTAACCATGTCAGGAAGGGGCAAGACC
GGTGGAAAAGCTAGGGCAAAGGCCAAGACCCGCTCATCCCGTGCCGGGCTCCAGTTTCCT
GTCGGCAGAGTGCACCGACTTCTACGTAAAGGCAACTACGCTCATCGCGTCGGCGCTGGA
GCTCCCGTCTACCTGGCCGCGGTGCTCGAGTATTTGACCGCTGAGATCCTGGAGTTGGCT
GGAAACGCTGCCCGCGACAACAAGAAGACCCGAATCATCCCCCGCCATCTACAGCTGGCC
GTCCGCAACGACGAGGAGCTCAACAAACTCCTGGGCGGAGTGACCATCGCTCAGGGTGGT
GTGCTGCCCAACATCCAGGCAGTTCTTCTGCCCAAGAAGACTGAAAAGCCCGCCAAAAAA
AAAAAAAAAAAAAAAAAAAAAAAAA
>CL300Contig1
GGGGGTCTCCAAGGTGAACAGCCTCTGGCATGATGGAACAAGGGGGGGGGGATTGCTCTG
CTTCCAGACTGCTCATTGGTGTTTGCAATTGTGACGTGGGTGAATGTACGTGTGCGAAAG
TGAGTGTGAATTTTTTTTATAATTTTTTTCTCTCTACACATGAAACCATGACTGACTGCG
TTGGCGTCTGGCCGCATGACTTTTGACGTATTTAAATGAAGTATTTGGTGCTGGGCGTTT
GGATGTAGCAGCTGAAGCTGTGACTGCAAGTTTTGACACATTGTGATATTTAAAAGGGAA
AGTACTAAAAAAGGAAAAAAAAAAAAGATGAAAAAAAACCCAAGTCTTAAATGTCGTCTT
TGCAGTGCACAGTTGTTTACAACTTAAAAGCTCAATGCTTCTGTGGACACATTTCCATTT
CCTAAAAGTAGTTTTTAGTTAAATGTCAAAACAATAGGTGCTCATGGATTTCTATTAGAT
TCCACCATCTCAAGATTCTGTAGTAATGCACGTTGTATAGACTTTGATATTACTGGTTTT
ATGACTGAGATGTACCTAAATAATTGAAGTTTTTAACAAATGACCCATTGTAAATGAAGT
TTTCTTGTTTGTTAATTTTCACCATTTGTAAGATTGAAATAAAATTGGGAGATGTTTTAA
CCCAAAAAAAAAAAAAAAAAAAAAAAGGAAAAAAAAAAAAAAAAAAAAAAAAAA
>CL312Contig1
GGGGGCGCATGCGTCATGTATTAAGGACCGAAGACTAGGTCGAATTTAAGGATTTGTCTT
GTTTCCGATTTAAAATAAGGCACAATGCCTGATGATTTCGACAAAGATGTTTACCCAGTG
CCTCCACGTCGGACGCCAGCTGATAATAAACAGACCAGCCTGCCAAGTCCAGCAGTGATC
GCGTCCAAACTGTTCTATTATTCGGTGGATCTCCCAGTCACCAAATTTAGAGAATGTATT
GATAGCATCCAGTCTGGCCACAAGTCAGTCTATTACCACCAGAGGTTCCGCCGTGTCCCT
GATCTGACTGAGTGCGAGGAGGGCGACTATGTCTGCTACTATGAAGCCGAGATGCAGTGG
AGGAGAGACTATAAGGTGGACCAGGAGATTGTCCGTATCCTCCAGGAGCGCATGAGGGCT
TGCACGCAGAGGGAGGGGGACAGCTACCACCAGAACTGTTCAAAGGAGCTGCAGAATTAC
AATGATGCCACGAAGGCCTTCCTATCGCGCTATGGAGATCTGGGAGCGTACGCCAGTGGA
AGGAAGTGTCTAATGAAGCAGAAGGAGAGGATGATGGATGCTCAGAAAGCTTAAAACAAT
AACTGTATTCAGTCTTTACCCGTGTGATAATTGTAAAATAAACTTTATGGGATCCAAAAA
AAAAAAAAAAAAAAAA
>CL325Contig1
GGGGGCCATAGTTGGTATGGTCCAATGTCGGGGGCCTTGCAAGTGTGAAGCCAAAGGCAG
CGCATCGGTAAAACAAGAACACAAGACATCATGGTGAACTTTGTATCACTTGCAAGGGAG
CATTGGGTGAACATATTGGTGCCCATGGGCTTTGTGATTGGATGGTACATGGATAAACAA
CAGGACCAGAAGCTGACAGCTTTCAGAAACAGAAGTGCTCTTTACGGCAGGGAACTGAAG
CCTGGAGAGGAGTATACCTGGAAGTAGATAACCAGCCCATCTCTGGTCATGCTGTTGTTG
AGCACCATCTATCGTTTGATTGTGGGGTAGCCTTCAGAATGGATTATTTAAAATATCTAT
ACCATGTTCTTTTGAGTTGCATCAACCAATAATAAACATGGACATTTCTGTAAAAAAAAA
AAAAAAAAAAAAAAAAAAAAA
>CL336Contig1
GGGGTTGAGGGGGCGTCTTATTAATATCATGTTATAAATTGTCTGATTTGAATGGTGCTG
TCGACTGATTTTTCCAACATCTATTCACTTGGCTCTCTCCTGATACACTCAGCCTTGTTC
TGGCACAGAACTGAGCTTTTTTTATTCCCTGAAACATTGGAGCGTCCGATGGGGCTTCTT
TACCTTACGTTGTAGTTCTCCTTCAGTTTGACTATGACCTACCTCCTGCCAAGTTCTAAA
CTGAGCGGACAGAGACAGCCGTGCTCCTAAACATTTTTCGGGGGGGGATTTTGTACATGC
ATTCCTTAGTGCTACTAGAGCAATTCCACATCCTTAAGTGTTTATTTTAATTTAATTTTT
TGCTGAGGGGCCCCTGTACTATCAGTTTCTTCCCAAGAAAATTCATTTTCAGAAAGTATT
CCACACACAGAGGGGCAGACTGTTCATAGTGTTGCAAAATGCAGCACGTTGCAGTCCGTC
CAAAATTTCGATTTTCTTTGTTCTGCTCTCAACGCCTGCATTTTAAATGTGCTGTAAAAT
GGACTGAACATGTATAGGTGAACATCAATGTAACTCGTCGCCCCAGTAAATAACAGCCGG
GATCAGTTTTGTACTTTGCTATTTGTATCAACGATTTTTTTTTTCTGTCAATTTGGTTTC
ATGGAGCCTATTAAACGATTTATGAAAAAAAAAAAAAAAAAAAAAAAAAAAAAAAAAAAA
A
>CL348Contig1
GGGGGTCGTCAAATCTTCGCACCACGATGGAGGTCTGCAGCTCAGATGGATTTAACGTCA
CATTACGAGAGTTTGGCTGCGAACAGTGTCTACTATCCAGACCTGATGGCTCCTCGTCTT
TTATCCAAGGAGACACCAGTGTGTTGGCTGCTGTGTACGGTCCAGCAGAGGTGAAGGTCA
GTAAGGAGATCTACGACCGAGCCACCCTAGAGGTCGTGATACAGACTAAAGTGGGACTAC
CAAGTGTGAAAGAAAGGTCGCAGGAGCAGTGCGTCCGCGAGACATGCGAAGCCTCTCTGC
TCTCCTCGCTCCACCCGCGCTCCTCGCTCACTCTCATCCTGCAAGTTTTGCACAATGATG
GTTCTCTGTTGTCATGTTTCCTGAACGCTGCCTGCATGGCATTCATGGACGCCGGGCTGC
CCATGAGCTGTCTGTTCTGCGGAGTGACGTGTGCCATCGCCAGTGACGGGCAGGTCATCA
CAGACCCAACAGCCACACAGGAGAAGGAGAGCCGAGCGTTGTTGACCTTTGCCATCGACA
GCACGGAGCAGAAGGTGTTGATGTCCTCCACCAAGGGATCCTTCTCCGTCCACGAGCTCC
AGGAGTGTATTGCCATCAGCCAGATGGCTTCAGAGAAGATCTTCCAGTTCTACCGAGAGT
CTGTCCAGCGGCGCTACTCCAAAACCCTCTGAGACTGCCGGGAAAAACAGTCTTTCTTTG
TANCAACCTTTTTGTTTTAATAAAATATTCAACAGTAAAAAAAAAAAAAAAANAAAAAAA
A
>CL360Contig1
GGGGGCCTTTCGTCGTTTCGTCATCCAGATGGGACGTTTTGCTCCTCCTACTTCCACGAG
TTTGTTGCCCTAGTGCTCAAACGTGGTTAGCATGGTTCATACAAAAACACTAATATAGAC
TTAAGCATGTTATTATATGTCATGTTATTTAATGAGCGTACATTTGAGAGATATTAACAA
CATACATTGATCAAGAGAAGCCCTTTGAAAGGCACAGTTTTGAGAAAGCAACACATCTAA
ACATGTTTCTCGAAGATAGCGAATGGAATGATGATGGCCAGGCTTCCCAACCCACGATCA
AACCTGTTCTCCCCAGGCCAGTTCAGAAATCGAATCGCATCGTTACGTTTAAGCCTAAAA
GTGTTGCAAAAAAGAGCCTGTTGAGGACTCTAAAGAGTCTAGGACCTGCCCTGGATCAGA
AGAGCGACCATGTGCAGAAGGACAGTGATAGCGAAGCAGAGCCGGAATCAGCACCAGCTC
GTCCCAAGAGAAAGAAGAAAAGAAACCGTGGTAGAAAGAAGAAGGATGAAGCGGGGACAG
AGACTGCTGGCCCAGCCGACGACAAGAAGGCCGACGACAAGAAGGCTGACTTGGTTCCTA
AAAAGATGAAAGAGAAAGACAGCAAAGCGGGGTCCATAAAGCTAAAGAAAACGGATTCAG
GCAATGGAAAGTCTAAGGTTACGCCGGAGATAACGGTAGGAAATGAAATGAACAGAAAGC
AGTGGAAAACCAGACGATATAAATGTAATAAAAAAAA
>CL372Contig1
GGGGGCTGGTTCCCCGTAGAACAGCACCACACATTACACCAACATCACAACCGTACGCTG
TAGTTTGATAGCTGATAACGTTAGCCGCTGAATAGAAGAGCCATGTCGGTGGTTTTTGTG
CCGAAGAGACTACGAGGAACGGCTACAATCAACCAAGAAACCATACAGAGATTGCTGGAG
GAGAACGACCAGCTGATCCGCTGCATCGCAGAGTACCAGCAGAAGGGGAGAGCGGTGGAG
TGTGTTCAATACCAACAGATTCTGCATCGCAACATCGTCTATCTGGCCACCATCGCAGAC
GCTAGTCCCGACATCCCGATGGAAGCTGTGAATCCTAACGGTGGAGCGGCTCCGTCGGCG
ACCCCCGCCAACAAAGTGATGGAAAGCTGATGGGCTTCTGACACACTGGCGTGTTGATTT
GAAGACGGACTATTTTTCTAGGATTGTTTTGTACATTTGTGGACAAAGCCAAGTTTTGTT
CTGAATCGGATGGTACTTGTGAAAAATGACCATTAAATGGTTGGTATAATGGAAAACCAT
TTGCTCTGAATTCCTCAGTACGAATCACCAGCTGTGAAAGTGCTAATGTAAATACTTGTT
TTAGTTTTAACATTAAAATGTTATTTTAAATTAACAAAAAAAAAAAAAAAAAAAAA
>CL385Contig1
GGGATAGGAATGAGCATCTACAGGTCCACCGCACGAAATAGACACGCCACGGTCTGTCAG
TCCTCTATATACACACTCCAGCTGATAAAAGGTTTACCTGGAGTAACATGGCCACTTCCG
CCAGTGCCGTGCTGAGCAAGACTGTGACCCCTACGCGGTGACCGAGTCTCTGGTGCGCAC
CTGTCTACTTAAGGAGGAGGGTGACGCGCCAACCGTTTACAGCAAGTGAAAGACTCCGCC
ACAGTGGCCTCTATATATTAGTGTTTGGGGTTCTTCAGCCCAACACCTTAACTTTCTTGT
GTATTGAATGTAGCTATCCTAAAATAGTGCAACTCCATGAGTTGGCGGTGAGCCTTTCTA
TAAAGAACAAGGGATAGCAACATGGTAGAATATAAACGTTTTCATACTGCCGTTCTATAG
TAGATTGTTCTATAGTCCTTTACCGCGTGTTCCGGTACGTTGAATAGTCGTTAGTTTTCG
CAGGATATTGCAGCTGATCACTTAACACCCTGAACCAAAGAGTTGCGAATGTTTGTAGTG
CTGGGGTGGCACCCCTGCGAGAACGTTAAGCTTAATGATGTAACATTCCTTATGGGTCAG
CCAAACGCTAAAGTTTTCTAATGTCATATTTTTGGTTTATCAGATTTGATCCTAATAAAG
ATCAAATATATTTTAATGTCCTGTGTATAGCCTTTTCATGAGAAATTAGTTGGAGTAACT
GAGGGCCCAGCCATGTTATCTTTCATGTCTGTGTGGAAAAGCATGTTGTAGTGCCTCAGA
CAAACCACTAACACGCATCACATGGAGTTTATCTGGTCTGAAGATGGGCCAGAAACCGGT
TATATTAAATTAAATTCTTATGTGGTCCCTCAAACTCGTGGCTGAGGAAAGGTCAGGCGA
GTTCTTTGTGACCCTAAATGTCGTTATTGCAAAATACTACTACATCTTAAGTGTTTTATA
AATGCACACGTACAATCAACTTATATTTGAAGTATACATCTGTCGTCTTTTAAAAATGGA
TATTTCTCTCCTTCAGTTCACACAGCANAAAAAAAAAAAAAAAAAAAAA
>CL397Contig1
GGGGCTAGAACCATGACAGACAACAGCAAGATGGACATGTCCCTTGATGAAATCATCAAG
CTGAACAAGAAGGGTGGTGGCGGCGGCGGCGGCGGTGGAAACCGGCCGCAGCTGTCAGCG
GAGGAGCTCGACGCACAGTTGGACGCCTACAATGCCAAGATGGAAACAAGTTGAATGGAC
TTTACAACGTGAAGATGGGGCGATCATGATCCCTTCAGTGGAAAATGTCAAATCAAATGG
AACCCAAATTCTCCAGATATTACGAAGCCATTTTAGTTTTTGGATCTTATTCCTTTTTGT
ACTATTTAAAAACTTGTTCGTAGTTTAGTTGTATGATCTTCATCTTTATATTTTTATCCC
CTGCTCCATCTTCCCATAGGCTCTTTATTTGAAGAGACGACTGTAATGAACTATGTGCTG
CTTTTCAACTCTGTAATAAGGGCCGGACGGCGAAATACAGCGACGCATACCGTTTTATGT
AAATTGAATCGTGCGTGTCAGTTTTTTATGAGGGGCATTGTACAGTTAGCTGTTGTGCAC
ATTCCTTGATCTGTATAAAATTCTTTGTTTTATTACACCGAAAAAAAAAAAAAAAAAAAA
AAAAAAAAAA
>CL410Contig1
GGGGTTTTTTTTTTTGTGTTGGATTGTGTGGGCTGAACAATCCGGACATCGTGGCCACCG
ACGTGGACCCCCTGCCACCGGGACCCACGGACACCGACCACCACACTGGGAAGTGTCCTC
TGCTCACTGTGGAAGCAGCATGGAAGAACTGCAGCAACTCTGATGGAAACGAGGACCTCC
ACGCTGTTGAACACAAACTGTTCTAGGCCTGTACTACAAACCGAGGCGGTCCCACTCGGT
TAAAGATCTCGTGGTCAATGCGGCAGACCGCTGGACCTGGACGTCACCTTCTGCAGATAC
TTCACTGCCCTCAGGAATCCACGGATAACTTGAAACATGTCCGAAATATCCAGGATGGAA
ACTTGTGGAAGGAAGAAAGCGGTCTGTTTTTGCTCAACCCATAACCCCGCTGAGCCCTTC
TGTGGAAACCTGTCTGACTGACCCTACTGACTGGGGGCCTGTTGATGTGTGTTTGGTTGG
TCTGGTAGAAGGTTAGCTGCTTGTGATCTGCAAGGTGGTCCTGGGTTAAATGCGGTGTCT
GACTTGCACACCACTCTCCCAATTCTATTCTTCTCTTTACTACTTT
>CL423Contig1
GGGGAGCCACCGTTTTGTTTGAAATGCAGCGGAAGCTGGTTACACTATCAAACGATAGGA
ACCAACCTTGCACTCCATGTCCAAAAATGGCTGACAAGACACCGAAAGAGTCTTCAGCGC
CTTATGCGACCAGGATAGACCCCATGAAGGCTGAGCTTTCCAACGAGCACATACACTTCA
TCAGACAAGTGGAGCTCCAGCAATGGAAGAAGAAGGTGGGGACGCTCCGGACGCGGAACG
TGCTGACAGGACTGACCATCGGAGCCCTGGTAGTGGGCATCTACGGCTACACGTTTTACT
CGGTGTCCCAGGAGCGGATCATGGATGATTTAGATCAAGAGGCCAATCTTGCAAGACTGA
GGGAACCCAAGACCGGTGCAAACTGACCATCGCCCCCCCCCCCCAGCCGCGATGCCTCGG
ATCTCAGCTGCAGCTGAACCTGAGGGAGAGCAATGTATGGACATAACTGCACTGTATCCC
CCGACTGGCATTTCTGAGGCGCTTACGGACTTTTCTATCCTTATTGTATAGGGTGTTGCG
GTGTTATGTTGCCAAACTGAATCCACCGGTGGTATGTTGATTGATTAATGTGTTCGATTA
AATGTCTAATCATGAAATGACTGAGCCTAATGATGAACCTCGTCATCACCGTCTGAAAGT
AACTGCTGCTGTATGCAACTCAAAATACACTAAAGCAAAGACCTGAGATTAAAAAACATA
AGTCATGCATTGATCTTCTGCGATATTAATGAAGCAGATTAAATAAAATACCTGGGGCCT
CAAAGCGGCCCCAGGGAAAGAAAAAAAAAAAAAAAAAAAAAA
>CL436Contig1
GGGGGTTCAGAGGGTACCGCGCCCGCAGAGGCCAGTCTGGCACGGAGCAGCCTGCCCCGC
CTAAAGTGGGCAGTGGAAGAGTGTGAATAATTTTATTTATTTAATGATCTTTTTTGTAAA
TGGGCCACGAGTAGTTCAATAGTCTAACATTATTGAGGAGAAGAATCCAGTTTTCATTTG
AGTATCTTTTTGTCTTGGTTTTTCTGTTGAACCCAATGTGGTTTTTGGGACTAATTTGTA
TTAATGGAGAATAATTTGACTCCAGATCAATGTAATTAAGTTTCTGACACTGGAACAGAA
AAATAAATCAGGCCTGAAGGCATGCCGTTTATTTATGCCAATTATTTATATAGCATGTCT
GTCTTAATGTGAACTCTTCAAAACTGTTTTAGAAGGGATTTCCCACTAGTTGAACACGAT
TTGTACTTTAATTTATTTTTTTTGTTTTCATCTTGGAGAATTGAGATGGTGGAAATGTGT
TCTGAAACAGTTCATTATTAAATGACCGTATATGACAAAAAAAAAAAAAAAAAAAAAAAA
AAAAAAAAAAAAAAAAAAAAAAAAAAAAAAAAAAAAAAAAAAAAAAAAAAAAAAAAAAAA
AAAAAAAAAAAAAACCCAAAAAAAAAAAAAAAAAAAAAAAAAAA
>CL449Contig1
GGGGGAGGAGGAGAACTTTGACGAGGAGGCGGACGAAGAGATAGCGTAAGGAACAAGCTG
ACATTGGTGAAGGGATGGCGAAAGATTATGGTATACAATGTCGTTCAGACATTGGTCCAG
GTAGGAGGAAGAAGAATCTCCAGAATCCAATTTGGGTATCAAACCTTGACAGACTCGTCC
AGAGTCTGTTAAGCAAAAACAAAACTTGTCTATAAAGTTAAATTTAAAAGAACTCTGATA
TTGACGACTGATTCAGGATCAACATTTACGCTACTGGAGAAAACTCTGATACAAACTTAA
ATTCCTTCCTACAAGTTTATATTACACTGATAGTAGCTACTATTCTTCAAGTGTAACATA
TGTAGATAGAGATTTAATTTAACTAAATGTATATTACAAACTATAAGCAAATAAGCCCAC
ATCCATCATAGTATCCGACATGCAAGTAACAAAAAAAGGAAAAGGAAAGTATTTAACAAT
TTACTCTGAACAGTGGGTTTTACTTAATCAAAACAAAAGCGTCTTTTGTGTTTAAATGTT
GTTTGTGTTGTGTTGTATGANAAGGTGACTTATTTTTAAGTGTTGACCCCAGTGGTTCAT
TCCAGGGGNAATAAATCAAAATGTTTGTTCTG
>CL462Contig1
GGGGAAGGCAAGTTTTGGCAGAGAAGCAGTAACAGCAGTATCCACCGGCTCGCCAAAACC
AAATCGATTGACATCATGGTATCTGCAGGTCTCCAGATCTTCGGCATCTTCCTTGCCGCG
GTGGGCTTCATTGGGGACATCGTCATCTGTGCCCTCCCCATGTGGAAGGTATCTGCGTTC
ATCGGCAGCAACATCGTGACGGCCCAAACCTACTGGGAGGGCCTGTGGATGACCTGCGTG
CAGCAGAGCACGGGCCAGCTGCAGTGCAAGATCTACGACTCCATGCTGAACCTGCCCGCC
GACAGCGGCGGGGCCTACGTCTGAGAGGACAGCATCCTGTTGGGTCTGAGACTACAGCGT
CCTGCTGCATGGATCTTTTAAGTTGCATTTAGTAGTTTGGTAAAACTCGGACATTTTTAA
ATTATGATTGTGTTTTAAAGTATTTTATTGCCTCATTAAATTTTATGAAAATCTTGCATT
>CL462Contig2
GGGAAGGCAAGTTTTGGCAGAGAAGCAGTAACAGCAGTATCCACCGGCTCGCCAAAACCA
AATCGATTGACATCATGGTATCTGCAGGTCTCCAGATCTTCGGCATCTTCCTTGCCGCGG
TGGGCTTCATTGGGGACATCGTCATCTGTGCCCTCCCCATGTGGAAGGTATCTGCGTTCA
TCGGCAGCAACATCGTGACGGCCCAAACCTACTGGGAGGGCCTGTGGATGACCTGCGTGC
AGCAGAGCACGGGCCGGCTGCAGTGCAAGATCTACGACTCCATGCTGAACCTGCCCGCCG
ACCTCCGACAGCGGCGGGGCCTACGTCTGAGAGGACAGCATCCTGTTGGGTCTGAGACTA
CAGCGTCCTGCTGCATGGATCTTTTAAGTTGCATTTAGTAGTTTGGTAAAACTCGGACAT
TTTTAAATTATGATTGTGTTTTAAAGTATTTTATTGCCTCATTAAATTTTATGAAAATCT
TGCATCAGAAAAAAAAAAAAAAAAAA
>CL475Contig1
GGGGGGGGGGGGGGCAGGTGAACCACTTTAACTTCTCCAAAAAGTGGCTTATGAATGGAA
AGTCCTCCTGGTTTGTGGGGATCAAACGGAGCAGGAGCTGGGTCAGCGATGGGGGCGGAT
GTGCCTCTGTAGAACCCTTTTCTATCACCCTAGGGCCTTGGGTTTAGTTAAACTGGGTTT
TCTGGCTGGTTTGAGTTCCTGTTGGACAATCGAGATTGCAATATCTGAAATAACATTGGG
TAATTTGTTTTTAAATCTCAGTTTTTCCAGTGGCGCACCAGGGAAAACATTTTACAATTT
GTTTCCTCTATGGCTAGTCTTTGGCTTCACTGAAAACCCCATCGATGGATTACGTTTCTT
ATCCAGTTTGGAATCGAAATTTTTGGCTGCCAATTATGAGTTAAAATGTTTGGTGTAATT
TAGTTTTATAGATTGGGTTTGTTTATTTGACCAATATTGTAACTTTCTTTAGTTGAAGTG
GTTTTGGCAAAGGCCCAAGTTGCTCTTTCTCTTGTGTGCCACATGTTCTAGGCAGGTGTC
TCCCATTAACCGAATGAAATTAAATGTAAAATGCTGCATCTCTGTTTTTACCCCTAAAAT
AAAAATAATACTTTTT
>CL488Contig1
GGGGGATGGAAACTGCAGCGAGTGTGTGAAGGACTGCAACATGTCTCTGGACCTGGTGCC
CTTCGGGGTGAAGTCCCTGCTGAGGCGAGCGGCGGCCTACGAGGCCATGGAGCGCTACAG
GCAGGCCTACGTGGACTACAAGACCGCCCTGCAGGTGGACTGCAACATCCCCGCCGCACA
CGACGGAACCAACCGGATGACAAAGGTTCTGACAGAGATGGACGGGCTGGCCTGGAGGGA
GAAGCTGCCAGAGACCCCGGCGGTACCGATGGAGGTCCGAGAGAGGCTGGCCCAGCAGGC
TAGACAGAGCTCCAACACCCCCAAACAGCAGCATAACGGAGCTAGGGACGTACCTGGTAC
GCAGTAAACACACACCTAATCCATGTCCCGCTATTAACTGCCCTGCCAAGGCAACTGCAG
TATCTGTGTCAACAGGGAAACTCAGAAAAATGACTAGAACGTTTTTTTTTTTTTTTTGGA
CCACCCAACCAATTGTGTTGTAAGTAGTTGCGTGGAATACTATCAATAAACAATGACTCC
ATAAGTAATTTTTGCCCTAAAGAAATACTCAATGTTTTTGACATGAACCCAAAAATACAG
ATACTAAGCGCTGCCTTTGTCTAACTATGAATTGTTATATATAGGCAGTACAACAGCAAC
GTGCAGTAACTCGTGTTTCAATTCCGATATCTTGTTTTTTTTATGTCTTTTTTTCATCTA
TTACTACATTCCATTTGTTTTTAATTGTTTATTTTAGATGTCTATGTATTTGAATAGCCA
CTTAAATGAAAGTAGCGATACGTAACATTTCAACTAGCTCGTACCTTTAAAATTACTATT
AGTCAATGCTGATCGATGGTGGTTTAAATATGTTAATAAAATCACTTCCTTATTCTACAA
ATAAAAATGCTGGGCGCATCGTGAAAAAAAAAAAAAAAAAAAAAAAAACATGTCGGCCGC
TGGCCCTCTAATCCC
>CL501Contig1
GGGGCCTGCTCAAAACATCCGTGGTCTGGAACTACTTGAGAGTGGACTGATCCCCGGGTC
TATGCTGTAGACATCATTAACATCAGATTAATATTAAATTCCTAATCATAGAACGAGACG
GGACACGCTAAAGTCGTAAAATGATGTGCATGAAGTTATTGCTCTATTAATATAATAATA
AATTGATAGCGTGGTGAAGATATGCTGGTCTGGTGGTTGCGTAACCCAGGGAAGGAGAGG
AGAGGCAGGAAAGGGATTTCCGCAGCGAAGCCCTTAGGACGGGGAGTCGAGGAAACAAGC
AGCCTGGGGGAAAACGCTGCAAAACCGACTCGTAAGAGAACGCTGCACTACAAACTCAAG
AGAGGACGCTCCAAAACAGACTCCGGAGCAGCAGCACTTGGCAGAATATGTCCGCAGACA
CGACCCCG
>CL501Contig2
GGGGCCTGCTCAAAACATCCGCGGTTTGGAACTACTTGAGAGTAGACTGATCCCCGGGTC
TATGCTGTAGACATCATTAAAATCAGATTAATATTAAATTCCTAATCATAGAACGAGACG
GGACACGCTAAAGTCGTAAAATGATGTGCATGAAGTTATTGCTCTATTAATATAATAATA
AATTGATAGCGTGGTGAAGACATGCTGGTCTGGTGGTTGCGTAACCCAGGGAAGGAGAGG
AGAGGCAGGAAAGGGATTTCAGCAGCGAAGCCCTTAGGACGGGGAGTCGAGGAAACAAGG
AGCCTGGGGGAAAACGCTGCAAAACTGACTCGTAAGAGAACGCTGCACTACAAACTCAAG
AGAGGACGCTCTAAAACAGACTCCGGAGCAGCAGCACTTGGCAGAATATGTCCGCAGACA
CGACCCCG
>CL514Contig1
GGGGGGCTTCCGTGTTGCACCCTATTGCCCTTGAGTCGAGAGCTTGTAACCGGGAGAGGA
GATCATACTCTAATATCAATAACTCGGTACCGGGAGGTTATCGTCTCAACATGGGTCTGG
TACCGGACGAGGCCAAGGCCCTGCCGCCCCCTGCCATTGTTAACAGGAACTCGGTGTGGC
TGGGGTTTGTCGGCTGGAGTACAGCGATGCTTCATAACGCCTTCTGCCACAGGCCACCTC
TCAAATCAGGTGTCCATCGACAGGTCTTATTTTCGACCATTGGTTGGTTCCTTGGCTACC
ACATCTCCAAATACGAGAACTACATCTATTCTAAACTCGACCGAGACATGTACAAGTACA
TCAGCCTGCACCCAGACGCCTTTCCAAGAAGTGAGAAGAAGACTTTAGCCGAGGTCATGG
AGCCCTTCCACCCTGTCCGCTAGACACCGGCGATCGATTGGACAGGACAAGGCAGAACAG
TTGGCTGAAAAACACCTTCCCACCCACCACTCTGTGATGCTAACATGTTCTATTACTTGT
TGTGAAATATCTATGTAAATAAATTAAAAAAAATCTGATTCAAAAAAAAAAAAAAAAAAA
AAAAAAAAAAA
>CL527Contig1
GGGGGAGCCATATGAGGTGAATCGGTTAACCTCTGACCAAGCTTCTCTGTGGACGCATTG
TGATATATTAGGATGTTAACTGACTGAAAATACAGAAGAGGTATTGTGTCTTAGGTAATG
TAGTTTAGCGGTTTAGTTAGTCAAGCATTGGTGGCCAGCAGGGGATGACTTTATTGTTAG
CAATCATGTCGAAAGCGACCCGTTATTTTTAGCTAGCACTGAGCTAGCTCAGCAGAAGCA
CCGAGGAAGCCTTCGCCTACTACTCGGTCGGGGTTTTTAGAAAAATAAAAGACAGTATTC
AGATGGAGAATTTCCAAGAGGCGACCTCGAGGCAGGTCAAGCTCCTAACAAGCCGCTTGA
AAGAGGCGTTGTCCAGCGGCCTTGAGCTTCTCCACTCGGAGCTCGGCGTGGATCTGGGTC
TGAAGCCGGAGCTGATTCCGCCATGGGTGATCCTCTTAGCAGCGTGCATCGGTCTGGTGC
TCCTGGTGGCTCTGTGGGCCTCGGCATGCGGCTTTCTCTTCAAGAGACGACCAGCCGCCG
[truncated: 15,547 more rows]
