# Supplementary material for: Maternal 3’UTRs: from egg to onset of zygotic transcription in Atlantic cod
Source: BMC Genomics. 2012 Sep 1;13:443. doi: 10.1186/1471-2164-13-443 (PMC3462720; doi:10.1186/1471-2164-13-443)
Supplement: Additional file 7 — Contig annotations. This file shows the mapping of EST-contigs to the Atlantic cod genome. Contig annotations for the 257 genes analysed in this study are shown. [file 1471-2164-13-443-S7.xls]

## Sheet: contig annotation
gene	type	annotation	scaffold	strand	contig hits	Total contig hits	Total read hits	hit_lccga, gastrula library	hit_lccob, blastula library	hit_lccoc, oocyte library	hit_lccot, 1-2 cell library
MITO_COX2_-	protein_coding	lcl|NC_002081.1_cdsid_NP_008616.2 [gene=COX2] [protein=cytochrome c oxidase subunit II] [protein_id=NP_008616.2] [7151..7841]	ATLCOD1Ac872249	-1	CL2Contig1:CL2Contig13:CL2Contig15:CL2Contig16:CL2Contig17:CL2Contig18:CL2Contig19:CL2Contig2:CL2Contig20:CL2Contig21:CL2Contig23:CL2Contig24:CL2Contig25:CL2Contig26:CL2Contig3:CL2Contig4:CL2Contig5:CL2Contig6:CL2Contig9:	19	3418	334	881	910	1293
MITO_CYTB_-	protein_coding	lcl|NC_002081.1_cdsid_NP_007821.2 [gene=CYTB] [protein=cytochrome b] [protein_id=NP_007821.2] [14344..15484]	ATLCOD1Ac872249	-1	CL171Contig1:CL191Contig2:CL1Contig10:CL1Contig13:CL1Contig14:CL1Contig17:CL1Contig18:CL1Contig19:CL1Contig2:CL1Contig20:CL1Contig21:CL1Contig22:CL1Contig24:CL1Contig25:CL1Contig26:CL1Contig27:CL1Contig30:CL1Contig32:CL1Contig37:CL1Contig39:CL1Contig40:CL1Contig42:CL1Contig43:CL1Contig44:CL1Contig45:CL1Contig7:CL1Contig8:CL82Contig1:	28	563	49	263	137	114
ENSGAUG00000009905	protein_coding	H2A histone family, member V [Source:HGNC Symbol;Acc:20664]	ATLCOD1Cs163	1	CL3Contig1:CL3Contig2:CL3Contig3:CL3Contig4:CL3Contig5:	5	463	79	82	94	208
MITO_COX1_-	protein_coding	lcl|NC_002081.1_cdsid_NP_008615.1 [gene=COX1] [protein=cytochrome c oxidase subunit I] [protein_id=NP_008615.1] [5443..6993]	ATLCOD1Ac872249	-1	CL2Contig22:CL4Contig1:CL4Contig2:	3	353	34	119	90	110
ENSGAUG00000017307	protein_coding	tetraspanin 3 [Source:HGNC Symbol;Acc:17752]	ATLCOD1Cs3816	-1	CL5Contig1:	1	185	3	159	3	20
MITO_ATP8_-	protein_coding	lcl|NC_002081.1_cdsid_NP_008617.1 [gene=ATP8] [protein=ATP synthase F0 subunit 8] [protein_id=NP_008617.1] [7917..8084]	ATLCOD1Ac872249	-1	CL2Contig12:	1	176	11	84	36	45
MITO_ATP6_-	protein_coding	lcl|NC_002081.1_cdsid_NP_008618.1 [gene=ATP6] [protein=ATP synthase F0 subunit 6] [protein_id=NP_008618.1] [8075..8758]	ATLCOD1Ac872249	-1	CL1Contig29:CL2Contig7:	2	144	17	50	32	45
ENSGAUG00000016322	protein_coding	small nuclear ribonucleoprotein polypeptide E [Source:HGNC Symbol;Acc:11161]	ATLCOD1Cs2158	-1	CL6Contig1:	1	133	67	7	25	34
ENSGAUG00000017907	protein_coding	ribosomal protein S20 [Source:HGNC Symbol;Acc:10405]	ATLCOD1Cs4604	1	CL7Contig1:	1	128	123	2	2	1
ENSGAUG00000019455	protein_coding	ribosomal protein S12 [Source:HGNC Symbol;Acc:10385]	ATLCOD1Cs2611	1	CL11Contig1:	1	111	102	1	7	1
ENSGAUG00000016654	protein_coding	ribosomal protein S23 [Source:HGNC Symbol;Acc:10410]	ATLCOD1Cs911	-1	CL12Contig1:	1	106	106	0	0	0
ENSGAUG00000009982	protein_coding	ribosomal protein L34 [Source:HGNC Symbol;Acc:10340]	ATLCOD1Cs1111	1	CL14Contig1:CL14Contig2:CL14Contig3:CL14Contig4:	4	103	79	16	4	4
ENSGAUG00000016312	protein_coding	CDKN2A interacting protein N-terminal like [Source:HGNC Symbol;Acc:30545]	ATLCOD1Cs4415	-1	CL15Contig1:CL15Contig2:	2	103	29	19	27	28
ENSGAUG00000004939	protein_coding	COX17 cytochrome c oxidase assembly homolog (S. cerevisiae) [Source:HGNC Symbol;Acc:2264]	ATLCOD1Cs2282	1	CL16Contig1:	1	101	0	13	60	28
ENSGAUG00000019969	protein_coding	none	ATLCOD1As01425	-1	CL17Contig1:CL17Contig2:CL17Contig3:CL17Contig4:CL17Contig5:	5	97	1	2	46	48
ENSGAUG00000008469	protein_coding	small nuclear ribonucleoprotein D3 polypeptide 18kDa [Source:HGNC Symbol;Acc:11160]	ATLCOD1Cs3595	-1	CL10Contig2:	1	95	11	32	16	36
ENSGAUG00000007741	protein_coding	small nuclear ribonucleoprotein polypeptide F [Source:HGNC Symbol;Acc:11162]	ATLCOD1Cs4223	-1	CL21Contig1:	1	84	3	63	10	8
ENSGAUG00000007588	protein_coding	mago-nashi homolog B (Drosophila) [Source:HGNC Symbol;Acc:25504]	ATLCOD1Cs2825	-1	CL23Contig1:CL23Contig2:	2	78	4	39	10	25
ENSGAUG00000013853	protein_coding	none	ATLCOD1Cs4633	1	CL24Contig1:	1	78	78	0	0	0
ENSGAUG00000005159	protein_coding	none	ATLCOD1Cs1876	-1	CL1119Contig1:CL31Contig1:CL31Contig2:	3	74	69	3	2	0
ENSGAUG00000018044	protein_coding	ATP synthase, H+ transporting, mitochondrial F0 complex, subunit G [Source:HGNC Symbol;Acc:14247]	ATLCOD1Cs4242	1	CL26Contig1:	1	73	12	28	24	9
ENSGAUG00000002186	protein_coding	ribosomal protein L30 [Source:HGNC Symbol;Acc:10333]	ATLCOD1Cs2112	-1	CL25Contig1:CL25Contig2:	2	72	63	3	4	2
ENSGAUG00000011341	protein_coding	cystatin A (stefin A) [Source:HGNC Symbol;Acc:2481]	ATLCOD1As05520	-1	CL27Contig1:	1	72	7	6	31	28
ENSGAUG00000014055	protein_coding	none	ATLCOD1Cs3150	1	CL29Contig1:CL29Contig2:	2	70	65	0	5	0
ENSGAUG00000015242	protein_coding	cytochrome c oxidase subunit VIa polypeptide 2 [Source:HGNC Symbol;Acc:2279]	ATLCOD1Cs2085	-1	CL30Contig1:	1	70	17	18	15	20
ENSGAUG00000009623	protein_coding	eukaryotic translation initiation factor 1 [Source:HGNC Symbol;Acc:3249]	ATLCOD1Cs650	-1	CL32Contig1:	1	66	22	10	22	12
ENSGAUG00000020435	protein_coding	none	ATLCOD1Cs577	-1	CL20Contig1:	1	65	41	3	6	15
ENSGAUG00000006239	protein_coding	small nuclear ribonucleoprotein polypeptide G [Source:HGNC Symbol;Acc:11163]	ATLCOD1Cs875	-1	CL36Contig1:CL36Contig2:	2	62	35	5	17	5
ENSGAUG00000011990	protein_coding	ribosomal protein L11 [Source:HGNC Symbol;Acc:10301]	ATLCOD1Cs4591	-1	CL38Contig1:	1	62	60	1	1	0
ENSGAUG00000019033	protein_coding	ribosomal protein S27-like [Source:HGNC Symbol;Acc:18476]	ATLCOD1Cs2324	1	CL37Contig1:	1	62	29	5	18	10
ENSGAUG00000001870	protein_coding	ribosomal protein L35a [Source:HGNC Symbol;Acc:10345]	ATLCOD1Cs2066	1	CL35Contig1:CL35Contig2:CL35Contig3:	3	61	56	0	3	2
ENSGAUG00000005322	protein_coding	stathmin 1 [Source:HGNC Symbol;Acc:6510]	ATLCOD1Cs952	1	CL33Contig1:CL33Contig2:	2	61	0	22	14	25
MITO_ND1_-	protein_coding	lcl|NC_002081.1_cdsid_NP_008613.1 [gene=ND1] [protein=NADH dehydrogenase subunit 1] [protein_id=NP_008613.1] [2834..3805]	ATLCOD1Ac872249	-1	CL41Contig1:CL41Contig2:	2	61	15	25	8	13
ENSGAUG00000008493	protein_coding	ribosomal protein S17 [Source:HGNC Symbol;Acc:10397]	ATLCOD1Cs3547	1	CL34Contig1:CL34Contig2:	2	60	57	1	2	0
ENSGAUG00000012389	protein_coding	ribosomal protein S14 [Source:HGNC Symbol;Acc:10387]	ATLCOD1Cs4437	1	CL39Contig1:	1	60	57	0	2	1
ENSGAUG00000005197	protein_coding	ribosomal protein L27a [Source:HGNC Symbol;Acc:10329]	ATLCOD1Cs3295	-1	CL44Contig1:	1	58	58	0	0	0
ENSGAUG00000008505	protein_coding	deoxyuridine triphosphatase [Source:HGNC Symbol;Acc:3078]	ATLCOD1Cs2886	1	CL42Contig1:CL42Contig2:	2	58	1	16	11	30
ENSGAUG00000020193	protein_coding	none	ATLCOD1Cs3590	1	CL40Contig1:	1	58	8	17	28	5
ENSGAUG00000002093	protein_coding	ribosomal protein L23 pseudogene 8 [Source:HGNC Symbol;Acc:36225]	ATLCOD1Cs1587	-1	CL43Contig1:	1	57	56	0	0	1
ENSGAUG00000015325	protein_coding	ribosomal protein L28 [Source:HGNC Symbol;Acc:10330]	ATLCOD1Ac43840	-1	CL47Contig1:CL47Contig2:	2	54	54	0	0	0
ENSGAUG00000016217	protein_coding	none	ATLCOD1Cs176	1	CL48Contig1:	1	53	2	9	16	26
ENSGAUG00000005862	protein_coding	ribosomal protein S15a [Source:HGNC Symbol;Acc:10389]	ATLCOD1Cs3945	1	CL49Contig1:	1	52	50	1	1	0
ENSGAUG00000001636	protein_coding	none	ATLCOD1Cs3561	1	CL52Contig1:	1	50	50	0	0	0
ENSGAUG00000010403	protein_coding	DEAD (Asp-Glu-Ala-Asp) box polypeptide 24 [Source:HGNC Symbol;Acc:13266]	ATLCOD1Cs2004	1	CL511Contig1:CL67Contig1:	2	50	4	9	24	13
ENSGAUG00000014067	protein_coding	heat shock protein 90kDa alpha (cytosolic), class B member 4 (pseudogene) [Source:HGNC Symbol;Acc:32538]	ATLCOD1Cs2709	-1	CL46Contig1:CL46Contig2:	2	50	32	6	9	3
ENSGAUG00000011429	protein_coding	adenylosuccinate synthase like 1 [Source:HGNC Symbol;Acc:20093]	ATLCOD1Cs1263	1	CL59Contig1:	1	49	0	3	10	36
ENSGAUG00000001814	protein_coding	peptidylprolyl isomerase (cyclophilin)-like 3 [Source:HGNC Symbol;Acc:9262]	ATLCOD1Cs3249	-1	CL65Contig1:	1	48	18	5	11	14
ENSGAUG00000003627	protein_coding	ribosomal protein L24 [Source:HGNC Symbol;Acc:10325]	ATLCOD1Cs1528	1	CL54Contig1:	1	48	48	0	0	0
ENSGAUG00000005839	protein_coding	ribosomal protein S27 [Source:HGNC Symbol;Acc:10416]	ATLCOD1Cs807	1	CL53Contig1:	1	48	48	0	0	0
ENSGAUG00000010509	protein_coding	ubiquinol-cytochrome c reductase binding protein [Source:HGNC Symbol;Acc:12582]	ATLCOD1Cs1601	1	CL55Contig1:	1	48	29	4	10	5
ENSGAUG00000013628	protein_coding	lamin B1 [Source:HGNC Symbol;Acc:6637]	ATLCOD1Cs3753	-1	CL51Contig1:	1	48	5	33	4	6
ENSGAUG00000013857	protein_coding	small nuclear ribonucleoprotein D2 polypeptide 16.5kDa [Source:HGNC Symbol;Acc:11159]	ATLCOD1Cs3150	1	CL61Contig1:CL61Contig2:	2	48	17	7	13	11
ENSGAUG00000017369	protein_coding	small nucleolar RNA, C/D box 55 [Source:HGNC Symbol;Acc:10205]	ATLCOD1Cs3415	1	CL56Contig1:	1	48	37	5	2	4
ENSGAUG00000018907	protein_coding	ribosomal protein L18a [Source:HGNC Symbol;Acc:10311]	ATLCOD1Cs138	1	CL60Contig1:	1	48	48	0	0	0
ENSGAUG00000010543	protein_coding	cytochrome c oxidase subunit VIIa polypeptide 2 (liver) [Source:HGNC Symbol;Acc:2288]	ATLCOD1Cs2333	1	CL58Contig1:CL58Contig2:	2	47	24	11	7	5
ENSGAUG00000002099	protein_coding	none	ATLCOD1Cs649	1	CL68Contig1:	1	46	15	6	14	11
ENSGAUG00000009192	protein_coding	ribosomal protein L27 [Source:HGNC Symbol;Acc:10328]	ATLCOD1Cs986	1	CL64Contig1:	1	46	45	0	1	0
ENSGAUG00000010494	protein_coding	none	ATLCOD1Cs171	1	CL66Contig1:	1	46	16	11	4	15
ENSGAUG00000014134	protein_coding	ribosomal protein S19 [Source:HGNC Symbol;Acc:10402]	ATLCOD1Cs4633	-1	CL63Contig1:	1	46	46	0	0	0
ENSGAUG00000010754	protein_coding	40S ribosomal protein S18 (Ke-3)(Ke3) [Source:UniProtKB/Swiss-Prot;Acc:P62269]	ATLCOD1Cs3139	1	CL1018Contig1:CL71Contig1:	2	45	44	0	0	1
ENSGAUG00000011824	protein_coding	dpy-30 homolog (C. elegans) [Source:HGNC Symbol;Acc:24590]	ATLCOD1Cs4164	-1	CL70Contig1:	1	45	7	16	14	8
ENSGAUG00000015550	protein_coding	LSM6 homolog, U6 small nuclear RNA associated (S. cerevisiae) [Source:HGNC Symbol;Acc:17017]	ATLCOD1As10099	1	CL69Contig1:CL69Contig2:	2	44	8	8	15	13
ENSGAUG00000006888	protein_coding	ribosomal protein L15 [Source:HGNC Symbol;Acc:10306]	ATLCOD1Cs949	1	CL73Contig1:	1	43	42	0	1	0
ENSGAUG00000004109	protein_coding	ribosomal protein L37a [Source:HGNC Symbol;Acc:10348]	ATLCOD1Cs2482	-1	CL75Contig1:	1	42	41	0	1	0
ENSGAUG00000011897	protein_coding	Finkel-Biskis-Reilly murine sarcoma virus (FBR-MuSV) ubiquitously expressed [Source:HGNC Symbol;Acc:3597]	ATLCOD1Cs2487	1	CL79Contig1:CL79Contig2:	2	42	32	7	2	1
ENSGAUG00000013318	protein_coding	PHD finger protein 5A [Source:HGNC Symbol;Acc:18000]	ATLCOD1Cs1991	1	CL72Contig1:	1	42	31	4	4	3
ENSGAUG00000002484	protein_coding	none	ATLCOD1Cs2112	-1	CL86Contig1:	1	41	41	0	0	0
ENSGAUG00000003810	protein_coding	S100 calcium binding protein A1 [Source:HGNC Symbol;Acc:10486]	ATLCOD1Cs416	1	CL777Contig1:CL81Contig1:CL81Contig2:CL81Contig3:	4	41	0	6	9	26
ENSGAUG00000006808	protein_coding	heat shock 10kDa protein 1 (chaperonin 10) [Source:HGNC Symbol;Acc:5269]	ATLCOD1Cs2237	1	CL74Contig1:	1	41	12	2	14	13
ENSGAUG00000010471	protein_coding	ribosomal protein S13 [Source:HGNC Symbol;Acc:10386]	ATLCOD1Cs1404	-1	CL80Contig1:	1	41	40	0	1	0
ENSGAUG00000014316	protein_coding	DEAD (Asp-Glu-Ala-Asp) box polypeptide 39 [Source:HGNC Symbol;Acc:17821]	ATLCOD1Cs3791	1	CL76Contig1:	1	41	11	13	3	14
ENSGAUG00000017970	protein_coding	small nucleolar RNA, H/ACA box 7A [Source:HGNC Symbol;Acc:32592]	ATLCOD1Cs1610	1	CL77Contig1:	1	41	40	0	1	0
ENSGAUG00000008399	protein_coding	tubulin folding cofactor A [Source:HGNC Symbol;Acc:11579]	ATLCOD1Cs3804	-1	CL89Contig1:CL89Contig2:	2	40	12	7	10	11
ENSGAUG00000010881	protein_coding	none	ATLCOD1Cs2165	1	CL78Contig1:	1	40	40	0	0	0
ENSGAUG00000018235	protein_coding	LSM5 homolog, U6 small nuclear RNA associated (S. cerevisiae) [Source:HGNC Symbol;Acc:17162]	ATLCOD1Cs1223	-1	CL85Contig1:	1	40	3	11	13	13
ENSGAUG00000008827	protein_coding	tRNA methyltransferase 11-2 homolog (S. cerevisiae) [Source:HGNC Symbol;Acc:26940]	ATLCOD1Cs4249	1	CL87Contig1:	1	39	7	13	6	13
ENSGAUG00000014192	protein_coding	ribosomal protein L14 [Source:HGNC Symbol;Acc:10305]	ATLCOD1Cs3530	1	CL84Contig1:CL84Contig2:	2	39	38	0	1	0
ENSGAUG00000019972	protein_coding	splicing factor 3b, subunit 5, 10kDa [Source:HGNC Symbol;Acc:21083]	ATLCOD1Cs128	-1	CL83Contig1:CL83Contig2:CL83Contig3:	3	39	1	9	3	26
ENSGAUG00000010791	protein_coding	ribosomal protein L13a pseudogene 3 [Source:HGNC Symbol;Acc:23539]	ATLCOD1Cs2007	1	CL626Contig1:CL98Contig1:	2	38	36	0	2	0
ENSGAUG00000002046	protein_coding	ring-box 1 [Source:HGNC Symbol;Acc:9928]	ATLCOD1Cs1544	1	CL92Contig1:	1	37	3	19	7	8
ENSGAUG00000002356	protein_coding	ATP synthase, H+ transporting, mitochondrial F0 complex, subunit F2 [Source:HGNC Symbol;Acc:848]	ATLCOD1Cs1544	-1	CL90Contig1:CL90Contig2:CL90Contig3:	3	36	7	11	15	3
ENSGAUG00000004404	protein_coding	ribosomal protein L31 [Source:HGNC Symbol;Acc:10334]	ATLCOD1Cs3194	-1	CL91Contig1:	1	36	36	0	0	0
ENSGAUG00000012133	protein_coding	none	ATLCOD1Cs3660	1	CL95Contig1:	1	36	8	6	13	9
ENSGAUG00000015577	protein_coding	thioredoxin domain containing 2 (spermatozoa) [Source:HGNC Symbol;Acc:16470]	ATLCOD1Cs4179	1	CL93Contig1:CL93Contig2:	2	36	13	6	9	8
ENSGAUG00000017712	protein_coding	enolase 3 (beta, muscle) [Source:HGNC Symbol;Acc:3354]	ATLCOD1Cs241	-1	CL88Contig1:CL88Contig2:	2	36	1	4	24	7
ENSGAUG00000006088	protein_coding	none	ATLCOD1Cs3988	-1	CL96Contig1:CL96Contig2:	2	35	20	7	4	4
ENSGAUG00000014585	protein_coding	ATP synthase, H+ transporting, mitochondrial F0 complex, subunit d [Source:HGNC Symbol;Acc:845]	ATLCOD1Cs3373	1	CL97Contig1:	1	35	12	0	12	11
ENSGAUG00000001796	protein_coding	ribosomal protein S16 [Source:HGNC Symbol;Acc:10396]	ATLCOD1Cs4216	-1	CL99Contig1:CL99Contig2:	2	34	32	1	1	0
ENSGAUG00000010502	protein_coding	THAP domain containing 4 [Source:HGNC Symbol;Acc:23187]	ATLCOD1Cs4551	-1	CL100Contig1:	1	34	0	8	10	16
ENSGAUG00000010247	protein_coding	ribosomal protein S15 [Source:HGNC Symbol;Acc:10388]	ATLCOD1Cs3276	1	CL102Contig1:	1	33	28	0	1	4
ENSGAUG00000011463	protein_coding	ribosomal protein L36a-like [Source:HGNC Symbol;Acc:10346]	ATLCOD1Cs65	-1	CL103Contig1:	1	32	31	0	1	0
ENSGAUG00000012084	protein_coding	ribosomal protein L35 [Source:HGNC Symbol;Acc:10344]	ATLCOD1Cs3572	-1	CL108Contig1:	1	32	31	0	1	0
ENSGAUG00000011896	protein_coding	none	ATLCOD1Cs32	1	CL105Contig1:	1	31	29	0	2	0
ENSGAUG00000014591	protein_coding	mitochondrial ribosomal protein S24 [Source:HGNC Symbol;Acc:14510]	ATLCOD1Cs53	-1	CL104Contig1:	1	31	7	8	11	5
ENSGAUG00000003046	protein_coding	none	ATLCOD1Cs1617	1	CL111Contig1:	1	30	1	10	10	9
ENSGAUG00000013800	protein_coding	ribosomal protein S7 [Source:HGNC Symbol;Acc:10440]	ATLCOD1Cs213	-1	CL110Contig1:	1	30	30	0	0	0
ENSGAUG00000019704	protein_coding	none	ATLCOD1Cs1013	1	CL106Contig1:	1	30	27	0	1	2
ENSGAUG00000013939	protein_coding	enhancer of yellow 2 homolog (Drosophila) [Source:HGNC Symbol;Acc:24449]	ATLCOD1Ac187320	1	CL129Contig1:CL443Contig1:	2	29	2	6	8	13
ENSGAUG00000005150	protein_coding	anaphase promoting complex subunit 13 [Source:HGNC Symbol;Acc:24540]	ATLCOD1Cs604	-1	CL114Contig1:	1	28	11	7	6	4
ENSGAUG00000011471	protein_coding	translocase of inner mitochondrial membrane 8 homolog B (yeast) [Source:HGNC Symbol;Acc:11818]	ATLCOD1Cs2735	-1	CL115Contig1:	1	28	6	4	9	9
ENSGAUG00000005074	protein_coding	ribosomal protein S9 [Source:HGNC Symbol;Acc:10442]	ATLCOD1Cs1960	1	CL116Contig1:	1	27	25	0	2	0
ENSGAUG00000005797	protein_coding	none	ATLCOD1Cs2125	1	CL137Contig1:	1	27	2	4	9	12
ENSGAUG00000007438	protein_coding	immediate early response 3 interacting protein 1 [Source:HGNC Symbol;Acc:18550]	ATLCOD1Cs2538	-1	CL120Contig1:CL120Contig2:	2	27	1	3	10	13
ENSGAUG00000010186	protein_coding	RNA binding motif protein 22 [Source:HGNC Symbol;Acc:25503]	ATLCOD1Cs3664	1	CL109Contig1:CL109Contig2:CL109Contig3:	3	27	3	20	1	3
ENSGAUG00000010615	protein_coding	mitochondrial ribosomal protein L35 [Source:HGNC Symbol;Acc:14489]	ATLCOD1Cs2004	-1	CL117Contig1:	1	27	2	9	6	10
ENSGAUG00000011540	protein_coding	UPF0545 protein C22orf39 [Source:UniProtKB/Swiss-Prot;Acc:Q6P5X5]	ATLCOD1Cs2117	1	CL118Contig1:	1	27	1	10	9	7
ENSGAUG00000013320	protein_coding	LSM7 homolog, U6 small nuclear RNA associated (S. cerevisiae) [Source:HGNC Symbol;Acc:20470]	ATLCOD1Cs1112	1	CL119Contig1:	1	27	2	7	3	15
ENSGAUG00000017169	protein_coding	none	ATLCOD1Cs3222	-1	CL123Contig1:	1	27	1	14	6	6
ENSGAUG00000001073	protein_coding	processing of precursor 5, ribonuclease P/MRP subunit (S. cerevisiae) [Source:HGNC Symbol;Acc:17689]	ATLCOD1Cs2101	1	CL126Contig1:	1	26	3	3	7	13
ENSGAUG00000007166	protein_coding	replication protein A3, 14kDa [Source:HGNC Symbol;Acc:10291]	ATLCOD1Cs2043	1	CL127Contig1:	1	26	11	4	9	2
ENSGAUG00000008798	protein_coding	zinc finger, CCHC domain containing 10 [Source:HGNC Symbol;Acc:25954]	ATLCOD1Cs4281	1	CL125Contig1:	1	26	1	7	11	7
ENSGAUG00000018419	protein_coding	peptidylprolyl isomerase (cyclophilin)-like 1 [Source:HGNC Symbol;Acc:9260]	ATLCOD1As12546	-1	CL135Contig1:	1	26	4	2	10	10
ENSGAUG00000018660	protein_coding	ribosomal protein, large, P2 [Source:HGNC Symbol;Acc:10377]	ATLCOD1Cs3291	-1	CL128Contig1:	1	26	26	0	0	0
ENSGAUG00000005868	protein_coding	KIAA0101 [Source:HGNC Symbol;Acc:28961]	ATLCOD1Cs2654	1	CL139Contig1:	1	25	5	0	5	15
ENSGAUG00000005921	protein_coding	none	ATLCOD1Cs2654	-1	CL13Contig1:CL13Contig3:CL13Contig5:CL419Contig1:	4	25	0	18	7	0
ENSGAUG00000006755	protein_coding	HIG1 hypoxia inducible domain family, member 2B (pseudogene) [Source:HGNC Symbol;Acc:26984]	ATLCOD1Cs3590	-1	CL132Contig1:	1	25	4	1	10	10
ENSGAUG00000015401	protein_coding	ribosomal protein L26 [Source:HGNC Symbol;Acc:10327]	ATLCOD1Cs3769	-1	CL134Contig1:	1	25	24	0	0	1
ENSGAUG00000015859	protein_coding	mitochondrial ribosomal protein L52 [Source:HGNC Symbol;Acc:16655]	ATLCOD1Cs4179	1	CL131Contig1:CL131Contig2:	2	25	3	10	3	9
MITO_ND4_-	protein_coding	lcl|NC_002081.1_cdsid_NP_007818.2 [gene=ND4] [protein=NADH dehydrogenase subunit 4] [protein_id=NP_007818.2] [10321..11701]	ATLCOD1Ac872249	-1	CL138Contig1:	1	25	8	7	6	4
ENSGAUG00000004771	protein_coding	none	ATLCOD1Cs1967	-1	CL133Contig1:CL133Contig2:	2	24	8	6	7	3
ENSGAUG00000007612	protein_coding	ubiquitin-like 5 [Source:HGNC Symbol;Acc:13736]	ATLCOD1Cs4029	-1	CL140Contig1:	1	24	1	6	6	11
ENSGAUG00000009054	protein_coding	ATPase, H+ transporting, lysosomal accessory protein 2 [Source:HGNC Symbol;Acc:18305]	ATLCOD1Cs414	-1	CL1041Contig1:CL159Contig1:CL159Contig2:	3	24	2	12	6	4
ENSGAUG00000014857	protein_coding	Uncharacterized protein C14orf119 [Source:UniProtKB/Swiss-Prot;Acc:Q9NWQ9]	ATLCOD1Cs3164	-1	CL149Contig1:CL970Contig1:	2	24	0	23	0	1
ENSGAUG00000003353	protein_coding	none	ATLCOD1Cs1917	1	CL217Contig1:CL549Contig1:	2	23	1	7	7	8
ENSGAUG00000004598	protein_coding	none	ATLCOD1Cs3835	1	CL141Contig1:	1	23	1	2	8	12
ENSGAUG00000018175	protein_coding	none	ATLCOD1Cs1038	1	CL142Contig1:	1	23	8	0	8	7
ENSGAUG00000010485	protein_coding	reactive oxygen species modulator 1 [Source:HGNC Symbol;Acc:16185]	ATLCOD1Cs171	1	CL143Contig1:CL143Contig2:CL143Contig3:	3	22	7	2	8	5
ENSGAUG00000000434	protein_coding	NADH dehydrogenase (ubiquinone) 1 beta subcomplex, 8, 19kDa [Source:HGNC Symbol;Acc:7703]	ATLCOD1Cs1971	-1	CL152Contig1:	1	21	2	2	9	8
ENSGAUG00000001016	protein_coding	general transcription factor IIH, polypeptide 5 [Source:HGNC Symbol;Acc:21157]	ATLCOD1Ac350663	1	CL158Contig1:	1	21	5	12	1	3
ENSGAUG00000005521	protein_coding	ribosomal protein L18 [Source:HGNC Symbol;Acc:10310]	ATLCOD1Cs1960	-1	CL146Contig1:CL146Contig2:	2	21	15	2	2	2
ENSGAUG00000005594	protein_coding	ubiquinol-cytochrome c reductase, complex III subunit VII, 9.5kDa [Source:HGNC Symbol;Acc:29594]	ATLCOD1Cs3590	1	CL155Contig1:CL155Contig3:	2	21	1	4	12	4
ENSGAUG00000011662	protein_coding	none	ATLCOD1Cs217	1	CL163Contig1:	1	21	4	6	5	6
ENSGAUG00000013337	protein_coding	translocase of inner mitochondrial membrane 13 homolog (yeast) [Source:HGNC Symbol;Acc:11816]	ATLCOD1Cs1112	-1	CL148Contig1:	1	21	4	4	5	8
ENSGAUG00000003163	protein_coding	nuclear transport factor 2-like export factor 2 [Source:HGNC Symbol;Acc:18151]	ATLCOD1Cs3773	-1	CL160Contig1:CL160Contig2:	2	20	9	3	3	5
ENSGAUG00000004756	protein_coding	none	ATLCOD1Cs1722	-1	CL156Contig1:	1	20	19	0	0	1
ENSGAUG00000005287	protein_coding	none	ATLCOD1As02537	1	CL153Contig1:	1	20	14	0	4	2
ENSGAUG00000005619	protein_coding	none	ATLCOD1Cs1260	-1	CL218Contig1:CL461Contig1:	2	20	0	8	8	4
ENSGAUG00000008678	protein_coding	none	ATLCOD1Cs4232	-1	CL167Contig1:	1	20	5	9	0	6
ENSGAUG00000012160	protein_coding	none	ATLCOD1Cs3741	-1	CL157Contig1:	1	20	7	1	8	4
ENSGAUG00000015298	protein_coding	ribosomal protein L21 pseudogene 44 [Source:HGNC Symbol;Acc:33820]	ATLCOD1Cs733	-1	CL151Contig1:	1	20	17	0	2	1
ENSGAUG00000017581	protein_coding	none	ATLCOD1Cs3847	1	CL1273Contig1:CL180Contig1:	2	20	0	5	6	9
ENSGAUG00000020248	protein_coding	claudin 4 [Source:HGNC Symbol;Acc:2046]	ATLCOD1Cs4258	1	CL18Contig1:CL18Contig2:	2	20	0	5	9	6
ENSGAUG00000006378	protein_coding	ribosomal protein L12 [Source:HGNC Symbol;Acc:10302]	ATLCOD1Cs3297	-1	CL165Contig1:	1	19	18	1	0	0
ENSGAUG00000011565	protein_coding	dynein, light chain, LC8-type 1 [Source:HGNC Symbol;Acc:15476]	ATLCOD1Cs2117	-1	CL166Contig1:	1	19	8	7	3	1
ENSGAUG00000015449	protein_coding	LSM12 homolog (S. cerevisiae) [Source:HGNC Symbol;Acc:26407]	ATLCOD1Cs838	-1	CL170Contig1:	1	19	0	1	3	15
ENSGAUG00000017689	protein_coding	UPF0197 transmembrane protein C11orf10 [Source:UniProtKB/Swiss-Prot;Acc:P61165]	ATLCOD1Cs1298	-1	CL193Contig1:	1	19	8	1	6	4
ENSGAUG00000003197	protein_coding	ATP synthase, H+ transporting, mitochondrial F0 complex, subunit F6 [Source:HGNC Symbol;Acc:847]	ATLCOD1Cs3189	1	CL173Contig1:	1	18	12	0	6	0
ENSGAUG00000005056	protein_coding	proteasome (prosome, macropain) assembly chaperone 3 [Source:HGNC Symbol;Acc:22420]	ATLCOD1Cs1876	-1	CL168Contig1:	1	18	2	10	4	2
ENSGAUG00000005129	protein_coding	nucleolar protein with MIF4G domain 1 [Source:HGNC Symbol;Acc:13244]	ATLCOD1Cs4611	1	CL174Contig1:	1	18	4	1	8	5
ENSGAUG00000005418	protein_coding	ubiquitin-conjugating enzyme E2W (putative) [Source:HGNC Symbol;Acc:25616]	ATLCOD1Cs660	1	CL176Contig1:CL176Contig2:	2	18	1	8	3	6
ENSGAUG00000011104	protein_coding	ring finger protein 145 [Source:HGNC Symbol;Acc:20853]	ATLCOD1Cs4322	1	CL178Contig1:	1	18	2	8	3	5
ENSGAUG00000015348	protein_coding	none	ATLCOD1Cs1809	1	CL184Contig1:	1	18	16	0	2	0
ENSGAUG00000020016	protein_coding	none	ATLCOD1Cs1589	-1	CL20Contig2:	1	18	4	0	5	9
ENSGAUG00000000441	protein_coding	none	ATLCOD1Cs1419	1	CL208Contig1:CL612Contig1:	2	17	0	6	7	4
ENSGAUG00000000765	protein_coding	YY1 associated factor 2 [Source:HGNC Symbol;Acc:17363]	ATLCOD1Cs3956	1	CL183Contig1:CL183Contig2:	2	17	1	4	7	5
ENSGAUG00000002750	protein_coding	baculoviral IAP repeat-containing 5 [Source:HGNC Symbol;Acc:593]	ATLCOD1Cs1834	-1	CL189Contig1:CL189Contig2:	2	17	5	1	6	5
ENSGAUG00000006273	protein_coding	transmembrane protein 188 [Source:HGNC Symbol;Acc:26759]	ATLCOD1Cs3435	-1	CL186Contig1:	1	17	1	2	3	11
ENSGAUG00000007403	protein_coding	NADH dehydrogenase (ubiquinone) Fe-S protein 4, 18kDa (NADH-coenzyme Q reductase) [Source:HGNC Symbol;Acc:7711]	ATLCOD1Cs3225	1	CL179Contig1:	1	17	4	1	9	3
ENSGAUG00000008826	protein_coding	none	ATLCOD1Cs4456	1	CL1121Contig1:CL1186Contig1:CL432Contig1:	3	17	0	2	14	1
ENSGAUG00000010452	protein_coding	zinc finger, CCHC domain containing 17 [Source:HGNC Symbol;Acc:30246]	ATLCOD1Cs1083	-1	CL202Contig1:	1	17	3	5	3	6
ENSGAUG00000013624	protein_coding	split hand/foot malformation (ectrodactyly) type 1 [Source:HGNC Symbol;Acc:10845]	ATLCOD1Cs1366	-1	CL172Contig1:CL172Contig2:	2	17	2	3	9	3
ENSGAUG00000016418	protein_coding	UPF0139 membrane protein C19orf56 [Source:UniProtKB/Swiss-Prot;Acc:Q9Y284]	ATLCOD1Cs4110	-1	CL190Contig1:	1	17	0	4	2	11
ENSGAUG00000017862	protein_coding	topoisomerase (DNA) I [Source:HGNC Symbol;Acc:11986]	ATLCOD1Cs2467	1	CL195Contig1:CL911Contig1:	2	17	0	2	10	5
MITO_ND2_-	protein_coding	lcl|NC_002081.1_cdsid_NP_008614.1 [gene=ND2] [protein=NADH dehydrogenase subunit 2] [protein_id=NP_008614.1] [4017..5063]	ATLCOD1Ac872249	-1	CL185Contig1:	1	17	7	1	2	7
ENSGAUG00000009319	protein_coding	proteasome (prosome, macropain) subunit, alpha type, 6 [Source:HGNC Symbol;Acc:9535]	ATLCOD1Cs322	1	CL182Contig1:	1	16	4	12	0	0
ENSGAUG00000010987	protein_coding	protein kinase domain containing, cytoplasmic homolog (mouse) [Source:HGNC Symbol;Acc:25123]	ATLCOD1Cs2004	-1	CL192Contig1:CL192Contig2:CL192Contig3:	3	16	2	8	3	3
ENSGAUG00000012595	protein_coding	ribosomal protein S24 [Source:HGNC Symbol;Acc:10411]	ATLCOD1Cs1579	1	CL199Contig1:	1	16	14	1	1	0
ENSGAUG00000017348	protein_coding	NADH dehydrogenase (ubiquinone) 1 beta subcomplex, 5, 16kDa [Source:HGNC Symbol;Acc:7700]	ATLCOD1Cs1780	1	CL194Contig1:	1	16	8	3	4	1
MITO_ND3_-	protein_coding	lcl|NC_002081.1_cdsid_NP_008620.1 [gene=ND3] [protein=NADH dehydrogenase subunit 3] [protein_id=NP_008620.1] [9613..9961]	ATLCOD1Ac872249	-1	CL10Contig1:	1	16	6	0	7	3
ENSGAUG00000004004	protein_coding	prefoldin subunit 4 [Source:HGNC Symbol;Acc:8868]	ATLCOD1Cs4577	1	CL214Contig1:	1	15	10	3	1	1
ENSGAUG00000006017	protein_coding	NADH dehydrogenase (ubiquinone) 1 alpha subcomplex, 7, 14.5kDa [Source:HGNC Symbol;Acc:7691]	ATLCOD1Cs1668	1	CL196Contig1:	1	15	11	3	0	1
ENSGAUG00000006153	protein_coding	cyclin A1 [Source:HGNC Symbol;Acc:1577]	ATLCOD1Cs4334	1	CL201Contig1:CL201Contig2:	2	15	0	7	2	6
ENSGAUG00000007050	protein_coding	protein (peptidylprolyl cis/trans isomerase) NIMA-interacting, 4 (parvulin) [Source:HGNC Symbol;Acc:8992]	ATLCOD1Cs3590	-1	CL221Contig1:	1	15	0	8	5	2
ENSGAUG00000012712	protein_coding	cyclin A2 [Source:HGNC Symbol;Acc:1578]	ATLCOD1Cs3473	-1	CL212Contig1:	1	15	0	11	3	1
ENSGAUG00000014619	protein_coding	suppressor of Ty 4 homolog 1 (S. cerevisiae) [Source:HGNC Symbol;Acc:11467]	ATLCOD1Ac763816	1	CL198Contig1:	1	15	1	4	2	8
ENSGAUG00000015218	protein_coding	ribosomal protein S5 [Source:HGNC Symbol;Acc:10426]	ATLCOD1Cs766	1	CL205Contig1:CL205Contig2:	2	15	13	1	0	1
ENSGAUG00000015354	protein_coding	ATP synthase, H+ transporting, mitochondrial F0 complex, subunit C1 (subunit 9) [Source:HGNC Symbol;Acc:841]	ATLCOD1Cs1236	1	CL243Contig1:	1	15	2	4	4	5
ENSGAUG00000019844	protein_coding	gem (nuclear organelle) associated protein 7 [Source:HGNC Symbol;Acc:20045]	ATLCOD1Cs1852	1	CL204Contig1:	1	15	1	1	3	10
ENSGAUG00000000545	protein_coding	mitochondrial ribosomal protein L27 [Source:HGNC Symbol;Acc:14483]	ATLCOD1Cs4529	-1	CL229Contig1:	1	14	1	1	0	12
ENSGAUG00000001279	protein_coding	none	ATLCOD1Cs3298	1	CL213Contig1:	1	14	9	3	0	2
ENSGAUG00000001464	protein_coding	none	ATLCOD1Cs4451	1	CL206Contig1:CL206Contig2:	2	14	1	12	1	0
ENSGAUG00000002485	protein_coding	none	ATLCOD1Cs3962	1	CL220Contig1:	1	14	1	2	3	8
ENSGAUG00000003118	protein_coding	ribosomal protein, large, P1 [Source:HGNC Symbol;Acc:10372]	ATLCOD1Cs2113	1	CL230Contig1:	1	14	14	0	0	0
ENSGAUG00000003526	protein_coding	microRNA 1282 [Source:HGNC Symbol;Acc:35360]	ATLCOD1Cs2870	-1	CL216Contig1:	1	14	3	2	5	4
ENSGAUG00000008210	protein_coding	none	ATLCOD1Cs2603	-1	CL228Contig1:	1	14	12	1	1	0
ENSGAUG00000012812	protein_coding	NADH dehydrogenase (ubiquinone) 1 beta subcomplex, 4, 15kDa [Source:HGNC Symbol;Acc:7699]	ATLCOD1Cs633	1	CL210Contig1:	1	14	4	2	2	6
ENSGAUG00000016600	protein_coding	none	ATLCOD1Cs3584	-1	CL211Contig1:	1	14	1	3	4	6
ENSGAUG00000016997	protein_coding	ribosomal protein L37 [Source:HGNC Symbol;Acc:10347]	ATLCOD1Cs3257	-1	CL207Contig1:	1	14	13	0	1	0
ENSGAUG00000017664	protein_coding	H1 histone family, member O, oocyte-specific [Source:HGNC Symbol;Acc:18463]	ATLCOD1Cs169	1	CL209Contig1:CL209Contig2:CL209Contig3:	3	14	0	6	5	3
ENSGAUG00000004451	protein_coding	NADH dehydrogenase (ubiquinone) 1 alpha subcomplex, 4, 9kDa [Source:HGNC Symbol;Acc:7687]	ATLCOD1Cs1870	-1	CL225Contig1:	1	13	9	3	0	1
ENSGAUG00000005537	protein_coding	UPF0466 protein C22orf32, mitochondrial Precursor [Source:UniProtKB/Swiss-Prot;Acc:Q9H4I9]	ATLCOD1Cs3789	1	CL227Contig1:	1	13	1	1	6	5
ENSGAUG00000009284	protein_coding	mediator complex subunit 9 [Source:HGNC Symbol;Acc:25487]	ATLCOD1Cs2199	1	CL236Contig1:	1	13	4	2	4	3
ENSGAUG00000015863	protein_coding	lin-52 homolog (C. elegans) [Source:HGNC Symbol;Acc:19856]	ATLCOD1Cs1266	1	CL235Contig1:	1	13	1	4	3	5
ENSGAUG00000018057	protein_coding	ribosomal protein S19 binding protein 1 [Source:HGNC Symbol;Acc:28749]	ATLCOD1Cs4491	-1	CL219Contig1:	1	13	1	0	3	9
ENSGAUG00000018139	protein_coding	ubiquinol-cytochrome c reductase hinge protein [Source:HGNC Symbol;Acc:12590]	ATLCOD1Cs1484	1	CL226Contig1:	1	13	3	8	1	1
ENSGAUG00000019677	protein_coding	TSPY-like 1 [Source:HGNC Symbol;Acc:12382]	ATLCOD1Cs1609	1	CL215Contig1:CL215Contig2:	2	13	1	11	1	0
MITO_ND5_-	protein_coding	lcl|NC_002081.1_cdsid_NP_007819.1 [gene=ND5] [protein=NADH dehydrogenase subunit 5] [protein_id=NP_007819.1] [11914..13752]	ATLCOD1Ac872249	-1	CL224Contig1:	1	13	3	2	3	5
ENSGAUG00000002076	protein_coding	none	ATLCOD1Cs2112	1	CL245Contig1:	1	12	5	1	2	4
ENSGAUG00000003998	protein_coding	none	ATLCOD1Cs1960	-1	CL240Contig1:	1	12	11	1	0	0
ENSGAUG00000005747	protein_coding	NADH dehydrogenase (ubiquinone) 1 alpha subcomplex, 2, 8kDa [Source:HGNC Symbol;Acc:7685]	ATLCOD1Cs4397	-1	CL233Contig1:	1	12	1	1	9	1
ENSGAUG00000006565	protein_coding	CDV3 homolog (mouse) [Source:HGNC Symbol;Acc:26928]	ATLCOD1Cs4611	-1	CL269Contig1:CL895Contig1:	2	12	1	5	6	0
ENSGAUG00000006980	protein_coding	asp (abnormal spindle) homolog, microcephaly associated (Drosophila) [Source:HGNC Symbol;Acc:19048]	ATLCOD1Cs1287	-1	CL234Contig1:	1	12	4	2	4	2
ENSGAUG00000007360	protein_coding	none	ATLCOD1Cs4201	-1	CL272Contig1:CL272Contig2:	2	12	0	1	4	7
ENSGAUG00000007581	protein_coding	ubiquitin A-52 residue ribosomal protein fusion product 1 [Source:HGNC Symbol;Acc:12458]	ATLCOD1Cs2819	-1	CL244Contig1:	1	12	12	0	0	0
ENSGAUG00000008941	protein_coding	cytochrome c oxidase subunit Vb [Source:HGNC Symbol;Acc:2269]	ATLCOD1Cs692	1	CL241Contig1:	1	12	0	5	0	7
ENSGAUG00000009111	protein_coding	THO complex 7 homolog (Drosophila) [Source:HGNC Symbol;Acc:29874]	ATLCOD1Cs1681	-1	CL237Contig1:	1	12	1	2	0	9
ENSGAUG00000010211	protein_coding	cyclin B1 [Source:HGNC Symbol;Acc:1579]	ATLCOD1Cs3719	1	CL222Contig1:	1	12	0	4	3	5
ENSGAUG00000012980	protein_coding	none	ATLCOD1Cs694	-1	CL271Contig1:	1	12	7	4	1	0
ENSGAUG00000013042	protein_coding	mannosidase, beta A, lysosomal-like [Source:HGNC Symbol;Acc:15799]	ATLCOD1Cs1824	1	CL231Contig1:	1	12	2	3	3	4
ENSGAUG00000016383	protein_coding	none	ATLCOD1Cs3075	1	CL239Contig1:	1	12	8	4	0	0
ENSGAUG00000016948	protein_coding	none	ATLCOD1Cs2687	1	CL248Contig1:CL248Contig2:	2	12	1	3	3	5
ENSGAUG00000017173	protein_coding	family with sequence similarity 126, member A [Source:HGNC Symbol;Acc:24587]	ATLCOD1Cs1293	1	CL246Contig1:	1	12	1	1	4	6
ENSGAUG00000019086	protein_coding	cytochrome c oxidase subunit Va [Source:HGNC Symbol;Acc:2267]	ATLCOD1As06917	-1	CL232Contig1:	1	12	5	2	3	2
ENSGAUG00000019604	protein_coding	none	ATLCOD1Cs3631	1	CL247Contig1:	1	12	1	1	6	4
ENSGAUG00000001341	protein_coding	nucleolin [Source:HGNC Symbol;Acc:7667]	ATLCOD1Cs1671	1	CL318Contig1:	1	11	8	1	0	2
ENSGAUG00000003570	protein_coding	NOP58 ribonucleoprotein homolog (yeast) [Source:HGNC Symbol;Acc:29926]	ATLCOD1Cs829	1	CL1223Contig1:CL407Contig1:CL854Contig1:	3	11	3	1	4	3
ENSGAUG00000003588	protein_coding	TAF8 RNA polymerase II, TATA box binding protein (TBP)-associated factor, 43kDa [Source:HGNC Symbol;Acc:17300]	ATLCOD1Cs4583	1	CL314Contig1:CL715Contig1:	2	11	3	7	1	0
ENSGAUG00000005786	protein_coding	nuclear import 7 homolog (S. cerevisiae) [Source:HGNC Symbol;Acc:24328]	ATLCOD1Cs3537	1	CL270Contig1:	1	11	6	1	0	4
ENSGAUG00000005791	protein_coding	none	ATLCOD1Cs4611	1	CL292Contig1:CL292Contig2:	2	11	2	3	4	2
ENSGAUG00000008776	protein_coding	microRNA 1292 [Source:HGNC Symbol;Acc:35364]	ATLCOD1Cs1681	1	CL282Contig1:CL766Contig1:	2	11	2	2	3	4
ENSGAUG00000010283	protein_coding	none	ATLCOD1Cs3276	-1	CL258Contig1:	1	11	10	0	1	0
ENSGAUG00000010956	protein_coding	zinc finger CCCH-type containing 11A [Source:HGNC Symbol;Acc:29093]	ATLCOD1Cs2301	-1	CL252Contig1:	1	11	1	5	1	4
ENSGAUG00000010972	protein_coding	none	ATLCOD1Cs960	1	CL249Contig1:	1	11	0	1	10	0
ENSGAUG00000014993	protein_coding	cyclin B2 [Source:HGNC Symbol;Acc:1580]	ATLCOD1Cs2917	1	CL251Contig1:CL251Contig2:	2	11	0	3	6	2
ENSGAUG00000019547	protein_coding	lysine (K)-specific demethylase 5B [Source:HGNC Symbol;Acc:18039]	ATLCOD1Cs1609	1	CL259Contig1:	1	11	1	9	0	1
ENSGAUG00000020363	protein_coding	none	ATLCOD1Cs1600	1	CL256Contig1:CL256Contig2:	2	11	0	5	3	3
ENSGAUG00000000148	protein_coding	DPH3, KTI11 homolog (S. cerevisiae) [Source:HGNC Symbol;Acc:27717]	ATLCOD1Cs2056	1	CL261Contig1:	1	10	0	2	6	2
ENSGAUG00000001065	protein_coding	unc-119 homolog B (C. elegans) [Source:HGNC Symbol;Acc:16488]	ATLCOD1Cs2101	-1	CL265Contig1:	1	10	2	4	2	2
ENSGAUG00000002685	protein_coding	NHP2 non-histone chromosome protein 2-like 1 (S. cerevisiae) [Source:HGNC Symbol;Acc:7819]	ATLCOD1Cs1834	-1	CL266Contig1:	1	10	0	1	1	8
ENSGAUG00000003512	protein_coding	ribonucleotide reductase M2 [Source:HGNC Symbol;Acc:10452]	ATLCOD1Cs313	1	CL274Contig1:	1	10	0	6	2	2
ENSGAUG00000004101	protein_coding	ribosomal L24 domain containing 1 [Source:HGNC Symbol;Acc:18479]	ATLCOD1Cs1297	-1	CL264Contig1:	1	10	7	0	1	2
ENSGAUG00000010128	protein_coding	small nuclear ribonucleoprotein polypeptide A [Source:HGNC Symbol;Acc:11151]	ATLCOD1Cs1874	-1	CL255Contig1:	1	10	1	3	2	4
ENSGAUG00000011287	protein_coding	DEAD (Asp-Glu-Ala-Asp) box polypeptide 39 [Source:HGNC Symbol;Acc:17821]	ATLCOD1Cs1335	-1		0	10	4	2	1	3
ENSGAUG00000012151	protein_coding	ADP-ribosylation-like factor 6 interacting protein 4 [Source:HGNC Symbol;Acc:18076]	ATLCOD1Cs2877	-1	CL279Contig1:	1	10	2	1	6	1
ENSGAUG00000014496	protein_coding	family with sequence similarity 32, member A [Source:HGNC Symbol;Acc:24563]	ATLCOD1Cs3000	1	CL262Contig1:	1	10	1	2	5	2
ENSGAUG00000019511	protein_coding	junction plakoglobin [Source:HGNC Symbol;Acc:6207]	ATLCOD1Cs3923	1	CL254Contig1:	1	10	1	5	1	3
ENSGAUG00000020159	protein_coding	none	ATLCOD1Cs2881	1	CL288Contig1:	1	10	5	2	3	0
ENSGAUG00000000902	protein_coding	N-6 adenine-specific DNA methyltransferase 1 (putative) [Source:HGNC Symbol;Acc:16021]	ATLCOD1Cs2930	-1	CL304Contig1:	1	9	0	5	2	2
ENSGAUG00000001559	protein_coding	fatty acid binding protein 2, intestinal [Source:HGNC Symbol;Acc:3556]	ATLCOD1Cs4018	1	CL291Contig1:	1	9	0	0	9	0
ENSGAUG00000002652	protein_coding	ras-related C3 botulinum toxin substrate 1 (rho family, small GTP binding protein Rac1) [Source:HGNC Symbol;Acc:9801]	ATLCOD1Cs1834	1	CL203Contig1:	1	9	3	5	1	0
ENSGAUG00000002752	protein_coding	small nucleolar RNA, C/D box 68 [Source:HGNC Symbol;Acc:32729]	ATLCOD1Cs3298	1	CL296Contig1:	1	9	9	0	0	0
ENSGAUG00000006889	protein_coding	none	ATLCOD1Cs678	-1	CL275Contig1:CL275Contig2:	2	9	1	3	4	1
ENSGAUG00000007056	protein_coding	mitochondrial ribosomal protein S17 [Source:HGNC Symbol;Acc:14047]	ATLCOD1Cs4258	1	CL277Contig1:CL277Contig2:	2	9	2	2	5	0
ENSGAUG00000007642	protein_coding	none	ATLCOD1Cs2962	1	CL285Contig1:	1	9	4	0	4	1
ENSGAUG00000008091	protein_coding	UPF0327 protein C1orf151 [Source:UniProtKB/Swiss-Prot;Acc:Q5TGZ0]	ATLCOD1Cs168	1	CL284Contig1:	1	9	1	2	6	0
ENSGAUG00000008600	protein_coding	none	ATLCOD1Cs2167	1	CL302Contig1:CL731Contig1:	2	9	4	2	1	2
ENSGAUG00000009416	protein_coding	cytochrome c oxidase subunit VIc [Source:HGNC Symbol;Acc:2285]	ATLCOD1Cs1926	1	CL297Contig1:	1	9	3	1	3	2
ENSGAUG00000009592	protein_coding	none	ATLCOD1Cs748	1	CL324Contig1:	1	9	2	0	6	1
ENSGAUG00000014219	protein_coding	NADH dehydrogenase (ubiquinone) Fe-S protein 6, 13kDa (NADH-coenzyme Q reductase) [Source:HGNC Symbol;Acc:7713]	ATLCOD1Cs1726	-1	CL283Contig1:	1	9	5	1	3	0
ENSGAUG00000015657	protein_coding	Niemann-Pick disease, type C2 [Source:HGNC Symbol;Acc:14537]	ATLCOD1Cs1262	1	CL276Contig1:	1	9	5	2	1	1
ENSGAUG00000017246	protein_coding	prosaposin-like 1 [Source:HGNC Symbol;Acc:33131]	ATLCOD1Cs1037	-1	CL286Contig1:	1	9	0	6	1	2
ENSGAUG00000017763	protein_coding	trafficking protein particle complex 1 [Source:HGNC Symbol;Acc:19894]	ATLCOD1Cs241	-1	CL278Contig1:	1	9	0	1	2	6
ENSGAUG00000017861	protein_coding	NADH dehydrogenase (ubiquinone) 1 beta subcomplex, 6, 17kDa [Source:HGNC Symbol;Acc:7701]	ATLCOD1Cs4617	-1	CL290Contig1:	1	9	7	1	0	1
ENSGAUG00000018157	protein_coding	ATP-binding cassette, sub-family C (CFTR/MRP), member 2 [Source:HGNC Symbol;Acc:53]	ATLCOD1Cs1515	1	CL287Contig1:CL287Contig2:CL287Contig3:	3	9	0	9	0	0
ENSGAUG00000018416	protein_coding	general transcription factor IIA, 2, 12kDa [Source:HGNC Symbol;Acc:4647]	ATLCOD1Cs494	-1	CL351Contig1:	1	9	0	3	0	6
ENSGAUG00000019009	protein_coding	none	ATLCOD1Cs2170	1	CL321Contig1:	1	9	8	0	0	1
ENSGAUG00000020449	protein_coding	none	ATLCOD1Cs4254	1	CL281Contig1:	1	9	7	1	1	0
