# Supplementary material for: Maternal 3’UTRs: from egg to onset of zygotic transcription in Atlantic cod
Source: BMC Genomics. 2012 Sep 1;13:443. doi: 10.1186/1471-2164-13-443 (PMC3462720; doi:10.1186/1471-2164-13-443)
Supplement: Additional file 8 — Gene Ontology annotation based on SwissProt BLAST hits. This file contains Gene Ontology (GO) annotation based on SwissProt BLAST hits. 1) SwissProt gene symbol hit, 2) Ensembl gene, 3) Ensembl annotation, 4) SwissProt hit gene names, 5) SwissProt hit e-value, 6) SwissProt hit score, 7) Total SwissProt hits in the whole predicted gene set, 8) GO UniProtKB, 9) GO gene symbol, 10) GO number, 11) GO reference, 12) GO gene name, 13) GO alternative gene symbols, 14) Counter. [file 1471-2164-13-443-S8.csv]

Swissprot Genesymbol hit	Ensembl Gene	Ensembl annotation	SwissProt hit genenames	SwissProt hit evalue	SwissProt hit score	Total SP hits in the whole predicted gene set	GO UniProtKB	GO Gene symbol	GO number	GO reference	GO genename	GO alternate gene symbols	counter
TYPH	ENSGAUG00000014645	thymidinephosphorylase[Source:HGNCSymbol;Acc:3148]	TYPH;P19971	1.24929e-102	958	13408	P19971	TYMP	GO:0000002	PMID:9924029	Thymidine phosphorylase	TYPH_HUMAN|ECGF1|TYMP|IPI00292858|A8MW15|Q13390|Q8WVB7	0
LONM	ENSGAUG00000010884	lonpeptidase1,mitochondrial[Source:HGNCSymbol;Acc:9479]	LONM;Q924S5	0.0	3411	13408	P36776	LONP1	GO:0000002	PMID:17420247	Lon protease homolog, mitochondrial	LONM_HUMAN|PRSS15|LONP1|IPI00005158|D6W635|P36777|Q9UQ95	1
MPV17	ENSGAUG00000015955		MPV17;Q5TZ51	1.39902e-77	737	13408	P39210	MPV17	GO:0000002	PMID:16582910	Protein Mpv17	MPV17_HUMAN|MPV17|IPI00023958|D6W555|Q53SY2|Q96B08	2
MEF2A	ENSGAUG00000015431	myocyteenhancerfactor2A[Source:HGNCSymbol;Acc:6993]	MEF2A;Q03414	1.59993e-132	1217	13408	Q02078	MEF2A	GO:0000002	GO_REF:0000024	Myocyte-specific enhancer factor 2A	MEF2A_HUMAN|MEF2|MEF2A|IPI00219254|IPI00219255|IPI00398406|IPI00555797|IPI00747318|O43814|Q14223|Q14224|Q96D14	3
MMP23	ENSGAUG00000000435	matrixmetallopeptidase23B[Source:HGNCSymbol;Acc:7171]	MMP23;O75900	1.64764e-129	1189	13408	O75900	MMP23A	GO:0000003	PMID:9988691	Matrix metalloproteinase-23	MMP23_HUMAN|MMP23B|MMP21|MMP21|MMP23A|MMP22|IPI00012949|IPI00719650|IPI00783823|A2AGN0|A2AGN1|O75894|O75895|Q5QPQ8|Q76P96|Q7LDM6|Q7LDM7|Q9UBR9|Q9UJK8	4
MMP23	ENSGAUG00000017768		MMP23;Q2TBM7	1.27811e-76	732	13408	O75900	MMP23A	GO:0000003	PMID:9988691	Matrix metalloproteinase-23	MMP23_HUMAN|MMP23B|MMP21|MMP21|MMP23A|MMP22|IPI00012949|IPI00719650|IPI00783823|A2AGN0|A2AGN1|O75894|O75895|Q5QPQ8|Q76P96|Q7LDM6|Q7LDM7|Q9UBR9|Q9UJK8	5
ALG12	ENSGAUG00000006838	asparagine-linkedglycosylation12,alpha-1,6-mannosyltransferasehomolog(S.cerevisiae)[Source:HGNCSymbol;Acc:19358]	ALG12;Q8VDB2	5.88862e-146	1332	13408	Q9BV10	ALG12	GO:0000009	PMID:12217961	Dol-P-Man:Man(7)GlcNAc(2)-PP-Dol alpha-1,6-mannosyltransferase	ALG12_HUMAN|PP14673|ALG12|IPI00012208|A6PWM1|Q4KMH4|Q8NG10|Q96AA4	6
XRCC1	ENSGAUG00000012878	X-rayrepaircomplementingdefectiverepairinChinesehamstercells1[Source:HGNCSymbol;Acc:12828]	XRCC1;Q60596	1.55526e-87	829	13408	F5H8D7	XRCC1	GO:0000012	GO_REF:0000002	Uncharacterized protein	F5H8D7_HUMAN|XRCC1|IPI01010437	7
XRCC1	ENSGAUG00000012878	X-rayrepaircomplementingdefectiverepairinChinesehamstercells1[Source:HGNCSymbol;Acc:12828]	XRCC1;Q60596	1.55526e-87	829	13408	P18887	XRCC1	GO:0000012	GO_REF:0000002	DNA repair protein XRCC1	XRCC1_HUMAN|XRCC1|IPI00002564|Q6IBS4|Q9HCB1	8
DNLI4	ENSGAUG00000012843	ligaseIV,DNA,ATP-dependent[Source:HGNCSymbol;Acc:6601]	DNLI4;P49917	0.0	2726	13408	P49917	LIG4	GO:0000012	PMID:8798671	DNA ligase 4	DNLI4_HUMAN|LIG4|IPI00217669|Q8IY66|Q8TEU5	9
APTX	ENSGAUG00000012505	aprataxin[Source:HGNCSymbol;Acc:15984]	APTX;P61800	4.54733e-116	1073	13408	Q7Z2E3	APTX	GO:0000012	PMID:17519253	Aprataxin	APTX_HUMAN|APTX|AXA1|IPI00180685|IPI00375305|IPI00411460|IPI00414767|IPI00420029|IPI00420030|IPI00420031|IPI00420033|IPI00554783|IPI00979014|A8MTN4|D3DRK9|D3DRL0|Q0P662|Q5T781|Q5T784|Q7Z2F3|Q7Z336|Q7Z5R5|Q7Z6V7|Q7Z6V8|Q9NXM5	10
APTX	ENSGAUG00000012505	aprataxin[Source:HGNCSymbol;Acc:15984]	APTX;P61800	4.54733e-116	1073	13408	Q7Z2E3	APTX	GO:0000012	PMID:14755728	Aprataxin	APTX_HUMAN|APTX|AXA1|IPI00180685|IPI00375305|IPI00411460|IPI00414767|IPI00420029|IPI00420030|IPI00420031|IPI00420033|IPI00554783|IPI00979014|A8MTN4|D3DRK9|D3DRL0|Q0P662|Q5T781|Q5T784|Q7Z2F3|Q7Z336|Q7Z5R5|Q7Z6V7|Q7Z6V8|Q9NXM5	11
ERCC1	ENSGAUG00000017781	excisionrepaircross-complementingrodentrepairdeficiency,complementationgroup1(includesoverlappingantisensesequence)[Source:HGNCSymbol;Acc:3433]	ERCC1;P07992	1.59057e-91	859	13408	P07992	ERCC1	GO:0000014	PMID:7559382	DNA excision repair protein ERCC-1	ERCC1_HUMAN|ERCC1|IPI00014040	12
MRE11	ENSGAUG00000012847	MRE11meioticrecombination11homologA(S.cerevisiae)[Source:HGNCSymbol;Acc:7230]	MRE11;Q60HE6	0.0	2069	13408	P49959	MRE11A	GO:0000014	PMID:9705271	Double-strand break repair protein MRE11A	MRE11_HUMAN|MRE11A|HNGS1|MRE11|IPI00218853|IPI00940798|O43475	13
ENOA	ENSGAUG00000003878	enolase1,(alpha)[Source:HGNCSymbol;Acc:3350]	ENOA;P51913	0.0	2145	13408	P06733	ENO1	GO:0000015	GO_REF:0000002	Alpha-enolase	ENOA_HUMAN|ENO1|ENO1L1|MBPB1|MPB1|IPI00465248|IPI00759806|B2RD59|P22712|Q16704|Q4TUS4|Q53FT9|Q53HR3|Q658M5|Q6GMP2|Q71V37|Q7Z3V6|Q8WU71|Q9UCH6|Q9UM55	14
ENOG	ENSGAUG00000003216	enolase2(gamma,neuronal)[Source:HGNCSymbol;Acc:3353]	ENOG;O57391	4.67716e-50	503	13408	P09104	ENO2	GO:0000015	GO_REF:0000002	Gamma-enolase	ENOG_HUMAN|ENO2|IPI00216171|Q96J33	15
ENOG	ENSGAUG00000015638	enolase2(gamma,neuronal)[Source:HGNCSymbol;Acc:3353]	ENOG;P17183	0.0	1980	13408	P09104	ENO2	GO:0000015	GO_REF:0000002	Gamma-enolase	ENOG_HUMAN|ENO2|IPI00216171|Q96J33	16
ENOB	ENSGAUG00000017712	enolase3(beta,muscle)[Source:HGNCSymbol;Acc:3354]	ENOB;P15429	0.0	1866	13408	P13929	ENO3	GO:0000015	GO_REF:0000002	Beta-enolase	ENOB_HUMAN|ENO3|IPI00218474|IPI00909949|IPI00942494|B4DUI6|B4DUM6|Q96AE2	17
LPH	ENSGAUG00000006015		LPH;P09848	1.88139e-123	1139	13408	P09848	LCT	GO:0000016	Reactome:REACT_9455	Lactase-phlorizin hydrolase	LPH_HUMAN|LPH|LCT|IPI00017648|Q4ZG58	18
LPH	ENSGAUG00000006015	1	LPH;P09848	3.1767e-100	941	13408	P09848	LCT	GO:0000016	Reactome:REACT_9455	Lactase-phlorizin hydrolase	LPH_HUMAN|LPH|LCT|IPI00017648|Q4ZG58	19
LPH	ENSGAUG00000006015	2	LPH;P09848	1.77556e-98	925	13408	P09848	LCT	GO:0000016	Reactome:REACT_9455	Lactase-phlorizin hydrolase	LPH_HUMAN|LPH|LCT|IPI00017648|Q4ZG58	20
LPH	ENSGAUG00000006015	3	LPH;P09849	6.54371e-87	822	13408	P09848	LCT	GO:0000016	Reactome:REACT_9455	Lactase-phlorizin hydrolase	LPH_HUMAN|LPH|LCT|IPI00017648|Q4ZG58	21
LPH	ENSGAUG00000006015	4	LPH;P09848	1.23099e-82	785	13408	P09848	LCT	GO:0000016	Reactome:REACT_9455	Lactase-phlorizin hydrolase	LPH_HUMAN|LPH|LCT|IPI00017648|Q4ZG58	22
LPH	ENSGAUG00000006015	5	LPH;P09848	5.32474e-84	797	13408	P09848	LCT	GO:0000016	Reactome:REACT_9455	Lactase-phlorizin hydrolase	LPH_HUMAN|LPH|LCT|IPI00017648|Q4ZG58	23
LPH	ENSGAUG00000006015	6	LPH;P09849	2.08364e-82	783	13408	P09848	LCT	GO:0000016	Reactome:REACT_9455	Lactase-phlorizin hydrolase	LPH_HUMAN|LPH|LCT|IPI00017648|Q4ZG58	24
LPH	ENSGAUG00000006015	7	LPH;P09849	8.62235e-87	821	13408	P09848	LCT	GO:0000016	Reactome:REACT_9455	Lactase-phlorizin hydrolase	LPH_HUMAN|LPH|LCT|IPI00017648|Q4ZG58	25
LPH	ENSGAUG00000006015	8	LPH;P09849	5.09614e-86	816	13408	P09848	LCT	GO:0000016	Reactome:REACT_9455	Lactase-phlorizin hydrolase	LPH_HUMAN|LPH|LCT|IPI00017648|Q4ZG58	26
LPH	ENSGAUG00000006442	lactase[Source:HGNCSymbol;Acc:6530]	LPH;P09848	0.0	5374	13408	P09848	LCT	GO:0000016	Reactome:REACT_9455	Lactase-phlorizin hydrolase	LPH_HUMAN|LPH|LCT|IPI00017648|Q4ZG58	27
IMA2	ENSGAUG00000000067	karyopherinalpha7(importinalpha8)[Source:HGNCSymbol;Acc:21839]	IMA2;P52171	2.92119e-174	1577	13408	P52292	KPNA2	GO:0000018	PMID:8016130	Importin subunit alpha-2	IMA2_HUMAN|RCH1|KPNA2|SRP1|IPI00002214|B9EJD6|Q9BRU5	28
IMA2	ENSGAUG00000010739		IMA2;P52293	0.0	1969	13408	P52292	KPNA2	GO:0000018	PMID:8016130	Importin subunit alpha-2	IMA2_HUMAN|RCH1|KPNA2|SRP1|IPI00002214|B9EJD6|Q9BRU5	29
IMA2	ENSGAUG00000018384		IMA2;P52293	2.01154e-156	1422	13408	P52292	KPNA2	GO:0000018	PMID:8016130	Importin subunit alpha-2	IMA2_HUMAN|RCH1|KPNA2|SRP1|IPI00002214|B9EJD6|Q9BRU5	30
IMA1	ENSGAUG00000008749	karyopherinalpha1(importinalpha5)[Source:HGNCSymbol;Acc:6394]	IMA1;Q5ZML1	0.0	2166	13408	P52294	KPNA1	GO:0000018	PMID:8052633	Importin subunit alpha-1	IMA1_HUMAN|RCH2|KPNA1|IPI00303292|D3DN93|Q6IBQ9|Q9BQ56	31
MRE11	ENSGAUG00000012847	MRE11meioticrecombination11homologA(S.cerevisiae)[Source:HGNCSymbol;Acc:7230]	MRE11;Q60HE6	0.0	2069	13408	P49959	MRE11A	GO:0000019	PMID:8530104	Double-strand break repair protein MRE11A	MRE11_HUMAN|MRE11A|HNGS1|MRE11|IPI00218853|IPI00940798|O43475	32
KIF23	ENSGAUG00000015631	kinesinfamilymember23[Source:HGNCSymbol;Acc:6392]	KIF23;Q02241	0.0	2901	13408	Q02241	KIF23	GO:0000022	PMID:1406973	Kinesin-like protein KIF23	KIF23_HUMAN|KNSL5|KIF23|MKLP1|IPI00291579|IPI00293884|Q8WVP0	33
KIF23	ENSGAUG00000017492	kinesinfamilymember23[Source:HGNCSymbol;Acc:6392]	KIF23;Q02241	0.0	2532	13408	Q02241	KIF23	GO:0000022	PMID:1406973	Kinesin-like protein KIF23	KIF23_HUMAN|KNSL5|KIF23|MKLP1|IPI00291579|IPI00293884|Q8WVP0	34
LYAG	ENSGAUG00000011262	glucosidase,alpha;acid[Source:HGNCSymbol;Acc:4065]	LYAG;P70699	0.0	2626	13408	P10253	GAA	GO:0000023	PMID:9505277	Lysosomal alpha-glucosidase	LYAG_HUMAN|GAA|IPI00293088|Q09GN4|Q14351|Q16302|Q8IWE7	35
LYAG	ENSGAUG00000017542		LYAG;P70699	0.0	2341	13408	P10253	GAA	GO:0000023	PMID:9505277	Lysosomal alpha-glucosidase	LYAG_HUMAN|GAA|IPI00293088|Q09GN4|Q14351|Q16302|Q8IWE7	36
ERAL1	ENSGAUG00000014198	EraG-protein-like1(E.coli)[Source:HGNCSymbol;Acc:3424]	ERAL1;B5X2B8	1.88611e-73	705	13408	O75616	ERAL1	GO:0000028	PMID:20604745	GTPase Era, mitochondrial	ERAL1_HUMAN|HERA|ERAL1|IPI00026512|IPI00216548|B3KN21|C9JEC6|O75617|Q8WUY4|Q96LE2|Q96TC0	37
RS17	ENSGAUG00000008493	ribosomalproteinS17[Source:HGNCSymbol;Acc:10397]	RS17;Q90YQ6	2.37091e-70	672	13408	P08708	RPS17	GO:0000028	GO_REF:0000033	40S ribosomal protein S17	RS17_HUMAN|RPS17|IPI00221093|B2R4U4	38
RSSA	ENSGAUG00000011219	ribosomalproteinSApseudogene58[Source:HGNCSymbol;Acc:36809]	RSSA;B5DGB6	1.6079e-138	1266	13408	P08865	RPSA	GO:0000028	GO_REF:0000033	40S ribosomal protein SA	RSSA_HUMAN|LAMBR|RPSA|LAMR1|IPI00553164|P11085|P12030|Q16471|Q6IPD1|Q6IPD2|Q6NSD1|Q6NXQ8|Q86VC0	39
RS14	ENSGAUG00000012389	ribosomalproteinS14[Source:HGNCSymbol;Acc:10387]	RS14;P62264	5.67015e-78	738	13408	P62263	RPS14	GO:0000028	PMID:9152021	40S ribosomal protein S14	RS14_HUMAN|PRO2640|RPS14|IPI00026271|B2R5G5|D3DQG5|P06366|Q5BJI0	40
RS14	ENSGAUG00000012389	ribosomalproteinS14[Source:HGNCSymbol;Acc:10387]	RS14;P62264	5.67015e-78	738	13408	P62263	RPS14	GO:0000028	GO_REF:0000024	40S ribosomal protein S14	RS14_HUMAN|PRO2640|RPS14|IPI00026271|B2R5G5|D3DQG5|P06366|Q5BJI0	41
RS6	ENSGAUG00000012499	ribosomalproteinS6[Source:HGNCSymbol;Acc:10429]	RS6;Q9YGF2	1.08337e-124	1145	13408	P62753	RPS6	GO:0000028	GO_REF:0000019	40S ribosomal protein S6	RS6_HUMAN|RPS6|OK/SW-cl.2|IPI00021840|P08227|P10660|Q4VBY7|Q8N6Z7	42
RS25	ENSGAUG00000014055		RS25;Q6PBI5	4.60828e-34	359	13408	P62851	RPS25	GO:0000028	GO_REF:0000019	40S ribosomal protein S25	RS25_HUMAN|RPS25|IPI00012750|B2R4M7|P25111	43
PIGB	ENSGAUG00000002704	phosphatidylinositolglycananchorbiosynthesis,classB[Source:HGNCSymbol;Acc:8959]	PIGB;Q92521	5.5599e-159	1445	13408	Q92521	PIGB	GO:0000030	PMID:8861954	GPI mannosyltransferase 3	PIGB_HUMAN|PIGB|IPI00145121|Q53FF9|Q8WVN7	44
ALG8	ENSGAUG00000000926	asparagine-linkedglycosylation8,alpha-1,3-glucosyltransferasehomolog(S.cerevisiae)[Source:HGNCSymbol;Acc:23161]	ALG8;Q9BVK2	6.958e-156	1418	13408	Q9BVK2	ALG8	GO:0000033	PMID:12480927	Probable dolichyl pyrophosphate Glc1Man9GlcNAc2 alpha-1,3-glucosyltransferase	ALG8_HUMAN|ALG8|HUSSY-02|IPI00032370|O60860	45
GNAT1	ENSGAUG00000016497		GNAT1;P20612	0.0	1694	13408	P11488	GNAT1	GO:0000035	GO_REF:0000024	Guanine nucleotide-binding protein G(t) subunit alpha-1	GNAT1_HUMAN|GNAT1|GNATR|IPI00218488|Q4VBN2	46
AL1L1	ENSGAUG00000012294	aldehydedehydrogenase1family,memberL1[Source:HGNCSymbol;Acc:3978]	AL1L1;Q63ZT8	0.0	4027	13408	O75891	ALDH1L1	GO:0000036	GO_REF:0000002	Aldehyde dehydrogenase family 1 member L1	AL1L1_HUMAN|ALDH1L1|FTHFD|IPI00290553|Q68CS1	47
FAS	ENSGAUG00000005697	fattyacidsynthase[Source:HGNCSymbol;Acc:3594]	FAS;P12276	0.0	2396	13408	P49327	FASN	GO:0000036	GO_REF:0000002	Fatty acid synthase	FAS_HUMAN|FAS|FASN|IPI00026781|Q13479|Q16702|Q4LE83|Q6P4U5|Q6SS02|Q969R1|Q96C68|Q96IT0	48
AL1L2	ENSGAUG00000002102	aldehydedehydrogenase1family,memberL2[Source:HGNCSymbol;Acc:26777]	AL1L2;Q8K009	0.0	3396	13408	Q3SY69	ALDH1L2	GO:0000036	GO_REF:0000002	Aldehyde dehydrogenase family 1 member L2, mitochondrial	AL1L2_HUMAN|ALDH1L2|IPI00298308|IPI00878398|IPI00878818|Q3SY68|Q68D62|Q6AI55|Q8N922	49
ACSF4	ENSGAUG00000018953	aminoadipate-semialdehydedehydrogenase[Source:HGNCSymbol;Acc:23993]	ACSF4;Q4L235	9.14661e-175	1583	13408	Q4L235	AASDH	GO:0000036	GO_REF:0000002	Acyl-CoA synthetase family member 4	ACSF4_HUMAN|HSPC318|AASDH|ACSF4|U26|IPI00419992|IPI00879043|IPI00879228|IPI00880184|A5D8V3|A5PL22|Q63HK2|Q63HR7|Q6IPP8|Q6TFZ6|Q7Z5Y3|Q96BW4|Q9P064	50
ACOT2	ENSGAUG00000006497		ACOT2;Q9QYR9	1.39445e-36	388	13408	P49753	ACOT2	GO:0000038	PMID:16940157	Acyl-coenzyme A thioesterase 2, mitochondrial	ACOT2_HUMAN|ACOT2|PTE2|PTE2A|IPI00220906|IPI00513928|Q3I5F8|Q53EK4|Q9NUX4	51
ACOT2	ENSGAUG00000006514	1	ACOT2;Q9QYR9	8.78833e-36	381	13408	P49753	ACOT2	GO:0000038	PMID:16940157	Acyl-coenzyme A thioesterase 2, mitochondrial	ACOT2_HUMAN|ACOT2|PTE2|PTE2A|IPI00220906|IPI00513928|Q3I5F8|Q53EK4|Q9NUX4	52
ACOT2	ENSGAUG00000007230		ACOT2;P49753	2.70668e-49	495	13408	P49753	ACOT2	GO:0000038	PMID:16940157	Acyl-coenzyme A thioesterase 2, mitochondrial	ACOT2_HUMAN|ACOT2|PTE2|PTE2A|IPI00220906|IPI00513928|Q3I5F8|Q53EK4|Q9NUX4	53
DHB4	ENSGAUG00000007377	UncharacterizedproteinC20orf79[Source:UniProtKB/Swiss-Prot;Acc:Q9UJQ7]	DHB4;P97852	2.82367e-134	1233	13408	P51659	HSD17B4	GO:0000038	GO_REF:0000019	Peroxisomal multifunctional enzyme type 2	DHB4_HUMAN|HSD17B4|EDH17B4|IPI00019912	54
RAB6A	ENSGAUG00000003477	RAB6C,memberRASoncogenefamily[Source:HGNCSymbol;Acc:16525]	RAB6A;Q1KME6	3.06889e-62	605	13408	P20340	RAB6A	GO:0000042	PMID:18243103	Ras-related protein Rab-6A	RAB6A_HUMAN|RAB6|RAB6A|IPI00023526|IPI00217943|A8K133|Q5U0A8|Q9UBE4	55
RAB6A	ENSGAUG00000004095		RAB6A;Q1KME6	2.50398e-107	995	13408	P20340	RAB6A	GO:0000042	PMID:18243103	Ras-related protein Rab-6A	RAB6A_HUMAN|RAB6|RAB6A|IPI00023526|IPI00217943|A8K133|Q5U0A8|Q9UBE4	56
RAB6A	ENSGAUG00000019073		RAB6A;Q5RAV6	1.01143e-77	739	13408	P20340	RAB6A	GO:0000042	PMID:18243103	Ras-related protein Rab-6A	RAB6A_HUMAN|RAB6|RAB6A|IPI00023526|IPI00217943|A8K133|Q5U0A8|Q9UBE4	57
ATG12	ENSGAUG00000004463	ATG12autophagyrelated12homolog(S.cerevisiae)[Source:HGNCSymbol;Acc:588]	ATG12;Q3T0W7	1.92116e-42	431	13408	O94817	ATG12	GO:0000045	GO_REF:0000024	Ubiquitin-like protein ATG12	ATG12_HUMAN|ATG12|APG12|APG12L|IPI00005881|IPI00449147|Q6PJV2	58
PSN1	ENSGAUG00000005908	presenilin1[Source:HGNCSymbol;Acc:9508]	PSN1;Q9W6T7	3.68215e-119	1101	13408	P49768	PSEN1	GO:0000045	GO_REF:0000019	Presenilin-1	PSN1_HUMAN|AD3|PSEN1|PS1|PSNL1|IPI00028077|IPI00068752|IPI00219934|IPI00289615|IPI00337671|IPI00514137|IPI01018728|B2R6D3|O95465|Q14762|Q15719|Q15720|Q96P33|Q9UIF0	59
XPO5	ENSGAUG00000012528	exportin5[Source:HGNCSymbol;Acc:17675]	XPO5;Q9HAV4	0.0	3682	13408	E2QRM3	XPO5	GO:0000049	GO_REF:0000019	Uncharacterized protein	E2QRM3_HUMAN|XPO5|IPI00966132	60
MTU1	ENSGAUG00000001323	tRNA5-methylaminomethyl-2-thiouridylatemethyltransferase[Source:HGNCSymbol;Acc:25481]	MTU1;Q503J2	2.22473e-161	1464	13408	O75648	TRMU	GO:0000049	GO_REF:0000004	Mitochondrial tRNA-specific 2-thiouridylase 1	MTU1_HUMAN|TRMU|MTU1|TRMT1|IPI00026555|IPI00514782|IPI00807637|IPI00903061|IPI00909385|A8K3U7|Q05C99|Q5W9C8|Q66K31|Q6ICC3|Q9NWC1	61
LA	ENSGAUG00000002664	SjogrensyndromeantigenB(autoantigenLa)[Source:HGNCSymbol;Acc:11316]	LA;P10881	2.76073e-106	989	13408	P05455	SSB	GO:0000049	PMID:10983981	Lupus La protein	LA_HUMAN|SSB|IPI00009032|Q15367|Q53XJ4	62
RL35A	ENSGAUG00000001870	ribosomalproteinL35a[Source:HGNCSymbol;Acc:10345]	RL35A;Q5R8K6	2.78961e-46	464	13408	P18077	RPL35A	GO:0000049	GO_REF:0000004	60S ribosomal protein L35a	RL35A_HUMAN|RPL35A|GIG33|IPI00029731|Q08ES9|Q9BVN7	63
SMBP2	ENSGAUG00000017553	immunoglobulinmubindingprotein2[Source:HGNCSymbol;Acc:5542]	SMBP2;P38935	0.0	2609	13408	P38935	IGHMBP2	GO:0000049	PMID:19299493	DNA-binding protein SMUBP-2	SMBP2_HUMAN|SMBP2|IGHMBP2|SMUBP2|IPI00009379|A0PJD2|Q00443|Q14177	64
SMBP2	ENSGAUG00000017553	immunoglobulinmubindingprotein2[Source:HGNCSymbol;Acc:5542]	SMBP2;P38935	0.0	2609	13408	P38935	IGHMBP2	GO:0000049	PMID:19299493	DNA-binding protein SMUBP-2	SMBP2_HUMAN|SMBP2|IGHMBP2|SMUBP2|IPI00009379|A0PJD2|Q00443|Q14177	65
SYAC	ENSGAUG00000008147	alanyl-tRNAsynthetase[Source:HGNCSymbol;Acc:20]	SYAC;Q8BGQ7	0.0	3824	13408	P49588	AARS	GO:0000049	GO_REF:0000019	Alanyl-tRNA synthetase, cytoplasmic	SYAC_HUMAN|AARS|IPI00027442|A6NF14|Q53GV7|Q96FA0	66
SYCC	ENSGAUG00000014942	cysteinyl-tRNAsynthetase[Source:HGNCSymbol;Acc:1493]	SYCC;Q9ER72	0.0	2939	13408	P49589	CARS	GO:0000049	PMID:17303165	Cysteinyl-tRNA synthetase, cytoplasmic	SYCC_HUMAN|CARS|IPI00556365|IPI00939491|Q53XI8|Q9HD24|Q9HD25	67
SYCC	ENSGAUG00000014942	cysteinyl-tRNAsynthetase[Source:HGNCSymbol;Acc:1493]	SYCC;Q9ER72	0.0	2939	13408	P49589	CARS	GO:0000049	PMID:7987009	Cysteinyl-tRNA synthetase, cytoplasmic	SYCC_HUMAN|CARS|IPI00556365|IPI00939491|Q53XI8|Q9HD24|Q9HD25	68
SYCC	ENSGAUG00000014942	cysteinyl-tRNAsynthetase[Source:HGNCSymbol;Acc:1493]	SYCC;Q9ER72	0.0	2939	13408	P49589	CARS	GO:0000049	PMID:11347887	Cysteinyl-tRNA synthetase, cytoplasmic	SYCC_HUMAN|CARS|IPI00556365|IPI00939491|Q53XI8|Q9HD24|Q9HD25	69
SYCC	ENSGAUG00000014942	cysteinyl-tRNAsynthetase[Source:HGNCSymbol;Acc:1493]	SYCC;Q9ER72	0.0	2939	13408	P49589	CARS	GO:0000049	PMID:11347887	Cysteinyl-tRNA synthetase, cytoplasmic	SYCC_HUMAN|CARS|IPI00556365|IPI00939491|Q53XI8|Q9HD24|Q9HD25	70
SYRC	ENSGAUG00000014779	arginyl-tRNAsynthetase[Source:HGNCSymbol;Acc:9870]	SYRC;P40329	0.0	2315	13408	P54136	RARS	GO:0000049	GO_REF:0000019	Arginyl-tRNA synthetase, cytoplasmic	SYRC_HUMAN|RARS|IPI00004860|IPI00759723|B2RBS9|Q53GY4|Q9BWA1	71
SYYC	ENSGAUG00000006555	tyrosyl-tRNAsynthetase[Source:HGNCSymbol;Acc:12840]	SYYC;Q6TGS6	0.0	2094	13408	P54577	YARS	GO:0000049	GO_REF:0000004	Tyrosyl-tRNA synthetase, cytoplasmic	SYYC_HUMAN|YARS|IPI00007074|B3KWK4|D3DPQ4|O43276|Q53EN1	72
SYMC	ENSGAUG00000007987	methionyl-tRNAsynthetase[Source:HGNCSymbol;Acc:6898]	SYMC;Q6PF21	0.0	3015	13408	P56192	MARS	GO:0000049	GO_REF:0000004	Methionyl-tRNA synthetase, cytoplasmic	SYMC_HUMAN|MARS|IPI00008240|Q14895|Q53H14|Q96A15|Q96BZ0|Q9NSE0	73
SYDM	ENSGAUG00000016195	aspartyl-tRNAsynthetase2,mitochondrial[Source:HGNCSymbol;Acc:25538]	SYDM;Q3KRD0	0.0	1688	13408	Q6PI48	DARS2	GO:0000049	PMID:15779907	Aspartyl-tRNA synthetase, mitochondrial	SYDM_HUMAN|DARS2|IPI00100460	74
OTC	ENSGAUG00000003743	ornithinecarbamoyltransferase[Source:HGNCSymbol;Acc:8512]	OTC;P00480	1.34901e-143	1310	13408	P00480	OTC	GO:0000050	GO_REF:0000029	Ornithine carbamoyltransferase, mitochondrial	OTC_HUMAN|OTC|IPI00295363|A8K9P2|D3DWB0|Q3KNR1|Q6B0I1|Q9NYJ5	75
OTC	ENSGAUG00000003743	ornithinecarbamoyltransferase[Source:HGNCSymbol;Acc:8512]	OTC;P00480	1.34901e-143	1310	13408	P00480	OTC	GO:0000050	Reactome:REACT_847	Ornithine carbamoyltransferase, mitochondrial	OTC_HUMAN|OTC|IPI00295363|A8K9P2|D3DWB0|Q3KNR1|Q6B0I1|Q9NYJ5	76
ASSY	ENSGAUG00000017022	argininosuccinatesynthetase1[Source:HGNCSymbol;Acc:758]	ASSY;Q66I24	0.0	1951	13408	P00966	ASS1	GO:0000050	Reactome:REACT_847	Argininosuccinate synthase	ASSY_HUMAN|ASS1|ASS|IPI00020632|Q6LDL2|Q86UZ0|Q96GT4	77
ARLY	ENSGAUG00000011337	argininosuccinatelyase[Source:HGNCSymbol;Acc:746]	ARLY;P51464	0.0	1901	13408	P04424	ASL	GO:0000050	Reactome:REACT_847	Argininosuccinate lyase	ARLY_HUMAN|ASL|IPI00220267|Q6LDS5|Q96HS2	78
CPSM	ENSGAUG00000000243		CPSM;P07756	0.0	5798	13408	P31327	CPS1	GO:0000050	PMID:1840546	Carbamoyl-phosphate synthase [ammonia], mitochondrial	CPSM_HUMAN|CPS1|IPI00011062|IPI00397498|B7Z818|O43774|Q7Z5I5	79
CPSM	ENSGAUG00000000243		CPSM;P07756	0.0	5798	13408	P31327	CPS1	GO:0000050	Reactome:REACT_847	Carbamoyl-phosphate synthase [ammonia], mitochondrial	CPSM_HUMAN|CPS1|IPI00011062|IPI00397498|B7Z818|O43774|Q7Z5I5	80
DDAH1	ENSGAUG00000003845	dimethylargininedimethylaminohydrolase1[Source:HGNCSymbol;Acc:2715]	DDAH1;O94760	2.20079e-85	807	13408	O94760	DDAH1	GO:0000052	PMID:19663506	N(G),N(G)-dimethylarginine dimethylaminohydrolase 1	DDAH1_HUMAN|DDAH|DDAH1|IPI00220342|Q86XK5	81
ASSY	ENSGAUG00000017022	argininosuccinatesynthetase1[Source:HGNCSymbol;Acc:758]	ASSY;Q66I24	0.0	1951	13408	P00966	ASS1	GO:0000053	GO_REF:0000019	Argininosuccinate synthase	ASSY_HUMAN|ASS1|ASS|IPI00020632|Q6LDL2|Q86UZ0|Q96GT4	82
RS15	ENSGAUG00000010247	ribosomalproteinS15[Source:HGNCSymbol;Acc:10388]	RS15;P70066	4.85088e-47	471	13408	P62841	RPS15	GO:0000056	PMID:16037817	40S ribosomal protein S15	RS15_HUMAN|RIG|RPS15|IPI00479058|A5D8V9|P11174|Q3KRA1|Q9UDC2	83
RS15	ENSGAUG00000020370	ribosomalproteinS15[Source:HGNCSymbol;Acc:10388]	RS15;P70066	5.38529e-23	263	13408	P62841	RPS15	GO:0000056	PMID:16037817	40S ribosomal protein S15	RS15_HUMAN|RIG|RPS15|IPI00479058|A5D8V9|P11174|Q3KRA1|Q9UDC2	84
NUP98	ENSGAUG00000001450	nucleoporin98kDa[Source:HGNCSymbol;Acc:8068]	NUP98;P52948	0.0	3745	13408	P52948	NUP98	GO:0000059	PMID:15229283	Nuclear pore complex protein Nup98-Nup96	NUP98_HUMAN|ADAR2|NUP98|IPI00006038|IPI00216688|IPI00337395|IPI00337397|IPI00936708|IPI00953181|Q8IUT2|Q8WYB0|Q96E54|Q9H3Q4|Q9NT02|Q9UF57|Q9UHX0|Q9Y6J4|Q9Y6J5	85
TGFB1	ENSGAUG00000018401	transforminggrowthfactor,beta1[Source:HGNCSymbol;Acc:11766]	TGFB1;O93449	3.5317e-109	1014	13408	P01137	TGFB1	GO:0000060	PMID:21390327	Transforming growth factor beta-1	TGFB1_HUMAN|TGFB|TGFB1|IPI00000075|A8K792|Q9UCG4	86
TNFA	ENSGAUG00000013963		TNFA;Q8JFG3	1.55676e-50	505	13408	P01375	TNF	GO:0000060	PMID:16280327	Tumor necrosis factor	TNFA_HUMAN|TNFA|TNF|TNFSF2|IPI00001671|O43647|Q9P1Q2|Q9UIV3	87
IKBA	ENSGAUG00000009326	nuclearfactorofkappalightpolypeptidegeneenhancerinB-cellsinhibitor,alpha[Source:HGNCSymbol;Acc:7797]	IKBA;Q63746	2.14852e-70	678	13408	P25963	NFKBIA	GO:0000060	GO_REF:0000019	NF-kappa-B inhibitor alpha	IKBA_HUMAN|NFKBIA|IKBA|MAD3|NFKBI|IPI00018330|B2R8L6	88
IKBA	ENSGAUG00000017407	nuclearfactorofkappalightpolypeptidegeneenhancerinB-cellsinhibitor,alpha[Source:HGNCSymbol;Acc:7797]	IKBA;P25963	2.26008e-62	609	13408	P25963	NFKBIA	GO:0000060	GO_REF:0000019	NF-kappa-B inhibitor alpha	IKBA_HUMAN|NFKBIA|IKBA|MAD3|NFKBI|IPI00018330|B2R8L6	89
AKT1	ENSGAUG00000011451	v-aktmurinethymomaviraloncogenehomolog1[Source:HGNCSymbol;Acc:391]	AKT1;P31749	0.0	1939	13408	P31749	AKT1	GO:0000060	PMID:16280327	RAC-alpha serine/threonine-protein kinase	AKT1_HUMAN|PKB|AKT1|RAC|IPI00012866|B2RAM5|Q9BWB6	90
AKT1	ENSGAUG00000017432		AKT1;P31749	5.0731e-83	785	13408	P31749	AKT1	GO:0000060	PMID:16280327	RAC-alpha serine/threonine-protein kinase	AKT1_HUMAN|PKB|AKT1|RAC|IPI00012866|B2RAM5|Q9BWB6	91
OPRD	ENSGAUG00000006272	opioidreceptor,delta1[Source:HGNCSymbol;Acc:8153]	OPRD;P41143	1.05542e-121	1121	13408	P41143	OPRD1	GO:0000060	PMID:16325578	Delta-type opioid receptor	OPRD_HUMAN|OPRD|OPRD1|IPI00298305|B5B0B8	92
OPRD	ENSGAUG00000007210	opioidreceptor,delta1[Source:HGNCSymbol;Acc:8153]	OPRD;P41143	2.83282e-84	798	13408	P41143	OPRD1	GO:0000060	PMID:16325578	Delta-type opioid receptor	OPRD_HUMAN|OPRD|OPRD1|IPI00298305|B5B0B8	93
BCL6	ENSGAUG00000018097		BCL6;Q5ZM39	6.29132e-85	808	13408	P41182	BCL6	GO:0000060	PMID:11821949	B-cell lymphoma 6 protein	BCL6_HUMAN|BCL5|BCL6|LAZ3|ZBTB27|ZNF51|IPI00012820|A7E241|D3DNV5	94
BCL6	ENSGAUG00000019214	B-cellCLL/lymphoma6[Source:HGNCSymbol;Acc:1001]	BCL6;Q5ZM39	1.99249e-112	1042	13408	P41182	BCL6	GO:0000060	PMID:11821949	B-cell lymphoma 6 protein	BCL6_HUMAN|BCL5|BCL6|LAZ3|ZBTB27|ZNF51|IPI00012820|A7E241|D3DNV5	95
SC61B	ENSGAUG00000000071	Sec61betasubunit[Source:HGNCSymbol;Acc:16993]	SC61B;Q5RB31	7.52376e-15	193	13408	P60468	SEC61B	GO:0000060	PMID:17215517	Protein transport protein Sec61 subunit beta	SC61B_HUMAN|SEC61B|IPI00220835|P38390|P38391|Q6IBC1	96
ECI2	ENSGAUG00000014040	peroxisomalD3,D2-enoyl-CoAisomerase[Source:HGNCSymbol;Acc:14601]	ECI2;O75521	8.64117e-105	975	13408	F1LLU7	ECI2	GO:0000062	GO_REF:0000002	Uncharacterized protein	F1LLU7_HUMAN|ECI2|IPI00974369	97
ECI2	ENSGAUG00000014040	peroxisomalD3,D2-enoyl-CoAisomerase[Source:HGNCSymbol;Acc:14601]	ECI2;O75521	8.64117e-105	975	13408	O75521	ECI2	GO:0000062	GO_REF:0000002	Enoyl-CoA delta isomerase 2, mitochondrial	ECI2_HUMAN|ECI2|DRS1|HCA88|PECI|IPI00419263|IPI00639841|Q5JYK5|Q5JYK7|Q7L124|Q8N0X0|Q9BUE9|Q9H0T9|Q9NQH1|Q9NYH7|Q9UN55	98
ACADS	ENSGAUG00000007282		ACADS;P15651	1.72271e-163	1483	13408	P16219	ACADS	GO:0000062	GO_REF:0000019	Short-chain specific acyl-CoA dehydrogenase, mitochondrial	ACADS_HUMAN|ACADS|IPI00027701|P78331	99
ACADS	ENSGAUG00000007282	1	ACADS;P15651	2.7422e-163	1481	13408	P16219	ACADS	GO:0000062	GO_REF:0000019	Short-chain specific acyl-CoA dehydrogenase, mitochondrial	ACADS_HUMAN|ACADS|IPI00027701|P78331	100
ACADL	ENSGAUG00000012568	acyl-CoenzymeAdehydrogenase,longchain[Source:HGNCSymbol;Acc:88]	ACADL;P51174	8.5873e-146	1330	13408	P28330	ACADL	GO:0000062	GO_REF:0000019	Long-chain specific acyl-CoA dehydrogenase, mitochondrial	ACADL_HUMAN|ACADL|IPI00292695|B2R8T3|Q8IUN8	101
SOAT1	ENSGAUG00000001227	sterolO-acyltransferase2[Source:HGNCSymbol;Acc:11178]	SOAT1;P35610	1.40494e-139	1277	13408	P35610	SOAT1	GO:0000062	PMID:16647063	Sterol O-acyltransferase 1	SOAT1_HUMAN|SOAT1|ACACT|ACACT1|ACAT|ACAT1|SOAT|STAT|IPI00745125|A6NC40|A9Z1V7|Q5T0X4|Q8N1E4	102
SOAT1	ENSGAUG00000014203	sterolO-acyltransferase1[Source:HGNCSymbol;Acc:11177]	SOAT1;P35610	1.5356e-163	1484	13408	P35610	SOAT1	GO:0000062	PMID:16647063	Sterol O-acyltransferase 1	SOAT1_HUMAN|SOAT1|ACACT|ACACT1|ACAT|ACAT1|SOAT|STAT|IPI00745125|A6NC40|A9Z1V7|Q5T0X4|Q8N1E4	103
HMGCL	ENSGAUG00000018997	3-hydroxymethyl-3-methylglutaryl-CoenzymeAlyase[Source:HGNCSymbol;Acc:5005]	HMGCL;P35915	1.06104e-128	1182	13408	P35914	HMGCL	GO:0000062	GO_REF:0000019	Hydroxymethylglutaryl-CoA lyase, mitochondrial	HMGCL_HUMAN|HMGCL|IPI00293564|Q96FP8	104
ECHA	ENSGAUG00000004080	hydroxyacyl-CoenzymeAdehydrogenase/3-ketoacyl-CoenzymeAthiolase/enoyl-CoenzymeAhydratase(trifunctionalprotein),alphasubunit[Source:HGNCSymbol;Acc:4801]	ECHA;Q8BMS1	0.0	2712	13408	P40939	HADHA	GO:0000062	GO_REF:0000019	Trifunctional enzyme subunit alpha, mitochondrial	ECHA_HUMAN|HADH|HADHA|IPI00031522|B2R7L4|Q16679|Q96GT7	105
HNF4A	ENSGAUG00000001972	hepatocytenuclearfactor4,gamma[Source:HGNCSymbol;Acc:5026]	HNF4A;Q91766	1.07235e-128	1183	13408	P41235	HNF4A	GO:0000062	GO_REF:0000019	Hepatocyte nuclear factor 4-alpha	HNF4A_HUMAN|HNF4|HNF4A|NR2A1|TCF14|IPI00013196|IPI00216080|IPI00300558|IPI00412368|IPI00641248|IPI00645235|IPI00847265|A5JW41|B2RPP8|O00659|O00723|Q14540|Q5QPB8|Q6B4V5|Q6B4V6|Q6B4V7|Q92653|Q92654|Q92655|Q99864|Q9NQH0	106
HNF4A	ENSGAUG00000011421	hepatocytenuclearfactor4,alpha[Source:HGNCSymbol;Acc:5024]	HNF4A;Q91766	0.0	1840	13408	P41235	HNF4A	GO:0000062	GO_REF:0000019	Hepatocyte nuclear factor 4-alpha	HNF4A_HUMAN|HNF4|HNF4A|NR2A1|TCF14|IPI00013196|IPI00216080|IPI00300558|IPI00412368|IPI00641248|IPI00645235|IPI00847265|A5JW41|B2RPP8|O00659|O00723|Q14540|Q5QPB8|Q6B4V5|Q6B4V6|Q6B4V7|Q92653|Q92654|Q92655|Q99864|Q9NQH0	107
ACADV	ENSGAUG00000014084	acyl-CoenzymeAdehydrogenase,verylongchain[Source:HGNCSymbol;Acc:92]	ACADV;P48818	0.0	2192	13408	P49748	ACADVL	GO:0000062	GO_REF:0000019	Very long-chain specific acyl-CoA dehydrogenase, mitochondrial	ACADV_HUMAN|ACADVL|VLCAD|IPI00178744|IPI01013108|O76056|Q8WUL0	108
ECHB	ENSGAUG00000017832	hydroxyacyl-CoenzymeAdehydrogenase/3-ketoacyl-CoenzymeAthiolase/enoyl-CoenzymeAhydratase(trifunctionalprotein),betasubunit[Source:HGNCSymbol;Acc:4803]	ECHB;O46629	0.0	2000	13408	P55084	HADHB	GO:0000062	GO_REF:0000019	Trifunctional enzyme subunit beta, mitochondrial	ECHB_HUMAN|MSTP029|HADHB|IPI00022793|B2RB16|O14969|Q53TA6|Q96C77|Q9H3F5|Q9T2V8	109
MMSA	ENSGAUG00000011818	aldehydedehydrogenase6family,memberA1[Source:HGNCSymbol;Acc:7179]	MMSA;Q9EQ20	0.0	2257	13408	Q02252	ALDH6A1	GO:0000062	GO_REF:0000024	Methylmalonate-semialdehyde dehydrogenase [acylating], mitochondrial	MMSA_HUMAN|MMSDH|ALDH6A1|IPI00024990|B2R609|Q9UKM8	110
MMSA	ENSGAUG00000015809		MMSA;Q9EQ20	0.0	2286	13408	Q02252	ALDH6A1	GO:0000062	GO_REF:0000024	Methylmalonate-semialdehyde dehydrogenase [acylating], mitochondrial	MMSA_HUMAN|MMSDH|ALDH6A1|IPI00024990|B2R609|Q9UKM8	111
ZW10	ENSGAUG00000013193	ZW10,kinetochoreassociated,homolog(Drosophila)[Source:HGNCSymbol;Acc:13194]	ZW10;O43264	0.0	2193	13408	O43264	ZW10	GO:0000070	PMID:11146660	Centromere/kinetochore protein zw10 homolog	ZW10_HUMAN|ZW10|IPI00011631	112
NEK2	ENSGAUG00000000237	NIMA(neverinmitosisgenea)-relatedkinase2[Source:HGNCSymbol;Acc:7745]	NEK2;P51955	1.03943e-153	1399	13408	P51955	NEK2	GO:0000070	GO_REF:0000019	Serine/threonine-protein kinase Nek2	NEK2_HUMAN|NEK2A|NEK2|NLK1|IPI00021331|IPI00641713|IPI00647904|Q53FD6|Q5VXZ1|Q6NZX8|Q7Z634|Q86XH2|Q96QN9	113
IMA2	ENSGAUG00000000067	karyopherinalpha7(importinalpha8)[Source:HGNCSymbol;Acc:21839]	IMA2;P52171	2.92119e-174	1577	13408	P52292	KPNA2	GO:0000072	PMID:7565597	Importin subunit alpha-2	IMA2_HUMAN|RCH1|KPNA2|SRP1|IPI00002214|B9EJD6|Q9BRU5	114
IMA2	ENSGAUG00000010739		IMA2;P52293	0.0	1969	13408	P52292	KPNA2	GO:0000072	PMID:7565597	Importin subunit alpha-2	IMA2_HUMAN|RCH1|KPNA2|SRP1|IPI00002214|B9EJD6|Q9BRU5	115
IMA2	ENSGAUG00000018384		IMA2;P52293	2.01154e-156	1422	13408	P52292	KPNA2	GO:0000072	PMID:7565597	Importin subunit alpha-2	IMA2_HUMAN|RCH1|KPNA2|SRP1|IPI00002214|B9EJD6|Q9BRU5	116
SON	ENSGAUG00000000136		SON;Q9QX47	3.27285e-39	408	13408	P18583	SON	GO:0000073	PMID:21504830	Protein SON	SON_HUMAN|SON|HSPC310|C21orf50|HSPC312|DBP5|KIAA1019|NREBP|IPI00000192|IPI00217930|IPI00218617|IPI00218618|IPI00218619|IPI00218620|IPI00218621|IPI00218622|IPI00218624|IPI00748258|D3DSF5|D3DSF6|E7ETE8|E7EU67|E7EVW3|E9PFQ2|O14487|O95981|Q14120|Q6PKE0|Q9H7B1|Q9P070|Q9P072|Q9UKP9|Q9UPY0	117
SON	ENSGAUG00000000602		SON;Q9QX47	3.28175e-37	386	13408	P18583	SON	GO:0000073	PMID:21504830	Protein SON	SON_HUMAN|SON|HSPC310|C21orf50|HSPC312|DBP5|KIAA1019|NREBP|IPI00000192|IPI00217930|IPI00218617|IPI00218618|IPI00218619|IPI00218620|IPI00218621|IPI00218622|IPI00218624|IPI00748258|D3DSF5|D3DSF6|E7ETE8|E7EU67|E7EVW3|E9PFQ2|O14487|O95981|Q14120|Q6PKE0|Q9H7B1|Q9P070|Q9P072|Q9UKP9|Q9UPY0	118
PSDE	ENSGAUG00000000501	proteasome(prosome,macropain)26Ssubunit,non-ATPase,14[Source:HGNCSymbol;Acc:16889]	PSDE;O35593	1.81385e-169	1533	13408	O00487	PSMD14	GO:0000075	Reactome:REACT_1538	26S proteasome non-ATPase regulatory subunit 14	PSDE_HUMAN|POH1|PSMD14|IPI00024821|B3KNW2|O00176	119
UBE2C	ENSGAUG00000008029	ubiquitin-conjugatingenzymeE2C[Source:HGNCSymbol;Acc:15937]	UBE2C;P56616	2.0837e-58	569	13408	O00762	UBE2C	GO:0000075	Reactome:REACT_1538	Ubiquitin-conjugating enzyme E2 C	UBE2C_HUMAN|UBE2C|UBCH10|IPI00013002	120
UBE2C	ENSGAUG00000018194	ubiquitin-conjugatingenzymeE2C[Source:HGNCSymbol;Acc:15937]	UBE2C;P56616	6.996e-62	600	13408	O00762	UBE2C	GO:0000075	Reactome:REACT_1538	Ubiquitin-conjugating enzyme E2 C	UBE2C_HUMAN|UBE2C|UBCH10|IPI00013002	121
PSMD3	ENSGAUG00000011741	proteasome(prosome,macropain)26Ssubunit,non-ATPase,3[Source:HGNCSymbol;Acc:9560]	PSMD3;O43242	0.0	2048	13408	O43242	PSMD3	GO:0000075	Reactome:REACT_1538	26S proteasome non-ATPase regulatory subunit 3	PSMD3_HUMAN|PSMD3|IPI00011603|B3KMW9|Q96EI2|Q9BQA4	122
PSD10	ENSGAUG00000003170	proteasome(prosome,macropain)26Ssubunit,non-ATPase,10[Source:HGNCSymbol;Acc:9555]	PSD10;O75832	1.14244e-88	834	13408	O75832	PSMD10	GO:0000075	Reactome:REACT_1538	26S proteasome non-ATPase regulatory subunit 10	PSD10_HUMAN|PSMD10|IPI00003565	123
RAD17	ENSGAUG00000005576	RAD17homolog(S.pombe)[Source:HGNCSymbol;Acc:9807]	RAD17;O75943	8.95585e-140	1280	13408	O75943	RAD17	GO:0000075	Reactome:REACT_1538	Cell cycle checkpoint protein RAD17	RAD17_HUMAN|R24L|RAD17|IPI00107491|IPI00107492|IPI00334267|IPI00395702|A8K8X2|D3DWA5|O75714|Q7Z3S4|Q9UNK7|Q9UNR7|Q9UNR8|Q9UPF5	124
CHK2	ENSGAUG00000016451		CHK2;Q9Z265	3.96622e-22	256	13408	O96017	CHEK2	GO:0000075	Reactome:REACT_1538	Serine/threonine-protein kinase Chk2	CHK2_HUMAN|CHK2|CHEK2|RAD53|IPI00014072|IPI00030746|IPI00423146|IPI00423149|IPI00423156|IPI00423157|IPI00607619|IPI00607680|IPI00607709|IPI00607739|IPI00607753|IPI00607851|A8K3Y9|B7ZBF3|B7ZBF4|B7ZBF5|Q6QA03|Q6QA04|Q6QA05|Q6QA06|Q6QA07|Q6QA08|Q6QA10|Q6QA11|Q6QA12|Q6QA13|Q9HCQ8|Q9UGF0|Q9UGF1	125
CCNE2	ENSGAUG00000010677	cyclinE2[Source:HGNCSymbol;Acc:1590]	CCNE2;Q5E9K7	7.38685e-122	1123	13408	O96020	CCNE2	GO:0000075	PMID:9858585	G1/S-specific cyclin-E2	CCNE2_HUMAN|CCNE2|IPI00014085|IPI00219502|O95439	126
P53	ENSGAUG00000007755	tumorproteinp53[Source:HGNCSymbol;Acc:11998]	P53;Q9W679	4.27499e-87	821	13408	P04637	TP53	GO:0000075	Reactome:REACT_1538	Cellular tumor antigen p53	P53_HUMAN|P53|TP53|IPI00025087|IPI00375319|IPI00796188|IPI00894418|IPI00895905|IPI00973801|IPI01008713|IPI01009016|IPI01009039|Q15086|Q15087|Q15088|Q16535|Q16807|Q16808|Q16809|Q16810|Q16811|Q16848|Q2XN98|Q3LRW1|Q3LRW2|Q3LRW3|Q3LRW4|Q3LRW5|Q86UG1|Q8J016|Q99659|Q9BTM4|Q9HAQ8|Q9NP68|Q9NPJ2|Q9NZD0|Q9UBI2|Q9UQ61	127
RB	ENSGAUG00000018466	retinoblastoma1[Source:HGNCSymbol;Acc:9884]	RB;Q90600	2.37338e-164	1494	13408	P06400	RB1	GO:0000075	PMID:10825186	Retinoblastoma-associated protein	RB_HUMAN|RB1|IPI00302829|A8K5E3|P78499|Q5VW46|Q8IZL4	128
CDK1	ENSGAUG00000012517	cyclin-dependentkinase1[Source:HGNCSymbol;Acc:1722]	CDK1;P51958	7.42913e-164	1484	13408	P06493	CDK1	GO:0000075	Reactome:REACT_1538	Cyclin-dependent kinase 1	CDK1_HUMAN|CDK1|CDC2|IPI00026689|IPI00073536|A8K7C4|C9J497|O60764	129
UBC	ENSGAUG00000008734	ISG15ubiquitin-likemodifier[Source:HGNCSymbol;Acc:4053]	UBC;P0CG50	9.35263e-18	226	13408	P0CG48	UBC	GO:0000075	Reactome:REACT_1538	Polyubiquitin-C	UBC_HUMAN|UBC|IPI00969566|P02248|P02249|P02250|P62988|Q29120|Q6LBL4|Q6LDU5|Q8WYN8|Q91887|Q91888|Q9BWD6|Q9BX98|Q9UEF2|Q9UEG1|Q9UEK8|Q9UPK7	130
CCNB1	ENSGAUG00000010211	cyclinB1[Source:HGNCSymbol;Acc:1579]	CCNB1;Q9DGA0	1.6601e-141	1292	13408	P14635	CCNB1	GO:0000075	Reactome:REACT_1538	G2/mitotic-specific cyclin-B1	CCNB1_HUMAN|CCNB|CCNB1|IPI00745793	131
RPA2	ENSGAUG00000005847	polymerase(RNA)IpolypeptideB,128kDa[Source:HGNCSymbol;Acc:20454]	RPA2;Q5REE8	0.0	3978	13408	P15927	RPA2	GO:0000075	Reactome:REACT_1538	Replication protein A 32 kDa subunit	RFA2_HUMAN|REPA2|RPA2|RPA32|RPA34|IPI00013939|IPI00646500|IPI00647667|Q52II0|Q5TEI9|Q5TEJ5	132
PRS6A	ENSGAUG00000012438	proteasome(prosome,macropain)26Ssubunit,ATPase,3[Source:HGNCSymbol;Acc:9549]	PRS6A;Q63569	0.0	2160	13408	P17980	PSMC3	GO:0000075	Reactome:REACT_1538	26S protease regulatory subunit 6A	PRS6A_HUMAN|PSMC3|TBP1|IPI00018398|B2R8V1|Q3B757|Q3B865|Q53HU5|Q6GPG8|Q6IBS1|Q96HD3	133
ERCC2	ENSGAUG00000004258	excisionrepaircross-complementingrodentrepairdeficiency,complementationgroup2[Source:HGNCSymbol;Acc:3434]	ERCC2;A6QLJ0	0.0	3205	13408	P18074	ERCC2	GO:0000075	PMID:17088560	TFIIH basal transcription factor complex helicase XPD subunit	ERCC2_HUMAN|ERCC2|XPD|XPDC|IPI00029728|Q2TB78|Q2YDY2|Q8N721	134
ERCC3	ENSGAUG00000018032	excisionrepaircross-complementingrodentrepairdeficiency,complementationgroup3(xerodermapigmentosumgroupBcomplementing)[Source:HGNCSymbol;Acc:3435]	ERCC3;Q7ZVV1	0.0	3612	13408	P19447	ERCC3	GO:0000075	PMID:17088560	TFIIH basal transcription factor complex helicase XPB subunit	ERCC3_HUMAN|XPB|ERCC3|XPBC|IPI00747053|Q53QM0	135
CDK2	ENSGAUG00000001579	cyclin-dependentkinase2[Source:HGNCSymbol;Acc:1771]	CDK2;P43450	1.07203e-158	1439	13408	P24941	CDK2	GO:0000075	Reactome:REACT_1538	Cyclin-dependent kinase 2	CDK2_HUMAN|CDK2|IPI00031681|A8K7C6	136
PSA1	ENSGAUG00000013869	proteasome(prosome,macropain)subunit,alphatype,1[Source:HGNCSymbol;Acc:9530]	PSA1;Q3T0X5	1.57746e-138	1265	13408	P25786	PSMA1	GO:0000075	Reactome:REACT_1538	Proteasome subunit alpha type-1	PSA1_HUMAN|PSMA1|HC2|NU|PROS30|PSC2|IPI00016832|IPI00472442|A8K400|Q9BRV9	137
PSA2	ENSGAUG00000009564	proteasome(prosome,macropain)subunit,alphatype,2[Source:HGNCSymbol;Acc:9531]	PSA2;O73672	1.55413e-122	1126	13408	P25787	PSMA2	GO:0000075	Reactome:REACT_1538	Proteasome subunit alpha type-2	PSA2_HUMAN|HC3|PSMA2|PSC3|IPI00219622|Q6ICS6|Q9BU45	138
PSA3	ENSGAUG00000015528		PSA3;Q58DU5	1.71482e-126	1161	13408	P25788	PSMA3	GO:0000075	Reactome:REACT_1538	Proteasome subunit alpha type-3	PSA3_HUMAN|HC8|PSMA3|PSC8|IPI00171199|IPI00419249|B2RCK6|Q86U83|Q8N1D8|Q9BS70	139
PSA4	ENSGAUG00000019587	proteasome(prosome,macropain)subunit,alphatype,4[Source:HGNCSymbol;Acc:9533]	PSA4;P25789	2.16532e-126	1160	13408	P25789	PSMA4	GO:0000075	Reactome:REACT_1538	Proteasome subunit alpha type-4	PSA4_HUMAN|PSMA4|HC9|PSC9|IPI00299155|D3DW86|Q53XP2|Q8TBD1	140
RPA1	ENSGAUG00000002230	polymerase(RNA)IpolypeptideA,194kDa[Source:HGNCSymbol;Acc:17264]	RPA1;O35134	0.0	5185	13408	P27694	RPA1	GO:0000075	Reactome:REACT_1538	Replication protein A 70 kDa DNA-binding subunit	RFA1_HUMAN|RPA1|REPA1|RPA70|IPI00020127|A8K0Y9|Q59ES9	141
PSB8	ENSGAUG00000005704	proteasomebeta8subunitisoformE1proprotein[Source:RefSeqpeptide;Acc:NP004150]	PSB8;P28063	2.81159e-25	287	13408	P28062	PSMB8	GO:0000075	Reactome:REACT_1538	Proteasome subunit beta type-8	PSB8_HUMAN|LMP7|PSMB8|PSMB5i|RING10|Y2|IPI00000783|IPI00215824|B0UZC0|Q29824|Q5JNW6|Q5QNR8|Q96J48	142
PSB9	ENSGAUG00000005664	Proteasomesubunitbetatype-9Precursor(EC3.4.25.1)(Proteasomesubunitbeta-1i)(Proteasomechain7)(Macropainchain7)(Multicatalyticendopeptidasecomplexchain7)(RING12protein)(Lowmolecularmassprotein2)[Source:UniProtKB/Swiss-Prot;Acc:P28065]	PSB9;Q8UW64	3.34595e-68	655	13408	P28065	PSMB9	GO:0000075	Reactome:REACT_1538	Proteasome subunit beta type-9	PSB9_HUMAN|LMP2|PSMB9|PSMB6i|RING12|IPI00000787|IPI00170899|B0V0T1|Q16523	143
PSA5	ENSGAUG00000016340	proteasome(prosome,macropain)subunit,alphatype,5[Source:HGNCSymbol;Acc:9534]	PSA5;Q9Z2U1	2.48007e-136	1246	13408	P28066	PSMA5	GO:0000075	Reactome:REACT_1538	Proteasome subunit alpha type-5	PSA5_HUMAN|PSMA5|IPI00291922|B2R8F6|Q3T1C1|Q6IBF7	144
PSB4	ENSGAUG00000008533	proteasome(prosome,macropain)subunit,betatype,4[Source:HGNCSymbol;Acc:9541]	PSB4;P28024	3.74163e-115	1063	13408	P28070	PSMB4	GO:0000075	Reactome:REACT_1538	Proteasome subunit beta type-4	PSB4_HUMAN|PSMB4|PROS26|IPI00555956|B2R9L3|P31148|Q5SZS5|Q6IBI4|Q969L6	145
PSB6	ENSGAUG00000017774	proteasome(prosome,macropain)subunit,betatype,6[Source:HGNCSymbol;Acc:9543]	PSB6;P28072	6.84686e-89	836	13408	P28072	PSMB6	GO:0000075	Reactome:REACT_1538	Proteasome subunit beta type-6	PSB6_HUMAN|PSMB6|LMPY|Y|IPI00000811|Q96J55	146
PSB5	ENSGAUG00000004525	proteasome(prosome,macropain)subunit,betatype,5[Source:HGNCSymbol;Acc:9542]	PSB5;Q5R8S2	7.65239e-101	940	13408	P28074	PSMB5	GO:0000075	Reactome:REACT_1538	Proteasome subunit beta type-5	PSB5_HUMAN|LMPX|PSMB5|MB1|X|IPI00383971|IPI00479306|B2R4N9|B4DUM9|D3DS43|Q16242|Q6PEW2|Q7Z3B5|Q86T01|Q9TNN9	147
CDC27	ENSGAUG00000013717	celldivisioncycle27homolog(S.cerevisiae)[Source:HGNCSymbol;Acc:1728]	CDC27;A7Z061	0.0	3065	13408	P30260	CDC27	GO:0000075	Reactome:REACT_1538	Cell division cycle protein 27 homolog	CDC27_HUMAN|CDC27|ANAPC3|D0S1430E|D17S978E|IPI00294575|Q16349|Q96F35	148
MCM5	ENSGAUG00000009241	minichromosomemaintenancecomplexcomponent5[Source:HGNCSymbol;Acc:6948]	MCM5;Q561P5	0.0	2937	13408	P33992	MCM5	GO:0000075	Reactome:REACT_1538	DNA replication licensing factor MCM5	MCM5_HUMAN|CDC46|MCM5|IPI00018350|O60785|Q14578|Q9BTJ4|Q9BWL8	149
MCM2	ENSGAUG00000011681	minichromosomemaintenancecomplexcomponent2[Source:HGNCSymbol;Acc:6944]	MCM2;Q6DIH3	0.0	3711	13408	P33993	MCM7	GO:0000075	Reactome:REACT_1538	DNA replication licensing factor MCM7	MCM7_HUMAN|CDC47|MCM7|MCM2|IPI00219740|IPI00299904|A4D2A1|Q15076|Q96D34|Q96GL1	150
RFA3	ENSGAUG00000007166	replicationproteinA3,14kDa[Source:HGNCSymbol;Acc:10291]	RFA3;Q9CQ71	1.18857e-35	373	13408	P35244	RPA3	GO:0000075	Reactome:REACT_1538	Replication protein A 14 kDa subunit	RFA3_HUMAN|REPA3|RPA3|RPA14|IPI00017373|Q549U6	151
RFC4	ENSGAUG00000008598		RFC4;P35249	2.16176e-142	1300	13408	P35249	RFC4	GO:0000075	Reactome:REACT_1538	Replication factor C subunit 4	RFC4_HUMAN|RFC4|IPI00017381|D3DNV2|Q6FHX7	152
RFC4	ENSGAUG00000008598	1	RFC4;P35249	1.91656e-155	1413	13408	P35249	RFC4	GO:0000075	Reactome:REACT_1538	Replication factor C subunit 4	RFC4_HUMAN|RFC4|IPI00017381|D3DNV2|Q6FHX7	153
RFC2	ENSGAUG00000011916	replicationfactorC(activator1)2,40kDa[Source:HGNCSymbol;Acc:9970]	RFC2;Q05B83	3.31015e-156	1419	13408	P35250	RFC2	GO:0000075	Reactome:REACT_1538	Replication factor C subunit 2	RFC2_HUMAN|RFC2|IPI00017412|IPI00218280|B5BU07|D3DXG3|P32846|Q9BU93	154
PRS7	ENSGAUG00000003361	proteasome(prosome,macropain)26Ssubunit,ATPase,2[Source:HGNCSymbol;Acc:9548]	PRS7;P46471	0.0	2079	13408	P35998	PSMC2	GO:0000075	Reactome:REACT_1538	26S protease regulatory subunit 7	PRS7_HUMAN|MSS1|PSMC2|IPI00021435|A4D0Q1|Q3LIA5|Q9UDI3	155
CDN1A	ENSGAUG00000008045	cyclin-dependentkinaseinhibitor1A(p21,Cip1)[Source:HGNCSymbol;Acc:1784]	CDN1A;P38936	1.30966e-14	192	13408	P38936	CDKN1A	GO:0000075	Reactome:REACT_1538	Cyclin-dependent kinase inhibitor 1	CDN1A_HUMAN|CAP20|CDKN1A|CDKN1|CIP1|MDA6|PIC1|SDI1|WAF1|IPI00009384|Q14010|Q9BUT4	156
RFC5	ENSGAUG00000011597	replicationfactorC(activator1)5,36.5kDa[Source:HGNCSymbol;Acc:9973]	RFC5;Q9D0F6	2.87445e-160	1454	13408	P40937	RFC5	GO:0000075	Reactome:REACT_1538	Replication factor C subunit 5	RFC5_HUMAN|RFC5|IPI00031514	157
RFC3	ENSGAUG00000006025	replicationfactorC(activator1)3,38kDa[Source:HGNCSymbol;Acc:9971]	RFC3;Q8R323	0.0	1671	13408	P40938	RFC3	GO:0000075	Reactome:REACT_1538	Replication factor C subunit 3	RFC3_HUMAN|RFC3|IPI00031521|O15252|Q5W0E8	158
PRS6B	ENSGAUG00000010073	proteasome(prosome,macropain)26Ssubunit,ATPase,4[Source:HGNCSymbol;Acc:9551]	PRS6B;Q4R7L3	1.71636e-59	583	13408	P43686	PSMC4	GO:0000075	Reactome:REACT_1538	26S protease regulatory subunit 6B	PRS6B_HUMAN|MIP224|PSMC4|TBP7|IPI00020042|IPI00216770|Q96FV5|Q9UBM3|Q9UEX3	159
PRS6B	ENSGAUG00000017297		PRS6B;Q4R7L3	2.89216e-103	962	13408	P43686	PSMC4	GO:0000075	Reactome:REACT_1538	26S protease regulatory subunit 6B	PRS6B_HUMAN|MIP224|PSMC4|TBP7|IPI00020042|IPI00216770|Q96FV5|Q9UBM3|Q9UEX3	160
PRS6B	ENSGAUG00000017297	1	PRS6B;Q63570	1.28497e-103	965	13408	P43686	PSMC4	GO:0000075	Reactome:REACT_1538	26S protease regulatory subunit 6B	PRS6B_HUMAN|MIP224|PSMC4|TBP7|IPI00020042|IPI00216770|Q96FV5|Q9UBM3|Q9UEX3	161
CDN1B	ENSGAUG00000001097	cyclin-dependentkinaseinhibitor1B(p27,Kip1)[Source:HGNCSymbol;Acc:1785]	CDN1B;P46527	2.10044e-36	382	13408	P46527	CDKN1B	GO:0000075	Reactome:REACT_1538	Cyclin-dependent kinase inhibitor 1B	CDN1B_HUMAN|KIP1|CDKN1B|IPI00006991|Q16307|Q5U0H2|Q9BUS6	162
CDN1B	ENSGAUG00000014334		CDN1B;P46527	3.35936e-13	182	13408	P46527	CDKN1B	GO:0000075	Reactome:REACT_1538	Cyclin-dependent kinase inhibitor 1B	CDN1B_HUMAN|KIP1|CDKN1B|IPI00006991|Q16307|Q5U0H2|Q9BUS6	163
PSMD8	ENSGAUG00000013385	proteasome(prosome,macropain)26Ssubunit,non-ATPase,8[Source:HGNCSymbol;Acc:9566]	PSMD8;Q9CX56	7.2335e-120	1105	13408	P48556	PSMD8	GO:0000075	Reactome:REACT_1538	26S proteasome non-ATPase regulatory subunit 8	PSMD8_HUMAN|PSMD8|IPI00937278|B4DX18|Q6P1L7	164
PSB3	ENSGAUG00000012997	proteasome(prosome,macropain)subunit,betatype,3[Source:HGNCSymbol;Acc:9540]	PSB3;O73817	1.12304e-116	1075	13408	P49720	PSMB3	GO:0000075	Reactome:REACT_1538	Proteasome subunit beta type-3	PSB3_HUMAN|PSMB3|IPI00028004|P31147|Q0P6J7|Q96E27	165
PSB2	ENSGAUG00000009518	proteasome(prosome,macropain)subunit,betatype,2[Source:HGNCSymbol;Acc:9539]	PSB2;Q5E9K0	5.93443e-53	522	13408	P49721	PSMB2	GO:0000075	Reactome:REACT_1538	Proteasome subunit beta type-2	PSB2_HUMAN|PSMB2|IPI00028006|D3DPS0|P31145|Q9BWZ9	166
MCM2	ENSGAUG00000011681	minichromosomemaintenancecomplexcomponent2[Source:HGNCSymbol;Acc:6944]	MCM2;Q6DIH3	0.0	3711	13408	P49736	MCM2	GO:0000075	Reactome:REACT_1538	DNA replication licensing factor MCM2	MCM2_HUMAN|MCM2|BM28|CCNL1|CDCL1|KIAA0030|IPI00184330|Q14577|Q15023|Q8N2V1|Q969W7|Q96AE1|Q9BRM7	167
PSD7	ENSGAUG00000004538	proteasome(prosome,macropain)26Ssubunit,non-ATPase,7[Source:HGNCSymbol;Acc:9565]	PSD7;P51665	1.58166e-139	1275	13408	P51665	PSMD7	GO:0000075	Reactome:REACT_1538	26S proteasome non-ATPase regulatory subunit 7	PSD7_HUMAN|PSMD7|MOV34L|IPI00019927|D3DWS9|Q6PKI2|Q96E97	168
UB2E1	ENSGAUG00000003436	ubiquitin-conjugatingenzymeE2E1(UBC4/5homolog,yeast)[Source:HGNCSymbol;Acc:12477]	UB2E1;P51965	2.12485e-51	512	13408	P51965	UBE2E1	GO:0000075	Reactome:REACT_1538	Ubiquitin-conjugating enzyme E2 E1	UB2E1_HUMAN|UBCH6|UBE2E1|IPI00021346|B2RBX4	169
UB2E1	ENSGAUG00000006830		UB2E1;P51965	7.54412e-34	357	13408	P51965	UBE2E1	GO:0000075	Reactome:REACT_1538	Ubiquitin-conjugating enzyme E2 E1	UB2E1_HUMAN|UBCH6|UBE2E1|IPI00021346|B2RBX4	170
PSMD4	ENSGAUG00000003095		PSMD4;P55036	6.32406e-143	1305	13408	P55036	PSMD4	GO:0000075	Reactome:REACT_1538	26S proteasome non-ATPase regulatory subunit 4	PSMD4_HUMAN|MCB1|PSMD4|IPI00022694|IPI00216247|D3DV16|Q5VWC5|Q9NS92	171
PSA6	ENSGAUG00000009319	proteasome(prosome,macropain)subunit,alphatype,6[Source:HGNCSymbol;Acc:9535]	PSA6;P60901	1.72644e-125	1152	13408	P60900	PSMA6	GO:0000075	Reactome:REACT_1538	Proteasome subunit alpha type-6	PSA6_HUMAN|PROS27|PSMA6|IPI00029623|B2R7J9|P34062|Q6IB60	172
PSA6	ENSGAUG00000014383		PSA6;P60901	2.60258e-72	693	13408	P60900	PSMA6	GO:0000075	Reactome:REACT_1538	Proteasome subunit alpha type-6	PSA6_HUMAN|PROS27|PSMA6|IPI00029623|B2R7J9|P34062|Q6IB60	173
PSME3	ENSGAUG00000002690	proteasome(prosome,macropain)activatorsubunit3(PA28gamma;Ki)[Source:HGNCSymbol;Acc:9570]	PSME3;Q5F3J5	2.51246e-121	1117	13408	P61289	PSME3	GO:0000075	Reactome:REACT_1538	Proteasome activator complex subunit 3	PSME3_HUMAN|PSME3|IPI00030243|IPI00219445|A8K9A3|O35563|P97373|Q12920|Q13172|Q9BQD9	174
PSME3	ENSGAUG00000016730	proteasome(prosome,macropain)activatorsubunit3(PA28gamma;Ki)[Source:HGNCSymbol;Acc:9570]	PSME3;Q5F3J5	3.63522e-104	968	13408	P61289	PSME3	GO:0000075	Reactome:REACT_1538	Proteasome activator complex subunit 3	PSME3_HUMAN|PSME3|IPI00030243|IPI00219445|A8K9A3|O35563|P97373|Q12920|Q13172|Q9BQD9	175
PRS4	ENSGAUG00000009350	proteasome(prosome,macropain)26Ssubunit,ATPase,1[Source:HGNCSymbol;Acc:9547]	PRS4;P62193	0.0	1910	13408	P62191	PSMC1	GO:0000075	Reactome:REACT_1538	26S protease regulatory subunit 4	PRS4_HUMAN|PSMC1|IPI00011126|P49014|Q03527|Q6IAW0|Q96AZ3	176
PRS8	ENSGAUG00000017687	proteasome(prosome,macropain)26Ssubunit,ATPase,5[Source:HGNCSymbol;Acc:9552]	PRS8;P62198	0.0	1831	13408	P62195	PSMC5	GO:0000075	Reactome:REACT_1538	26S protease regulatory subunit 8	PRS8_HUMAN|PSMC5|SUG1|IPI00023919|A8K763|O35051|O43208|P47210|P52915|P52916	177
PRS10	ENSGAUG00000018546	proteasome(prosome,macropain)26Ssubunit,ATPase,6[Source:HGNCSymbol;Acc:9553]	PRS10;P62335	0.0	1979	13408	P62333	PSMC6	GO:0000075	Reactome:REACT_1538	26S protease regulatory subunit 10B	PRS10_HUMAN|PSMC6|SUG2|IPI00926977|B2R975|P49719|Q6IBU3|Q92524	178
RS27A	ENSGAUG00000011896		RS27A;P68200	1.70199e-66	641	13408	P62979	RPS27A	GO:0000075	Reactome:REACT_1538	Ubiquitin-40S ribosomal protein S27a	RS27A_HUMAN|UBA80|RPS27A|UBCEP1|IPI00179330|P02248|P02249|P02250|P14798|P62988|Q29120|Q6LBL4|Q6LDU5|Q8WYN8|Q91887|Q91888|Q9BQ77|Q9BWD6|Q9BX98|Q9UEF2|Q9UEG1|Q9UEK8|Q9UPK7	179
RL40	ENSGAUG00000007581	ubiquitinA-52residueribosomalproteinfusionproduct1[Source:HGNCSymbol;Acc:12458]	RL40;P18101	1.44234e-69	665	13408	P62987	UBA52	GO:0000075	Reactome:REACT_1538	Ubiquitin-60S ribosomal protein L40	RL40_HUMAN|UBCEP2|UBA52|IPI00456429|P02248|P02249|P02250|P14793|P62988|Q29120|Q6LBL4|Q6LDU5|Q8WYN8|Q91887|Q91888|Q9BWD6|Q9BX98|Q9UEF2|Q9UEG1|Q9UEK8|Q9UPK7	180
XPC	ENSGAUG00000019246	xerodermapigmentosum,complementationgroupC[Source:HGNCSymbol;Acc:12816]	XPC;Q01831	3.64106e-143	1311	13408	Q01831	XPC	GO:0000075	PMID:17088560	DNA repair protein complementing XP-C cells	XPC_HUMAN|XPCC|XPC|IPI00156793|Q53GT7|Q96AX0	181
PSME1	ENSGAUG00000004020	proteasome(prosome,macropain)activatorsubunit1(PA28alpha)[Source:HGNCSymbol;Acc:9568]	PSME1;P97371	5.36491e-60	587	13408	Q06323	PSME1	GO:0000075	Reactome:REACT_1538	Proteasome activator complex subunit 1	PSME1_HUMAN|PSME1|IFI5111|IPI00479722|Q9UEF4	182
PSMF1	ENSGAUG00000011628	proteasome(prosome,macropain)inhibitorsubunit1(PI31)[Source:HGNCSymbol;Acc:9571]	PSMF1;Q5RDN3	4.02852e-58	571	13408	Q92530	PSMF1	GO:0000075	Reactome:REACT_1538	Proteasome inhibitor PI31 subunit	PSMF1_HUMAN|PSMF1|IPI00009949|A0AVQ9|D3DVW3|Q9H4I1	183
ORC3	ENSGAUG00000010505		ORC3;Q9UBD5	0.0	1736	13408	Q9UBD5	ORC3	GO:0000075	Reactome:REACT_1538	Origin recognition complex subunit 3	ORC3_HUMAN|LATHEO|ORC3|ORC3L|IPI00294402|IPI00374747|A2A2T5|Q13565|Q53GY6|Q5T159|Q6IUY7|Q86TN5|Q9UG44|Q9UNT6	184
DBF4A	ENSGAUG00000008054	DBF4homolog(S.cerevisiae)[Source:HGNCSymbol;Acc:17364]	DBF4A;Q9UBU7	9.70946e-51	509	13408	Q9UBU7	DBF4	GO:0000075	Reactome:REACT_1538	Protein DBF4 homolog A	DBF4A_HUMAN|ASK|DBF4|DBF4A|ZDBF1|IPI00170805|IPI00744939|A4D1D8|A8K954|O75226|Q75MS6|Q75N01|Q9Y2M6	185
DPS1	ENSGAUG00000018133	prenyl(decaprenyl)diphosphatesynthase,subunit1[Source:HGNCSymbol;Acc:17759]	DPS1;Q5T2R2	1.61131e-144	1318	13408	Q5T2R2	PDSS1	GO:0000010	PMID:16262699	Decaprenyl-diphosphate synthase subunit 1	DPS1_HUMAN|PDSS1|DPS1|TPRT|IPI00440542|IPI00456157|IPI00719538|Q53F75|Q6P473|Q86WQ8|Q9Y2W5	186
ATG13	ENSGAUG00000015738	KIAA0652[Source:HGNCSymbol;Acc:29091]	ATG13;Q7SYE0	2.85462e-101	947	13408	O75143	ATG13	GO:0000045	PMID:19211835	Autophagy-related protein 13	ATG13_HUMAN|KIAA0652|ATG13|IPI00006080|IPI00219053|IPI00219054|D3DQQ1|D3DQQ2|Q9BRL3|Q9H8B0	187
ULK1	ENSGAUG00000006449	unc-51-likekinase1(C.elegans)[Source:HGNCSymbol;Acc:12558]	ULK1;O70405	9.16717e-153	1394	13408	O75385	ULK1	GO:0000045	GO_REF:0000019	Serine/threonine-protein kinase ULK1	ULK1_HUMAN|KIAA0722|ULK1|IPI00289357|Q9UQ28	188
ULK1	ENSGAUG00000006828	unc-51-likekinase1(C.elegans)[Source:HGNCSymbol;Acc:12558]	ULK1;O70405	3.57815e-125	1156	13408	O75385	ULK1	GO:0000045	GO_REF:0000019	Serine/threonine-protein kinase ULK1	ULK1_HUMAN|KIAA0722|ULK1|IPI00289357|Q9UQ28	189
CDC45	ENSGAUG00000013587	CDC45celldivisioncycle45-like(S.cerevisiae)[Source:HGNCSymbol;Acc:1739]	CDC45;Q9YHZ6	0.0	2285	13408	O75419	CDC45	GO:0000075	Reactome:REACT_1538	Cell division control protein 45 homolog	CDC45_HUMAN|CDC45L|CDC45|UNQ374/PRO710|CDC45L2|IPI00025695|O60856|Q20WK8|Q6UW54|Q9UP68	190
XPO5	ENSGAUG00000012528	exportin5[Source:HGNCSymbol;Acc:17675]	XPO5;Q9HAV4	0.0	3682	13408	Q9HAV4	XPO5	GO:0000049	GO_REF:0000019	Exportin-5	XPO5_HUMAN|XPO5|KIAA1291|RANBP21|IPI00640703|Q5JTE6|Q96G48|Q96HN3|Q9BWM6|Q9BZV5|Q9H9M4|Q9NT89|Q9NW39|Q9ULC9	191
CLSPN	ENSGAUG00000009532	claspinhomolog(Xenopuslaevis)[Source:HGNCSymbol;Acc:19715]	CLSPN;Q9HAW4	6.80069e-50	501	13408	Q9HAW4	CLSPN	GO:0000075	Reactome:REACT_1538	Claspin	CLSPN_HUMAN|CLSPN|IPI00186968|IPI00748041|IPI00879588|A6NFL4|Q1RMC6|Q2KHM3|Q5VYG0|Q6P6H5|Q8IWI1	192
IMB1	ENSGAUG00000011607	karyopherin(importin)beta1[Source:HGNCSymbol;Acc:6400]	IMB1;P70168	0.0	3935	13408	Q14974	KPNB1	GO:0000060	PMID:7615630	Importin subunit beta-1	IMB1_HUMAN|KPNB1|NTF97|IPI00001639|D3DTT3|Q14637|Q53XN2|Q96J27	193
PSME4	ENSGAUG00000014159		PSME4;Q14997	0.0	4016	13408	Q14997	PSME4	GO:0000075	Reactome:REACT_1538	Proteasome activator complex subunit 4	PSME4_HUMAN|KIAA0077|PSME4|IPI00005260|IPI00783948|IPI00829629|IPI00829635|Q1XBG4|Q1XBG5|Q1XBG6|Q2M1Z0|Q6IPR2|Q86XF8	194
PSME4	ENSGAUG00000016263	proteasome(prosome,macropain)activatorsubunit4[Source:HGNCSymbol;Acc:20635]	PSME4;Q14997	0.0	6986	13408	Q14997	PSME4	GO:0000075	Reactome:REACT_1538	Proteasome activator complex subunit 4	PSME4_HUMAN|KIAA0077|PSME4|IPI00005260|IPI00783948|IPI00829629|IPI00829635|Q1XBG4|Q1XBG5|Q1XBG6|Q2M1Z0|Q6IPR2|Q86XF8	195
MDM2	ENSGAUG00000017167	Mdm2p53bindingproteinhomolog(mouse)[Source:HGNCSymbol;Acc:6973]	MDM2;O42354	2.32163e-48	488	13408	Q00987	MDM2	GO:0000075	Reactome:REACT_1538	E3 ubiquitin-protein ligase Mdm2	MDM2_HUMAN|MDM2|IPI00103723|IPI00103724|IPI00218551|IPI00218552|IPI00218553|IPI00295694|IPI00410597|IPI00472971|IPI00789663|IPI00944540|IPI00981581|A6NL51|A8K2S6|Q13226|Q13297|Q13298|Q13299|Q13300|Q13301|Q53XW0|Q71TW9|Q8WYJ1|Q8WYJ2|Q9UGI3|Q9UMT8	196
MCM10	ENSGAUG00000009246	minichromosomemaintenancecomplexcomponent10[Source:HGNCSymbol;Acc:18043]	MCM10;Q5RHY1	1.05897e-106	996	13408	Q7L590	MCM10	GO:0000075	Reactome:REACT_1538	Protein MCM10 homolog	MCM10_HUMAN|MCM10|PRO2249|IPI00164354|IPI00375915|A8K9I6|B7ZKZ8|Q3MIR3|Q7LD55|Q96GX4|Q96NB6|Q9H0D7|Q9H3P9|Q9P177	197
PSB7	ENSGAUG00000005692		PSB7;Q9JHW0	8.19281e-19	227	13408	Q99436	PSMB7	GO:0000075	Reactome:REACT_1538	Proteasome subunit beta type-7	PSB7_HUMAN|PSMB7|Z|IPI00003217|Q5TBG6|Q96AG8|Q9BWA7	198
PSB7	ENSGAUG00000006798	proteasome(prosome,macropain)subunit,betatype,7[Source:HGNCSymbol;Acc:9544]	PSB7;Q9JHW0	1.84693e-129	1187	13408	Q99436	PSMB7	GO:0000075	Reactome:REACT_1538	Proteasome subunit beta type-7	PSB7_HUMAN|PSMB7|Z|IPI00003217|Q5TBG6|Q96AG8|Q9BWA7	199
PSB7	ENSGAUG00000015564	proteasome(prosome,macropain)subunit,betatype,10[Source:HGNCSymbol;Acc:9538]	PSB7;A1XQU1	4.315e-88	830	13408	Q99436	PSMB7	GO:0000075	Reactome:REACT_1538	Proteasome subunit beta type-7	PSB7_HUMAN|PSMB7|Z|IPI00003217|Q5TBG6|Q96AG8|Q9BWA7	200
PSMD1	ENSGAUG00000005954	proteasome(prosome,macropain)26Ssubunit,non-ATPase,1[Source:HGNCSymbol;Acc:9554]	PSMD1;Q5F418	0.0	1768	13408	Q99460	PSMD1	GO:0000075	Reactome:REACT_1538	26S proteasome non-ATPase regulatory subunit 1	PSMD1_HUMAN|PSMD1|IPI00299608|IPI00456695|B8ZZH9|Q24JU0|Q53TI2|Q6GMU5|Q6P2P4|Q6PJM7|Q6PKG9|Q86VU1|Q8IV79	201
APC11	ENSGAUG00000020064	anaphasepromotingcomplexsubunit11[Source:HGNCSymbol;Acc:14452]	APC11;Q9CPX9	4.86515e-17	212	13408	Q9NYG5	ANAPC11	GO:0000075	Reactome:REACT_1538	Anaphase-promoting complex subunit 11	APC11_HUMAN|HSPC214|ANAPC11|IPI00000722|IPI00787159|A8MTT2|B7ZW64|Q502X9|Q9BW64|Q9P0R2	202
MLTK	ENSGAUG00000002002	Mitogen-activatedproteinkinasekinasekinaseMLT(EC2.7.11.25)(MLK-likemitogen-activatedproteintriplekinase)(Sterilealphamotif-andleucinezipper-containingkinaseAZK)(Leucinezipper-andsterilealphamotif-containingkinase)(Mixedlinea/.../ase-relatedkinase)(MLK-relatedkinase)(MRK)(Cervicalcancersuppressorgene4protein)(HCCS-4)[Source:UniProtKB/Swiss-Prot;Acc:Q9NYL2]	MLTK;Q9ESL4	0.0	2030	13408	Q9NYL2	MLTK	GO:0000075	PMID:15342622	Mitogen-activated protein kinase kinase kinase MLT	MLTK_HUMAN|HCCS4|ZAK|MLTK|IPI00029643|IPI00329638|IPI00384771|B3KPG2|Q53SX1|Q580W8|Q59GY5|Q86YW8|Q9HCC4|Q9HCC5|Q9HDD2|Q9NYE9	203
MLTK	ENSGAUG00000018769	Mitogen-activatedproteinkinasekinasekinaseMLT(EC2.7.11.25)(MLK-likemitogen-activatedproteintriplekinase)(Sterilealphamotif-andleucinezipper-containingkinaseAZK)(Leucinezipper-andsterilealphamotif-containingkinase)(Mixedlinea/.../ase-relatedkinase)(MLK-relatedkinase)(MRK)(Cervicalcancersuppressorgene4protein)(HCCS-4)[Source:UniProtKB/Swiss-Prot;Acc:Q9NYL2]	MLTK;Q9ESL4	2.68914e-118	1093	13408	Q9NYL2	MLTK	GO:0000075	PMID:15342622	Mitogen-activated protein kinase kinase kinase MLT	MLTK_HUMAN|HCCS4|ZAK|MLTK|IPI00029643|IPI00329638|IPI00384771|B3KPG2|Q53SX1|Q580W8|Q59GY5|Q86YW8|Q9HCC4|Q9HCC5|Q9HDD2|Q9NYE9	204
ORC5	ENSGAUG00000003309	originrecognitioncomplex,subunit5-like(yeast)[Source:HGNCSymbol;Acc:8491]	ORC5;O43913	3.55247e-155	1411	13408	O43913	ORC5	GO:0000075	Reactome:REACT_1538	Origin recognition complex subunit 5	ORC5_HUMAN|ORC5|ORC5L|IPI00015143|O60590	205
ORC4	ENSGAUG00000010433	originrecognitioncomplex,subunit4-like(yeast)[Source:HGNCSymbol;Acc:8490]	ORC4;O93479	1.72029e-158	1440	13408	O43929	ORC4	GO:0000075	Reactome:REACT_1538	Origin recognition complex subunit 4	ORC4_HUMAN|ORC4|ORC4L|IPI00015164|D3DP86|Q96C42	206
DDAH2	ENSGAUG00000015230	N(G),N(G)-dimethylargininedimethylaminohydrolase2(Dimethylargininedimethylaminohydrolase2)(DDAH-2)(EC3.5.3.18)(DDAHII)(Dimethylargininase-2)(S-phaseprotein)(ProteinG6a)[Source:UniProtKB/Swiss-Prot;Acc:O95865]	DDAH2;Q3SX44	1.04763e-71	689	13408	O95865	DDAH2	GO:0000052	PMID:10493931	N(G),N(G)-dimethylarginine dimethylaminohydrolase 2	DDAH2_HUMAN|DDAH|DDAH2|G6A|NG30|IPI00000760|A2BEZ7	207
BUB1B	ENSGAUG00000011596	buddinguninhibitedbybenzimidazoles1homologbeta(yeast)[Source:HGNCSymbol;Acc:1149]	BUB1B;Q9Z1S0	6.97505e-66	638	13408	O60566	BUB1B	GO:0000075	Reactome:REACT_1538	Mitotic checkpoint serine/threonine-protein kinase BUB1 beta	BUB1B_HUMAN|BUBR1|BUB1B|MAD3L|SSK1|IPI00141933|IPI00921844|IPI00922915|B2R6U0|B4DL09|B4DLG3|O60501|O60627|O60758|O75389|Q59HH6|Q8WV50|Q96KM4	208
RAD1	ENSGAUG00000002405	RAD1homolog(S.pombe)[Source:HGNCSymbol;Acc:9806]	RAD1;Q5R7X9	3.01906e-117	1082	13408	O60671	RAD1	GO:0000075	PMID:9660799	Cell cycle checkpoint protein RAD1	RAD1_HUMAN|RAD1|REC1|IPI00003647|IPI00107483|IPI00654688|O75572|O95304|Q1W161|Q5KSM0|Q5KSM1|Q9UEP1	209
RAD1	ENSGAUG00000002405	RAD1homolog(S.pombe)[Source:HGNCSymbol;Acc:9806]	RAD1;Q5R7X9	3.01906e-117	1082	13408	O60671	RAD1	GO:0000075	Reactome:REACT_1538	Cell cycle checkpoint protein RAD1	RAD1_HUMAN|RAD1|REC1|IPI00003647|IPI00107483|IPI00654688|O75572|O95304|Q1W161|Q5KSM0|Q5KSM1|Q9UEP1	210
CDC23	ENSGAUG00000002777	celldivisioncycle23homolog(S.cerevisiae)[Source:HGNCSymbol;Acc:1724]	CDC23;Q9UJX2	0.0	2407	13408	Q9UJX2	CDC23	GO:0000075	Reactome:REACT_1538	Cell division cycle protein 23 homolog	CDC23_HUMAN|CDC23|ANAPC8|IPI00005822|IPI00019237|IPI00939517|A8K6E5|B4E3A2|B7WP05|D3DQB7|O75433|Q53FN2|Q9BS73	211
DLP1	ENSGAUG00000017661	prenyl(decaprenyl)diphosphatesynthase,subunit2[Source:HGNCSymbol;Acc:23041]	DLP1;Q86YH6	1.23378e-114	1061	13408	Q86YH6	PDSS2	GO:0000010	PMID:16262699	Decaprenyl-diphosphate synthase subunit 2	DLP1_HUMAN|C6orf210|PDSS2|DLP1|IPI00384708|IPI00643460|Q33DR4|Q4G158|Q5VU38|Q5VU39|Q9NR58	212
CEP57	ENSGAUG00000012839	centrosomalprotein57kDa[Source:HGNCSymbol;Acc:30794]	CEP57;B4F7A7	5.55276e-22	262	13408	Q86XR8	CEP57	GO:0000060	PMID:12717444	Centrosomal protein of 57 kDa	CEP57_HUMAN|CEP57|KIAA0092|TSP57|IPI00005700|IPI00465200|IPI00514128|IPI00943523|A0PJH1|A8K5D0|B4DDP5|Q14704|Q5JB46|Q8IXP0|Q9BVF9	213
CEP57	ENSGAUG00000014394	Cep57-relatedprotein(Centrosomalproteinof57kDa-relatedprotein)(Cep57R)[Source:UniProtKB/Swiss-Prot;Acc:Q8IYX8]	CEP57;Q86XR8	3.31095e-09	153	13408	Q86XR8	CEP57	GO:0000060	PMID:12717444	Centrosomal protein of 57 kDa	CEP57_HUMAN|CEP57|KIAA0092|TSP57|IPI00005700|IPI00465200|IPI00514128|IPI00943523|A0PJH1|A8K5D0|B4DDP5|Q14704|Q5JB46|Q8IXP0|Q9BVF9	214
XRCC1	ENSGAUG00000012878	X-rayrepaircomplementingdefectiverepairinChinesehamstercells1[Source:HGNCSymbol;Acc:12828]	XRCC1;Q60596	1.55526e-87	829	13408	B4DEB2	XRCC1	GO:0000012	GO_REF:0000002	Uncharacterized protein	B4DEB2_HUMAN|XRCC1|IPI00911037	215
ATG13	ENSGAUG00000015738	KIAA0652[Source:HGNCSymbol;Acc:29091]	ATG13;Q7SYE0	2.85462e-101	947	13408	E9PPR2	ATG13	GO:0000045	GO_REF:0000019	Uncharacterized protein	E9PPR2_HUMAN|ATG13|IPI00984010	216
BAKOR	ENSGAUG00000004856	KIAA0831[Source:HGNCSymbol;Acc:19962]	BAKOR;Q6ZNE5	7.50084e-70	676	13408	Q6ZNE5	ATG14	GO:0000045	PMID:19270696	Beclin 1-associated autophagy-related key regulator	BAKOR_HUMAN|KIAA0831|ATG14|IPI00007211|IPI00604698|A6NJE4|A8K9U5|B7ZWP5|O94920|Q32MK7|Q32MK8	217
APLF	ENSGAUG00000005321	aprataxinandPNKPlikefactor[Source:HGNCSymbol;Acc:28724]	APLF;Q8IW19	1.18021e-21	252	13408	Q8IW19	APLF	GO:0000012	PMID:17396150	Aprataxin and PNK-like factor	APLF_HUMAN|C2orf13|APLF|PALF|XIP1|IPI00217108|A8K476|Q53P47|Q53PB9|Q53QU0	218
PSTK	ENSGAUG00000008669		PSTK;Q8BP74	1.00868e-59	586	13408	Q8IV42	PSTK	GO:0000049	GO_REF:0000019	L-seryl-tRNA(Sec) kinase	PSTK_HUMAN|PSTK|C10orf89|IPI00216866|IPI00444683|Q6ZSS9	219
PSTK	ENSGAUG00000008669	1	PSTK;Q8BP74	3.02827e-60	591	13408	Q8IV42	PSTK	GO:0000049	GO_REF:0000019	L-seryl-tRNA(Sec) kinase	PSTK_HUMAN|PSTK|C10orf89|IPI00216866|IPI00444683|Q6ZSS9	220
TYDP1	ENSGAUG00000004397	tyrosyl-DNAphosphodiesterase1[Source:HGNCSymbol;Acc:18884]	TYDP1;Q8BJ37	3.21853e-170	1542	13408	Q9NUW8	TDP1	GO:0000012	PMID:15811850	Tyrosyl-DNA phosphodiesterase 1	TYDP1_HUMAN|TDP1|IPI00655885|Q2HXX4|Q96BK7|Q9NZM7|Q9NZM8	221
TYDP1	ENSGAUG00000004397	tyrosyl-DNAphosphodiesterase1[Source:HGNCSymbol;Acc:18884]	TYDP1;Q8BJ37	3.21853e-170	1542	13408	Q9NUW8	TDP1	GO:0000012	PMID:17600775	Tyrosyl-DNA phosphodiesterase 1	TYDP1_HUMAN|TDP1|IPI00655885|Q2HXX4|Q96BK7|Q9NZM7|Q9NZM8	222
PIGV	ENSGAUG00000001161	phosphatidylinositolglycananchorbiosynthesis,classV[Source:HGNCSymbol;Acc:26031]	PIGV;Q9NUD9	1.25239e-109	1019	13408	Q9NUD9	PIGV	GO:0000030	PMID:15623507	GPI mannosyltransferase 2	PIGV_HUMAN|PIGV|IPI00100298|D3DPL2|Q5JYG7|Q5JYG8|Q5JYG9|Q9NX26	223
PIGV	ENSGAUG00000001161	phosphatidylinositolglycananchorbiosynthesis,classV[Source:HGNCSymbol;Acc:26031]	PIGV;Q9NUD9	1.25239e-109	1019	13408	Q9NUD9	PIGV	GO:0000030	PMID:15720390	GPI mannosyltransferase 2	PIGV_HUMAN|PIGV|IPI00100298|D3DPL2|Q5JYG7|Q5JYG8|Q5JYG9|Q9NX26	224
PIGV	ENSGAUG00000001161	phosphatidylinositolglycananchorbiosynthesis,classV[Source:HGNCSymbol;Acc:26031]	PIGV;Q9NUD9	1.25239e-109	1019	13408	Q9NUD9	PIGV	GO:0000030	PMID:15623507	GPI mannosyltransferase 2	PIGV_HUMAN|PIGV|IPI00100298|D3DPL2|Q5JYG7|Q5JYG8|Q5JYG9|Q9NX26	225
ATG3	ENSGAUG00000018780	ATG3autophagyrelated3homolog(S.cerevisiae)[Source:HGNCSymbol;Acc:20962]	ATG3;Q6PFS7	1.08004e-155	1414	13408	Q9NT62	ATG3	GO:0000045	GO_REF:0000024	Ubiquitin-like-conjugating enzyme ATG3	ATG3_HUMAN|ATG3|APG3|APG3L|IPI00022254|IPI00449201|Q6PKC5|Q9H6L9	226
ATG3	ENSGAUG00000018780	ATG3autophagyrelated3homolog(S.cerevisiae)[Source:HGNCSymbol;Acc:20962]	ATG3;Q6PFS7	1.08004e-155	1414	13408	Q9NT62	ATG3	GO:0000045	GO_REF:0000024	Ubiquitin-like-conjugating enzyme ATG3	ATG3_HUMAN|ATG3|APG3|APG3L|IPI00022254|IPI00449201|Q6PKC5|Q9H6L9	227
SMC4	ENSGAUG00000009740	structuralmaintenanceofchromosomes4[Source:HGNCSymbol;Acc:14013]	SMC4;P50532	0.0	4297	13408	Q9NTJ3	SMC4	GO:0000070	PMID:11321372	Structural maintenance of chromosomes protein 4	SMC4_HUMAN|CAPC|SMC4|SMC4L1|IPI00328298|IPI00411559|A6NLT9|D3DNL8|O95752|Q8NDL4|Q9UNT9	228
RAD50	ENSGAUG00000013572	RAD50homolog(S.cerevisiae)[Source:HGNCSymbol;Acc:9816]	RAD50;P70388	0.0	2787	13408	Q92878	RAD50	GO:0000014	PMID:9705271	DNA repair protein RAD50	RAD50_HUMAN|RAD50|IPI00107531|IPI00305282|IPI00549205|B9EGF5|O43254|Q6GMT7|Q6P5X3|Q9UP86	229
XPF	ENSGAUG00000000603	excisionrepaircross-complementingrodentrepairdeficiency,complementationgroup4[Source:HGNCSymbol;Acc:3436]	XPF;Q9QYM7	8.76334e-163	1480	13408	Q92889	ERCC4	GO:0000014	GO_REF:0000033	DNA repair endonuclease XPF	XPF_HUMAN|ERCC11|ERCC4|XPF|IPI00219179|A8K111|O00140|Q8TD83	230
RAD50	ENSGAUG00000013572	RAD50homolog(S.cerevisiae)[Source:HGNCSymbol;Acc:9816]	RAD50;P70388	0.0	2787	13408	Q92878	RAD50	GO:0000019	PMID:8756642	DNA repair protein RAD50	RAD50_HUMAN|RAD50|IPI00107531|IPI00305282|IPI00549205|B9EGF5|O43254|Q6GMT7|Q6P5X3|Q9UP86	231
TNPO1	ENSGAUG00000000347	transportin1[Source:HGNCSymbol;Acc:6401]	TNPO1;Q92973	0.0	4132	13408	Q92973	TNPO1	GO:0000060	PMID:9144189	Transportin-1	TNPO1_HUMAN|KPNB2|TNPO1|MIP1|TRN|IPI00024364|IPI00843876|IPI00908817|B4DVC6|Q92957|Q92975	232
GCDH	ENSGAUG00000018332	glutaryl-CoenzymeAdehydrogenase[Source:HGNCSymbol;Acc:4189]	GCDH;Q2KHZ9	0.0	1787	13408	Q92947	GCDH	GO:0000062	GO_REF:0000019	Glutaryl-CoA dehydrogenase, mitochondrial	GCDH_HUMAN|GCDH|IPI00024317|IPI00218112|A8K2Z2|O14719	233
DCR1C	ENSGAUG00000016321	DNAcross-linkrepair1C(PSO2homolog,S.cerevisiae)[Source:HGNCSymbol;Acc:17642]	DCR1C;Q5RGE5	0.0	1660	13408	Q96SD1	DCLRE1C	GO:0000014	PMID:11955432	Protein artemis	DCR1C_HUMAN|ARTEMIS|DCLRE1C|ASCID|SCIDA|SNM1C|IPI00290459|IPI00290918|IPI00396624|IPI00607742|D3DRT6|Q1HCL2|Q5JSR4|Q5JSR5|Q5JSR7|Q5JSR8|Q5JSR9|Q5JSS0|Q5JSS7|Q6PK14|Q8N101|Q8N132|Q8TBW9|Q9BVW9|Q9HAM4	234
COM1	ENSGAUG00000000763	retinoblastomabindingprotein8[Source:HGNCSymbol;Acc:9891]	COM1;Q99708	1.88981e-42	441	13408	Q99708	RBBP8	GO:0000014	PMID:18716619	DNA endonuclease RBBP8	COM1_HUMAN|CTIP|RBBP8|IPI00480111|O75371	235
COM1	ENSGAUG00000000763	retinoblastomabindingprotein8[Source:HGNCSymbol;Acc:9891]	COM1;Q99708	1.88981e-42	441	13408	Q99708	RBBP8	GO:0000014	PMID:19702191	DNA endonuclease RBBP8	COM1_HUMAN|CTIP|RBBP8|IPI00480111|O75371	236
COM1	ENSGAUG00000000763	retinoblastomabindingprotein8[Source:HGNCSymbol;Acc:9891]	COM1;Q99708	1.88981e-42	441	13408	Q99708	RBBP8	GO:0000075	PMID:10764811	DNA endonuclease RBBP8	COM1_HUMAN|CTIP|RBBP8|IPI00480111|O75371	237
CDC6	ENSGAUG00000017851	celldivisioncycle6homolog(S.cerevisiae)[Source:HGNCSymbol;Acc:1744]	CDC6;Q99741	1.88099e-66	643	13408	Q99741	CDC6	GO:0000075	Reactome:REACT_1538	Cell division control protein 6 homolog	CDC6_HUMAN|CDC18L|CDC6|IPI00014575|Q8TB30	238
RAD9A	ENSGAUG00000014390	RAD9homologA(S.pombe)[Source:HGNCSymbol;Acc:9827]	RAD9A;Q99638	6.04808e-99	926	13408	Q99638	RAD9A	GO:0000075	Reactome:REACT_1538	Cell cycle checkpoint control protein RAD9A	RAD9A_HUMAN|RAD9A|IPI00005277|B2RCZ8|Q6FI29|Q96C41	239
ENO4	ENSGAUG00000015450		ENO4;Q08BC6	6.66234e-65	633	13408	A6NI74	ENO4	GO:0000015	GO_REF:0000002	Uncharacterized protein	A6NI74_HUMAN|ENO4|IPI00888542	240
ENO4	ENSGAUG00000015450		ENO4;Q08BC6	6.66234e-65	633	13408	A6NNW6	ENO4	GO:0000015	GO_REF:0000002	Enolase-like protein ENO4	ENO4_HUMAN|ENO4|C10orf134|IPI00888542|IPI00953311|B8ZZN9	241
SMRCD	ENSGAUG00000018995	SWI/SNF-related,matrix-associatedactin-dependentregulatorofchromatin,subfamilya,containingDEAD/Hbox1[Source:HGNCSymbol;Acc:18398]	SMRCD;Q9H4L7	0.0	2316	13408	Q9H4L7	SMARCAD1	GO:0000018	PMID:11031099	SWI/SNF-related matrix-associated actin-dependent regulator of chromatin subfamily A containing DEAD/H box 1	SMRCD_HUMAN|KIAA1122|SMARCAD1|IPI00008422|IPI00220119|Q96SX1|Q9H017|Q9H860|Q9NPU9|Q9ULU7	242
MLP3A	ENSGAUG00000011688	microtubule-associatedprotein1lightchain3alpha[Source:HGNCSymbol;Acc:6838]	MLP3A;Q2HJ23	5.76297e-64	617	13408	Q9H492	MAP1LC3A	GO:0000045	GO_REF:0000024	Microtubule-associated proteins 1A/1B light chain 3A	MLP3A_HUMAN|MAP1LC3A|IPI00015423|IPI00415014|E1P5P4|E1P5P5|Q9BXW5	243
ALG2	ENSGAUG00000000065	asparagine-linkedglycosylation2,alpha-1,3-mannosyltransferasehomolog(S.cerevisiae)[Source:HGNCSymbol;Acc:23159]	ALG2;Q9H553	4.81839e-131	1203	13408	Q9H553	ALG2	GO:0000033	PMID:12684507	Alpha-1,3/1,6-mannosyltransferase ALG2	ALG2_HUMAN|UNQ666/PRO1298|ALG2|IPI00171443|IPI00386072|A2A2Y0|Q8NBX2|Q8NC39	244
PIGM	ENSGAUG00000015029	phosphatidylinositolglycananchorbiosynthesis,classM[Source:HGNCSymbol;Acc:18858]	PIGM;Q66IJ4	6.7075e-127	1167	13408	Q9H3S5	PIGM	GO:0000030	GO_REF:0000019	GPI mannosyltransferase 1	PIGM_HUMAN|PIGM|IPI00024023	245
GCP60	ENSGAUG00000015077	acyl-CoenzymeAbindingdomaincontaining3[Source:HGNCSymbol;Acc:15453]	GCP60;Q8BMP6	7.8156e-60	590	13408	Q9H3P7	ACBD3	GO:0000062	GO_REF:0000002	Golgi resident protein GCP60	GCP60_HUMAN|GCP60|ACBD3|GOCAP1|GOLPH1|IPI00009315|B2RB29|Q5VTJ0|Q6P9F1|Q8IZC5|Q8N4D6|Q9H6U3	246
PRC1	ENSGAUG00000003427	proteinregulatorofcytokinesis1[Source:HGNCSymbol;Acc:9341]	PRC1;O43663	2.36862e-173	1570	13408	O43663	PRC1	GO:0000022	PMID:9885575	Protein regulator of cytokinesis 1	PRC1_HUMAN|PRC1|IPI00022629|IPI00645623|IPI00915034|A6NC44|B4DLR1|Q9BSB6	247
PRC1	ENSGAUG00000006712	proteinregulatorofcytokinesis1[Source:HGNCSymbol;Acc:9341]	PRC1;O43663	2.49581e-114	1060	13408	O43663	PRC1	GO:0000022	PMID:9885575	Protein regulator of cytokinesis 1	PRC1_HUMAN|PRC1|IPI00022629|IPI00645623|IPI00915034|A6NC44|B4DLR1|Q9BSB6	248
XPOT	ENSGAUG00000018888	exportin,tRNA(nuclearexportreceptorfortRNAs)[Source:HGNCSymbol;Acc:12826]	XPOT;Q5SPJ8	0.0	3704	13408	O43592	XPOT	GO:0000049	PMID:9660920	Exportin-T	XPOT_HUMAN|XPOT|IPI00306290|A6NLH1|O43784|Q8WUG2|Q9BVS7	249
BUB3	ENSGAUG00000019042	buddinguninhibitedbybenzimidazoles3homolog(yeast)[Source:HGNCSymbol;Acc:1151]	BUB3;Q1JQB2	3.32906e-170	1539	13408	O43684	BUB3	GO:0000075	Reactome:REACT_1538	Mitotic checkpoint protein BUB3	BUB3_HUMAN|BUB3|IPI00013468|IPI00514701|A6NJ42|B2R6E7|D3DRE9|O43685	250
POMT1	ENSGAUG00000005120	protein-O-mannosyltransferase1[Source:HGNCSymbol;Acc:9202]	POMT1;Q8R2R1	0.0	1825	13408	B4DI80	POMT1	GO:0000030	GO_REF:0000002	Uncharacterized protein	B4DI80_HUMAN|POMT1|IPI00977071	251
POMT1	ENSGAUG00000005120	protein-O-mannosyltransferase1[Source:HGNCSymbol;Acc:9202]	POMT1;Q8R2R1	0.0	1825	13408	F5H3Z3	POMT1	GO:0000030	GO_REF:0000002	Uncharacterized protein	F5H3Z3_HUMAN|POMT1|IPI01013589	252
POMT1	ENSGAUG00000005120	protein-O-mannosyltransferase1[Source:HGNCSymbol;Acc:9202]	POMT1;Q8R2R1	0.0	1825	13408	Q5JSZ6	POMT1	GO:0000030	GO_REF:0000002	Uncharacterized protein	Q5JSZ6_HUMAN|RP11-334J6.2-009|POMT1|IPI00646801	253
POMT1	ENSGAUG00000005120	protein-O-mannosyltransferase1[Source:HGNCSymbol;Acc:9202]	POMT1;Q8R2R1	0.0	1825	13408	Q5JT03	POMT1	GO:0000030	GO_REF:0000002	Protein-O-mannosyltransferase 1	Q5JT03_HUMAN|RP11-334J6.2-005|POMT1|IPI00642299	254
POMT1	ENSGAUG00000005120	protein-O-mannosyltransferase1[Source:HGNCSymbol;Acc:9202]	POMT1;Q8R2R1	0.0	1825	13408	Q5JT04	POMT1	GO:0000030	GO_REF:0000002	Protein-O-mannosyltransferase 1	Q5JT04_HUMAN|RP11-334J6.2-007|POMT1|IPI00552200	255
POMT1	ENSGAUG00000005120	protein-O-mannosyltransferase1[Source:HGNCSymbol;Acc:9202]	POMT1;Q8R2R1	0.0	1825	13408	Q5JT05	POMT1	GO:0000030	GO_REF:0000002	Protein-O-mannosyltransferase 1	Q5JT05_HUMAN|RP11-334J6.2-008|POMT1|IPI00642847	256
POMT1	ENSGAUG00000005120	protein-O-mannosyltransferase1[Source:HGNCSymbol;Acc:9202]	POMT1;Q8R2R1	0.0	1825	13408	Q5JT07	POMT1	GO:0000030	GO_REF:0000002	Protein-O-mannosyltransferase 1	Q5JT07_HUMAN|POMT1|RP11-334J6.2-006|IPI00641628	257
SYAM	ENSGAUG00000000274	alanyl-tRNAsynthetase2,mitochondrial(putative)[Source:HGNCSymbol;Acc:21022]	SYAM;Q14CH7	2.45114e-139	1278	13408	Q5JTZ9	AARS2	GO:0000049	GO_REF:0000004	Alanyl-tRNA synthetase, mitochondrial	SYAM_HUMAN|AARS2|AARSL|KIAA1270|IPI00394788|A2RRN5|Q8N198|Q96D02|Q9ULF0	258
ALG1	ENSGAUG00000009558	asparagine-linkedglycosylation1-like2[Source:HGNCSymbol;Acc:37258]	ALG1;Q9BT22	1.91212e-126	1164	13408	Q9BT22	ALG1	GO:0000030	PMID:10704531	Chitobiosyldiphosphodolichol beta-mannosyltransferase	ALG1_HUMAN|PSEC0061|ALG1|HMAT1|HMT1|UNQ861/PRO1870|IPI00549761|Q6UVZ9|Q8N5Y4|Q9P2Y2	259
WAC	ENSGAUG00000002644	WWdomaincontainingadaptorwithcoiled-coil[Source:HGNCSymbol;Acc:17327]	WAC;Q924H7	6.88002e-95	893	13408	Q9BTA9	WAC	GO:0000075	PMID:21329877	WW domain-containing adapter protein with coiled-coil	WAC_HUMAN|KIAA1844|WAC|IPI00087375|IPI00152381|IPI00256605|IPI00478665|A8K2A9|C9JBT9|D3DRW5|D3DRW6|D3DRW7|Q53EN9|Q5JU75|Q5JU77|Q5VXK0|Q5VXK2|Q8TCK1|Q96DP3|Q96FW6|Q96JI3	260
WAC	ENSGAUG00000011676	WWdomaincontainingadaptorwithcoiled-coil[Source:HGNCSymbol;Acc:17327]	WAC;Q7ZUK7	2.978e-63	620	13408	Q9BTA9	WAC	GO:0000075	PMID:21329877	WW domain-containing adapter protein with coiled-coil	WAC_HUMAN|KIAA1844|WAC|IPI00087375|IPI00152381|IPI00256605|IPI00478665|A8K2A9|C9JBT9|D3DRW5|D3DRW6|D3DRW7|Q53EN9|Q5JU75|Q5JU77|Q5VXK0|Q5VXK2|Q8TCK1|Q96DP3|Q96FW6|Q96JI3	261
POMT1	ENSGAUG00000005120	protein-O-mannosyltransferase1[Source:HGNCSymbol;Acc:9202]	POMT1;Q8R2R1	0.0	1825	13408	Q9Y6A1	POMT1	GO:0000030	PMID:10366449	Protein O-mannosyl-transferase 1	POMT1_HUMAN|POMT1|IPI00298235|IPI00329484|IPI00329485|IPI00642847|B3KQG0|B4DIF0|Q5JT01|Q5JT06|Q5JT08|Q8NC91|Q8TCA9|Q9NX32|Q9NX82|Q9UNT2	262
ORNT1	ENSGAUG00000006414	solutecarrierfamily25(mitochondrialcarrier;ornithinetransporter)member2[Source:HGNCSymbol;Acc:22921]	ORNT1;Q9Y619	2.74655e-41	425	13408	Q9Y619	SLC25A15	GO:0000050	Reactome:REACT_847	Mitochondrial ornithine transporter 1	ORNT1_HUMAN|ORNT1|SP1855|SLC25A15|IPI00003389|Q5VZD8|Q9HC45	263
ORNT1	ENSGAUG00000018860	solutecarrierfamily25(mitochondrialcarrier;ornithinetransporter)member2[Source:HGNCSymbol;Acc:22921]	ORNT1;Q9Y619	1.87286e-114	1058	13408	Q9Y619	SLC25A15	GO:0000050	Reactome:REACT_847	Mitochondrial ornithine transporter 1	ORNT1_HUMAN|ORNT1|SP1855|SLC25A15|IPI00003389|Q5VZD8|Q9HC45	264
ORNT1	ENSGAUG00000006414	solutecarrierfamily25(mitochondrialcarrier;ornithinetransporter)member2[Source:HGNCSymbol;Acc:22921]	ORNT1;Q9Y619	2.74655e-41	425	13408	Q9Y619	SLC25A15	GO:0000064	PMID:10369256	Mitochondrial ornithine transporter 1	ORNT1_HUMAN|ORNT1|SP1855|SLC25A15|IPI00003389|Q5VZD8|Q9HC45	265
ORNT1	ENSGAUG00000018860	solutecarrierfamily25(mitochondrialcarrier;ornithinetransporter)member2[Source:HGNCSymbol;Acc:22921]	ORNT1;Q9Y619	1.87286e-114	1058	13408	Q9Y619	SLC25A15	GO:0000064	PMID:10369256	Mitochondrial ornithine transporter 1	ORNT1_HUMAN|ORNT1|SP1855|SLC25A15|IPI00003389|Q5VZD8|Q9HC45	266
ORNT1	ENSGAUG00000006414	solutecarrierfamily25(mitochondrialcarrier;ornithinetransporter)member2[Source:HGNCSymbol;Acc:22921]	ORNT1;Q9Y619	2.74655e-41	425	13408	Q9Y619	SLC25A15	GO:0000066	PMID:10369256	Mitochondrial ornithine transporter 1	ORNT1_HUMAN|ORNT1|SP1855|SLC25A15|IPI00003389|Q5VZD8|Q9HC45	267
ORNT1	ENSGAUG00000018860	solutecarrierfamily25(mitochondrialcarrier;ornithinetransporter)member2[Source:HGNCSymbol;Acc:22921]	ORNT1;Q9Y619	1.87286e-114	1058	13408	Q9Y619	SLC25A15	GO:0000066	PMID:10369256	Mitochondrial ornithine transporter 1	ORNT1_HUMAN|ORNT1|SP1855|SLC25A15|IPI00003389|Q5VZD8|Q9HC45	268
ALG3	ENSGAUG00000011983	asparagine-linkedglycosylation3,alpha-1,3-mannosyltransferasehomolog(S.cerevisiae)[Source:HGNCSymbol;Acc:23056]	ALG3;Q92685	3.2365e-81	774	13408	Q92685	ALG3	GO:0000033	PMID:10581255	Dol-P-Man:Man(5)GlcNAc(2)-PP-Dol alpha-1,3-mannosyltransferase	ALG3_HUMAN|NOT|ALG3|NOT56L|IPI00178700|Q9BT71	269
NU205	ENSGAUG00000004724	nucleoporin205kDa[Source:HGNCSymbol;Acc:18658]	NU205;Q92621	0.0	6659	13408	Q92621	NUP205	GO:0000059	PMID:9348540	Nuclear pore complex protein Nup205	NU205_HUMAN|C7orf14|NUP205|KIAA0225|IPI00783781|A6H8X3|Q86YC1	270
ACPM	ENSGAUG00000004748	NADHdehydrogenase(ubiquinone)1,alpha/betasubcomplex,1,8kDa[Source:HGNCSymbol;Acc:7694]	ACPM;Q9CR21	9.70876e-42	426	13408	O14561	NDUFAB1	GO:0000036	PMID:10234612	Acyl carrier protein, mitochondrial	ACPM_HUMAN|NDUFAB1|IPI00022442|B2R4M1|Q9UNV1	271
CTRO	ENSGAUG00000017591	citron(rho-interacting,serine/threoninekinase21)[Source:HGNCSymbol;Acc:1985]	CTRO;P49025	0.0	3224	13408	O14578	CIT	GO:0000070	GO_REF:0000019	Citron Rho-interacting kinase	CTRO_HUMAN|CIT|KIAA0949|STK21|IPI00022465|IPI00607850|IPI00884041|Q6XUH8|Q86UQ9|Q9UPZ7	272
CTRO	ENSGAUG00000017670		CTRO;P49025	0.0	7248	13408	O14578	CIT	GO:0000070	GO_REF:0000019	Citron Rho-interacting kinase	CTRO_HUMAN|CIT|KIAA0949|STK21|IPI00022465|IPI00607850|IPI00884041|Q6XUH8|Q86UQ9|Q9UPZ7	273
NDC80	ENSGAUG00000009448	NDC80homolog,kinetochorecomplexcomponent(S.cerevisiae)[Source:HGNCSymbol;Acc:16909]	NDC80;Q6DRJ7	0.0	1717	13408	O14777	NDC80	GO:0000070	PMID:9315664	Kinetochore protein NDC80 homolog	NDC80_HUMAN|HEC|NDC80|HEC1|KNTC2|IPI00005791|Q6PJX2	274
CHK1	ENSGAUG00000002385	CHK1checkpointhomolog(S.pombe)[Source:HGNCSymbol;Acc:1925]	CHK1;Q8AYC9	7.31946e-171	1547	13408	O14757	CHEK1	GO:0000075	Reactome:REACT_1538	Serine/threonine-protein kinase Chk1	CHK1_HUMAN|CHK1|CHEK1|IPI00023664|A8K934	275
PSA7	ENSGAUG00000002995	proteasome(prosome,macropain)subunit,alphatype,8[Source:HGNCSymbol;Acc:22985]	PSA7;Q9PTW9	1.21905e-131	1205	13408	O14818	PSMA7	GO:0000075	Reactome:REACT_1538	Proteasome subunit alpha type-7	PSA7_HUMAN|HSPC|PSMA7|IPI00024175|IPI00218372|B2R515|Q9BR53|Q9H4K5|Q9UEU8	276
S27A2	ENSGAUG00000004720		S27A2;O14975	0.0	1809	13408	O14975	SLC27A2	GO:0000038	PMID:10198260	Very long-chain acyl-CoA synthetase	S27A2_HUMAN|SLC27A2|ACSVL1|FACVL1|FATP2|VLACS|IPI00024787|A8K2J7|Q53FY6	277
S27A2	ENSGAUG00000008131		S27A2;O35488	0.0	1680	13408	O14975	SLC27A2	GO:0000038	PMID:10198260	Very long-chain acyl-CoA synthetase	S27A2_HUMAN|SLC27A2|ACSVL1|FACVL1|FATP2|VLACS|IPI00024787|A8K2J7|Q53FY6	278
S27A2	ENSGAUG00000016076		S27A2;O14975	6.30217e-141	1290	13408	O14975	SLC27A2	GO:0000038	PMID:10198260	Very long-chain acyl-CoA synthetase	S27A2_HUMAN|SLC27A2|ACSVL1|FACVL1|FATP2|VLACS|IPI00024787|A8K2J7|Q53FY6	279
S27A2	ENSGAUG00000016102		S27A2;O14975	1.89283e-179	1622	13408	O14975	SLC27A2	GO:0000038	PMID:10198260	Very long-chain acyl-CoA synthetase	S27A2_HUMAN|SLC27A2|ACSVL1|FACVL1|FATP2|VLACS|IPI00024787|A8K2J7|Q53FY6	280
S27A2	ENSGAUG00000016102	1	S27A2;O14975	2.01329e-178	1613	13408	O14975	SLC27A2	GO:0000038	PMID:10198260	Very long-chain acyl-CoA synthetase	S27A2_HUMAN|SLC27A2|ACSVL1|FACVL1|FATP2|VLACS|IPI00024787|A8K2J7|Q53FY6	281
S27A2	ENSGAUG00000016102	2	S27A2;O14975	2.59028e-180	1630	13408	O14975	SLC27A2	GO:0000038	PMID:10198260	Very long-chain acyl-CoA synthetase	S27A2_HUMAN|SLC27A2|ACSVL1|FACVL1|FATP2|VLACS|IPI00024787|A8K2J7|Q53FY6	282
S27A2	ENSGAUG00000016102	3	S27A2;O14975	1.58404e-154	1407	13408	O14975	SLC27A2	GO:0000038	PMID:10198260	Very long-chain acyl-CoA synthetase	S27A2_HUMAN|SLC27A2|ACSVL1|FACVL1|FATP2|VLACS|IPI00024787|A8K2J7|Q53FY6	283
S27A2	ENSGAUG00000016102	4	S27A2;O14975	2.1929e-178	1613	13408	O14975	SLC27A2	GO:0000038	PMID:10198260	Very long-chain acyl-CoA synthetase	S27A2_HUMAN|SLC27A2|ACSVL1|FACVL1|FATP2|VLACS|IPI00024787|A8K2J7|Q53FY6	284
S27A2	ENSGAUG00000016102	5	S27A2;O14975	0.0	1639	13408	O14975	SLC27A2	GO:0000038	PMID:10198260	Very long-chain acyl-CoA synthetase	S27A2_HUMAN|SLC27A2|ACSVL1|FACVL1|FATP2|VLACS|IPI00024787|A8K2J7|Q53FY6	285
S27A2	ENSGAUG00000016102	6	S27A2;O14975	4.24686e-172	1559	13408	O14975	SLC27A2	GO:0000038	PMID:10198260	Very long-chain acyl-CoA synthetase	S27A2_HUMAN|SLC27A2|ACSVL1|FACVL1|FATP2|VLACS|IPI00024787|A8K2J7|Q53FY6	286
PEX5	ENSGAUG00000015496	peroxisomalbiogenesisfactor5[Source:HGNCSymbol;Acc:9719]	PEX5;O09012	0.0	1748	13408	B4DZ45	PEX5	GO:0000038	GO_REF:0000019	Uncharacterized protein	B4DZ45_HUMAN|PEX5|IPI00940679	287
NEK2	ENSGAUG00000000237	NIMA(neverinmitosisgenea)-relatedkinase2[Source:HGNCSymbol;Acc:7745]	NEK2;P51955	1.03943e-153	1399	13408	B4DZU0	NEK2	GO:0000070	GO_REF:0000019	Uncharacterized protein	B4DZU0_HUMAN|NEK2|IPI01014791	288
ARGI2	ENSGAUG00000014044	arginase,typeII[Source:HGNCSymbol;Acc:664]	ARGI2;Q58DL1	1.7636e-123	1137	13408	P78540	ARG2	GO:0000050	Reactome:REACT_847	Arginase-2, mitochondrial	ARGI2_HUMAN|ARG2|IPI00020332|B2R690|Q6FHY8	289
ACOX1	ENSGAUG00000017643	acyl-CoenzymeAoxidase1,palmitoyl[Source:HGNCSymbol;Acc:119]	ACOX1;P07872	0.0	2326	13408	Q15067	ACOX1	GO:0000038	PMID:18536048	Peroxisomal acyl-coenzyme A oxidase 1	ACOX1_HUMAN|ACOX1|ACOX|IPI00296907|IPI00477729|Q12863|Q15068|Q15101|Q16131|Q7Z3W5|Q9UD31	290
SYK	ENSGAUG00000002633	lysyl-tRNAsynthetase[Source:HGNCSymbol;Acc:6215]	SYK;Q99MN1	0.0	2423	13408	Q15046	KARS	GO:0000049	PMID:10952987	Lysyl-tRNA synthetase	SYK_HUMAN|KARS|KIAA0070|IPI00014238|IPI00307092|A8MSK1|D3DUK4|O14946|Q96J25|Q9HB23	291
PSMD6	ENSGAUG00000009151	proteasome(prosome,macropain)26Ssubunit,non-ATPase,6[Source:HGNCSymbol;Acc:9564]	PSMD6;Q15008	0.0	1887	13408	Q15008	PSMD6	GO:0000075	Reactome:REACT_1538	26S proteasome non-ATPase regulatory subunit 6	PSMD6_HUMAN|PSMD6|KIAA0107|PFAAP4|IPI00014151|A8K2E0	292
ACOT1	ENSGAUG00000015123		ACOT1;O55137	1.96702e-66	646	13408	Q86TX2	ACOT1	GO:0000038	PMID:16940157	Acyl-coenzyme A thioesterase 1	ACOT1_HUMAN|ACOT1|CTE1|IPI00333838|A1L173|Q3I5F9	293
ACOT4	ENSGAUG00000006514	2	ACOT4;Q8BWN8	7.81296e-37	390	13408	Q8N9L9	ACOT4	GO:0000038	PMID:16940157	Acyl-coenzyme A thioesterase 4	ACOT4_HUMAN|PTE2B|ACOT4|PTEIB|IPI00171211|Q17RF4|Q5BKT6|Q86TX0|Q86TX1|Q96N88	294
ACOT4	ENSGAUG00000006514	3	ACOT4;Q8BWN8	1.67983e-33	361	13408	Q8N9L9	ACOT4	GO:0000038	PMID:16940157	Acyl-coenzyme A thioesterase 4	ACOT4_HUMAN|PTE2B|ACOT4|PTEIB|IPI00171211|Q17RF4|Q5BKT6|Q86TX0|Q86TX1|Q96N88	295
ACOT4	ENSGAUG00000006514	4	ACOT4;Q8BWN8	1.60977e-26	299	13408	Q8N9L9	ACOT4	GO:0000038	PMID:16940157	Acyl-coenzyme A thioesterase 4	ACOT4_HUMAN|PTE2B|ACOT4|PTEIB|IPI00171211|Q17RF4|Q5BKT6|Q86TX0|Q86TX1|Q96N88	296
ACOT4	ENSGAUG00000018681		ACOT4;Q8BWN8	6.16173e-24	277	13408	Q8N9L9	ACOT4	GO:0000038	PMID:16940157	Acyl-coenzyme A thioesterase 4	ACOT4_HUMAN|PTE2B|ACOT4|PTEIB|IPI00171211|Q17RF4|Q5BKT6|Q86TX0|Q86TX1|Q96N88	297
CHL1	ENSGAUG00000006304	celladhesionmoleculewithhomologytoL1CAM(closehomologofL1)[Source:HGNCSymbol;Acc:1939]	CHL1;O00533	8.12687e-78	748	13408	Q96FC9	DDX11	GO:0000070	PMID:9013641	Probable ATP-dependent RNA helicase DDX11	DDX11_HUMAN|CHL1|DDX11|CHLR1|KRG2|IPI00012188|IPI00061926|IPI00332293|IPI00657836|IPI00658184|Q13333|Q86VQ4|Q86W62|Q92498|Q92770|Q92998|Q92999	298
CHL1	ENSGAUG00000007280	celladhesionmoleculewithhomologytoL1CAM(closehomologofL1)[Source:HGNCSymbol;Acc:1939]	CHL1;O00533	0.0	2538	13408	Q96FC9	DDX11	GO:0000070	PMID:9013641	Probable ATP-dependent RNA helicase DDX11	DDX11_HUMAN|CHL1|DDX11|CHLR1|KRG2|IPI00012188|IPI00061926|IPI00332293|IPI00657836|IPI00658184|Q13333|Q86VQ4|Q86W62|Q92498|Q92770|Q92998|Q92999	299
S27A6	ENSGAUG00000003965	solutecarrierfamily27(fattyacidtransporter),member6[Source:HGNCSymbol;Acc:11000]	S27A6;Q9Y2P4	1.45446e-144	1319	13408	Q9Y2P4	SLC27A6	GO:0000038	PMID:10471116	Long-chain fatty acid transport protein 6	S27A6_HUMAN|ACSVL2|SLC27A6|FACVL2|FATP1|IPI00470637|Q6IAM5|Q7Z6E6|Q86YF6	300
S27A6	ENSGAUG00000003986		S27A6;Q9Y2P4	0.0	1684	13408	Q9Y2P4	SLC27A6	GO:0000038	PMID:10471116	Long-chain fatty acid transport protein 6	S27A6_HUMAN|ACSVL2|SLC27A6|FACVL2|FATP1|IPI00470637|Q6IAM5|Q7Z6E6|Q86YF6	301
S27A6	ENSGAUG00000003986	1	S27A6;Q9Y2P4	3.51968e-163	1482	13408	Q9Y2P4	SLC27A6	GO:0000038	PMID:10471116	Long-chain fatty acid transport protein 6	S27A6_HUMAN|ACSVL2|SLC27A6|FACVL2|FATP1|IPI00470637|Q6IAM5|Q7Z6E6|Q86YF6	302
SYFA	ENSGAUG00000018319	phenylalanyl-tRNAsynthetase,alphasubunit[Source:HGNCSymbol;Acc:3592]	SYFA;Q1JPX3	0.0	2177	13408	Q9Y285	FARSA	GO:0000049	GO_REF:0000002	Phenylalanyl-tRNA synthetase alpha chain	SYFA_HUMAN|FARS|FARSA|FARSL|FARSLA|IPI00031820|Q9NSD8|Q9Y4W8	303
OPTN	ENSGAUG00000009270	optineurin[Source:HGNCSymbol;Acc:17142]	OPTN;Q5RI56	3.5353e-121	1119	13408	Q96CV9	OPTN	GO:0000042	PMID:15837803	Optineurin	OPTN_HUMAN|FIP2|OPTN|GLC1E|HIP7|HYPL|NRP|IPI00304189|IPI00514792|IPI00554537|B3KP00|D3DRS4|D3DRS8|Q5T672|Q5T673|Q5T674|Q5T675|Q7LDL9|Q8N562|Q9UET9|Q9UEV4|Q9Y218	304
BECN1	ENSGAUG00000019027		BECN1;Q4A1L5	0.0	1859	13408	B4DS82	BECN1	GO:0000045	GO_REF:0000019	cDNA FLJ53178, highly similar to Beclin-1	B4DS82_HUMAN|BECN1|IPI01014159	305
ATG3	ENSGAUG00000018780	ATG3autophagyrelated3homolog(S.cerevisiae)[Source:HGNCSymbol;Acc:20962]	ATG3;Q6PFS7	1.08004e-155	1414	13408	C9JNW8	ATG3	GO:0000045	GO_REF:0000019	Uncharacterized protein	C9JNW8_HUMAN|ATG3|IPI00792840	306
ATG13	ENSGAUG00000015738	KIAA0652[Source:HGNCSymbol;Acc:29091]	ATG13;Q7SYE0	2.85462e-101	947	13408	E9PML6	ATG13	GO:0000045	GO_REF:0000019	Uncharacterized protein	E9PML6_HUMAN|ATG13|IPI00978885	307
BECN1	ENSGAUG00000019027		BECN1;Q4A1L5	0.0	1859	13408	Q14457	BECN1	GO:0000045	GO_REF:0000019	Beclin-1	BECN1_HUMAN|GT197|BECN1|IPI00748342|O75595|Q9UNA8	308
ATG9A	ENSGAUG00000003192	ATG9autophagyrelated9homologB(S.cerevisiae)[Source:HGNCSymbol;Acc:21899]	ATG9A;Q3T904	0.0	2047	13408	Q7Z3C6	ATG9A	GO:0000045	PMID:15755735	Autophagy-related protein 9A	ATG9A_HUMAN|ATG9A|APG9L1|IPI00383396|IPI00439694|IPI00555659|Q3ZAQ6|Q6P0N7|Q7Z317|Q7Z320|Q8NDK6|Q8WU65|Q9BVL5|Q9H6L1|Q9HAG7	309
ATG9A	ENSGAUG00000010871	ATG9autophagyrelated9homologA(S.cerevisiae)[Source:HGNCSymbol;Acc:22408]	ATG9A;Q5RCS0	0.0	3014	13408	Q7Z3C6	ATG9A	GO:0000045	PMID:15755735	Autophagy-related protein 9A	ATG9A_HUMAN|ATG9A|APG9L1|IPI00383396|IPI00439694|IPI00555659|Q3ZAQ6|Q6P0N7|Q7Z317|Q7Z320|Q8NDK6|Q8WU65|Q9BVL5|Q9H6L1|Q9HAG7	310
PK3C3	ENSGAUG00000017662	phosphoinositide-3-kinase,class3[Source:HGNCSymbol;Acc:8974]	PK3C3;Q6PF93	0.0	3731	13408	Q8NEB9	PIK3C3	GO:0000045	GO_REF:0000019	Phosphatidylinositol 3-kinase catalytic subunit type 3	PK3C3_HUMAN|VPS34|PIK3C3|IPI00299755|Q15134	311
ATG4C	ENSGAUG00000018222	ATG4autophagyrelated4homologC(S.cerevisiae)[Source:HGNCSymbol;Acc:16040]	ATG4C;Q96DT6	1.57884e-149	1363	13408	Q96DT6	ATG4C	GO:0000045	PMID:12446702	Cysteine protease ATG4C	ATG4C_HUMAN|ATG4C|APG4C|AUTL1|AUTL3|IPI00156979|A6NLR8|D3DQ58|Q96K04	312
ATGA1	ENSGAUG00000012194	Autophagy-relatedprotein101[Source:UniProtKB/Swiss-Prot;Acc:Q9BSB4]	ATGA1;Q3B736	1.1439e-120	1110	13408	Q9BSB4	ATG101	GO:0000045	PMID:19597335	Autophagy-related protein 101	ATGA1_HUMAN|ATG101|C12orf44|PP894|IPI00305296|Q9HAE2|Q9HBN1	313
FDXA1	ENSGAUG00000002516		FDXA1;Q9BRP7	1.08407e-86	822	13408	Q9BRP7	FDXACB1	GO:0000049	GO_REF:0000002	Ferredoxin-fold anticodon-binding domain-containing protein 1	FDXA1_HUMAN|FDXACB1|IPI00305091|A0PJW7	314
ACBD6	ENSGAUG00000013721	acyl-CoenzymeAbindingdomaincontaining6[Source:HGNCSymbol;Acc:23339]	ACBD6;Q4V8X4	1.18189e-119	1103	13408	Q9BR61	ACBD6	GO:0000062	GO_REF:0000002	Acyl-CoA-binding domain-containing protein 6	ACBD6_HUMAN|ACBD6|IPI00031680	315
ATG5	ENSGAUG00000009722	ATG5autophagyrelated5homolog(S.cerevisiae)[Source:HGNCSymbol;Acc:589]	ATG5;Q3MQ24	1.21612e-110	1024	13408	Q9H1Y0	ATG5	GO:0000045	GO_REF:0000024	Autophagy protein 5	ATG5_HUMAN|ATG5|APG5L|ASP|IPI00006800|IPI00220640|O60875|Q5JVR2|Q68DI4|Q9H2B8|Q9HCZ7	316
ATG4B	ENSGAUG00000009874	ATG4autophagyrelated4homologB(S.cerevisiae)[Source:HGNCSymbol;Acc:20790]	ATG4B;Q6DG88	1.25337e-168	1527	13408	Q9Y4P1	ATG4B	GO:0000045	PMID:12446702	Cysteine protease ATG4B	ATG4B_HUMAN|APG4B|ATG4B|AUTL1|KIAA0943|IPI00554649|IPI00647200|IPI00746254|IPI00941681|IPI01018366|B7WNK2|Q53NU4|Q6ZUV8|Q8WYM9|Q96K07|Q96K96|Q96SZ1|Q9Y2F2	317
WIPI2	ENSGAUG00000018169	WDrepeatdomain,phosphoinositideinteracting2[Source:HGNCSymbol;Acc:32225]	WIPI2;Q5ZHN3	0.0	1698	13408	Q9Y4P8	WIPI2	GO:0000045	PMID:20505359	WD repeat domain phosphoinositide-interacting protein 2	WIPI2_HUMAN|WIPI2|CGI-50|IPI00006533|IPI00024056|IPI00651628|IPI00651631|IPI00651668|IPI00657808|B3KNC2|Q5MNZ8|Q6FI96|Q75L50|Q96IE4|Q9Y364	318
WIPI2	ENSGAUG00000018169	WDrepeatdomain,phosphoinositideinteracting2[Source:HGNCSymbol;Acc:32225]	WIPI2;Q5ZHN3	0.0	1698	13408	Q9Y4P8	WIPI2	GO:0000046	PMID:20505359	WD repeat domain phosphoinositide-interacting protein 2	WIPI2_HUMAN|WIPI2|CGI-50|IPI00006533|IPI00024056|IPI00651628|IPI00651631|IPI00651668|IPI00657808|B3KNC2|Q5MNZ8|Q6FI96|Q75L50|Q96IE4|Q9Y364	319
CLN3	ENSGAUG00000009678	ceroid-lipofuscinosis,neuronal3[Source:HGNCSymbol;Acc:2074]	CLN3;Q29611	8.88324e-67	649	13408	B4DFF3	CLN3	GO:0000046	GO_REF:0000019	Uncharacterized protein	B4DFF3_HUMAN|hCG_1745226|CLN3|IPI00639963	320
CLN3	ENSGAUG00000009678	ceroid-lipofuscinosis,neuronal3[Source:HGNCSymbol;Acc:2074]	CLN3;Q29611	8.88324e-67	649	13408	Q13286	CLN3	GO:0000046	GO_REF:0000024	Battenin	CLN3_HUMAN|CLN3|BTS|IPI00012448|IPI00217835|IPI00217836|IPI00217837|IPI00217838|O00668|Q9UP09|Q9UP11|Q9UP12|Q9UP13|Q9UP14	321
MD2L1	ENSGAUG00000008197	MAD2mitoticarrestdeficient-like1(yeast)[Source:HGNCSymbol;Acc:6763]	MD2L1;Q13257	1.4128e-77	737	13408	Q13257	MAD2L1	GO:0000070	GO_REF:0000019	Mitotic spindle assembly checkpoint protein MAD2A	MD2L1_HUMAN|MAD2L1|MAD2|IPI00012369|Q53F56|Q548X9|Q6IRW7	322
PSMD2	ENSGAUG00000009403	proteasome(prosome,macropain)26Ssubunit,non-ATPase,2[Source:HGNCSymbol;Acc:9559]	PSMD2;P56701	0.0	3870	13408	Q13200	PSMD2	GO:0000075	Reactome:REACT_1538	26S proteasome non-ATPase regulatory subunit 2	PSMD2_HUMAN|PSMD2|TRAP2|IPI00012268|Q12932|Q15321|Q96I12	323
MD2L1	ENSGAUG00000008197	MAD2mitoticarrestdeficient-like1(yeast)[Source:HGNCSymbol;Acc:6763]	MD2L1;Q13257	1.4128e-77	737	13408	Q13257	MAD2L1	GO:0000075	Reactome:REACT_1538	Mitotic spindle assembly checkpoint protein MAD2A	MD2L1_HUMAN|MAD2L1|MAD2|IPI00012369|Q53F56|Q548X9|Q6IRW7	324
AIMP1	ENSGAUG00000006919	aminoacyltRNAsynthetasecomplex-interactingmultifunctionalprotein1[Source:HGNCSymbol;Acc:10648]	AIMP1;O54873	7.59759e-28	306	13408	B4DNK3	AIMP1	GO:0000049	GO_REF:0000002	cDNA FLJ52127, highly similar to Multisynthetase complex auxiliary component p43	B4DNK3_HUMAN|AIMP1|IPI00910647	325
AIMP1	ENSGAUG00000017576	aminoacyltRNAsynthetasecomplex-interactingmultifunctionalprotein1[Source:HGNCSymbol;Acc:10648]	AIMP1;O54873	2.0053e-96	903	13408	B4DNK3	AIMP1	GO:0000049	GO_REF:0000002	cDNA FLJ52127, highly similar to Multisynthetase complex auxiliary component p43	B4DNK3_HUMAN|AIMP1|IPI00910647	326
SYFM	ENSGAUG00000015750	phenylalanyl-tRNAsynthetase2,mitochondrial[Source:HGNCSymbol;Acc:21062]	SYFM;Q99M01	1.32159e-169	1536	13408	O95363	FARS2	GO:0000049	PMID:10329163	Phenylalanyl-tRNA synthetase, mitochondrial	SYFM_HUMAN|HSPC320|FARS1|FARS2|IPI00008579|B2R664|Q53F66|Q5TCS3|Q6FG29|Q9NPY7|Q9P062	327
CCNB2	ENSGAUG00000008448		CCNB2;Q9IBG0	1.37244e-130	1199	13408	O95067	CCNB2	GO:0000075	Reactome:REACT_1538	G2/mitotic-specific cyclin-B2	CCNB2_HUMAN|CCNB2|IPI00028266|B3KM93|Q6FI99	328
CCNB2	ENSGAUG00000008448	1	CCNB2;Q60FX9	1.93364e-130	1197	13408	O95067	CCNB2	GO:0000075	Reactome:REACT_1538	G2/mitotic-specific cyclin-B2	CCNB2_HUMAN|CCNB2|IPI00028266|B3KM93|Q6FI99	329
CCNB2	ENSGAUG00000008448	2	CCNB2;Q9IBG0	1.05863e-130	1200	13408	O95067	CCNB2	GO:0000075	Reactome:REACT_1538	G2/mitotic-specific cyclin-B2	CCNB2_HUMAN|CCNB2|IPI00028266|B3KM93|Q6FI99	330
CCNB2	ENSGAUG00000014993	cyclinB2[Source:HGNCSymbol;Acc:1580]	CCNB2;Q60FX9	3.92834e-141	1289	13408	O95067	CCNB2	GO:0000075	Reactome:REACT_1538	G2/mitotic-specific cyclin-B2	CCNB2_HUMAN|CCNB2|IPI00028266|B3KM93|Q6FI99	331
NSUN2	ENSGAUG00000008921	NOP2/Sundomainfamily,member2[Source:HGNCSymbol;Acc:25994]	NSUN2;Q1HFZ0	5.91835e-113	1047	13408	Q08J23	NSUN2	GO:0000049	GO_REF:0000004	tRNA (cytosine(34)-C(5))-methyltransferase	NSUN2_HUMAN|NSUN2|SAKI|TRM4|IPI00306369|B2RNR4|Q9BVN4|Q9H858|Q9NXD9	332
NSUN2	ENSGAUG00000013375		NSUN2;Q28E61	5.736e-85	801	13408	Q08J23	NSUN2	GO:0000049	GO_REF:0000004	tRNA (cytosine(34)-C(5))-methyltransferase	NSUN2_HUMAN|NSUN2|SAKI|TRM4|IPI00306369|B2RNR4|Q9BVN4|Q9H858|Q9NXD9	333
AIMP1	ENSGAUG00000006919	aminoacyltRNAsynthetasecomplex-interactingmultifunctionalprotein1[Source:HGNCSymbol;Acc:10648]	AIMP1;O54873	7.59759e-28	306	13408	Q12904	AIMP1	GO:0000049	PMID:11306575	Aminoacyl tRNA synthase complex-interacting multifunctional protein 1	AIMP1_HUMAN|EMAP2|AIMP1|SCYE1|IPI00006252|B3KTR2|B4E1S7|Q6FG28|Q96CQ9	334
AIMP1	ENSGAUG00000017576	aminoacyltRNAsynthetasecomplex-interactingmultifunctionalprotein1[Source:HGNCSymbol;Acc:10648]	AIMP1;O54873	2.0053e-96	903	13408	Q12904	AIMP1	GO:0000049	PMID:11306575	Aminoacyl tRNA synthase complex-interacting multifunctional protein 1	AIMP1_HUMAN|EMAP2|AIMP1|SCYE1|IPI00006252|B3KTR2|B4E1S7|Q6FG28|Q96CQ9	335
CTU1	ENSGAUG00000017992		CTU1;Q803X1	1.42995e-180	1629	13408	Q7Z7A3	CTU1	GO:0000049	GO_REF:0000004	Cytoplasmic tRNA 2-thiolation protein 1	CTU1_HUMAN|CTU1|ATPBD3|NCS6|IPI00062882|A8K558|Q96GZ7	336
TRNT1	ENSGAUG00000007460	tRNAnucleotidyltransferase,CCA-adding,1[Source:HGNCSymbol;Acc:17341]	TRNT1;Q96Q11	1.10668e-167	1519	13408	Q96Q11	TRNT1	GO:0000049	PMID:11504732	CCA tRNA nucleotidyltransferase 1, mitochondrial	TRNT1_HUMAN|CGI-47|TRNT1|IPI00289807|IPI00301719|IPI00305221|A8K2Z6|B7WP13|C9JKA2|Q8ND57|Q9BS97|Q9Y362	337
EIF2A	ENSGAUG00000001939	eukaryotictranslationinitiationfactor2A,65kDa[Source:HGNCSymbol;Acc:3254]	EIF2A;Q4QRJ7	0.0	1999	13408	Q9BY44	EIF2A	GO:0000049	PMID:12133843	Eukaryotic translation initiation factor 2A	EIF2A_HUMAN|CDA02|EIF2A|MSTP004|MSTP089|IPI00012462|IPI00939283|A8MPS6|D3DNI9|Q5QTR2|Q7Z4E9|Q8NFM1|Q96EW9|Q96K81	338
NUSAP	ENSGAUG00000014195	nucleolarandspindleassociatedprotein1[Source:HGNCSymbol;Acc:18538]	NUSAP;A1L2F3	2.73958e-39	409	13408	Q9BXS6	NUSAP1	GO:0000070	PMID:12963707	Nucleolar and spindle-associated protein 1	NUSAP_HUMAN|ANKT|NUSAP1|BM-037|PRO0310|IPI00000398|IPI00020484|IPI00789679|IPI00793551|IPI00855788|Q53GW2|Q8TBT4|Q96E58|Q96FJ1|Q9GZM9|Q9NZ85|Q9UI70	339
SPCS	ENSGAUG00000009946	Sep(O-phosphoserine)tRNA:Sec(selenocysteine)tRNAsynthase[Source:HGNCSymbol;Acc:30605]	SPCS;Q803A7	0.0	1636	13408	Q9HD40	SEPSECS	GO:0000049	GO_REF:0000024	O-phosphoseryl-tRNA(Sec) selenium transferase	SPCS_HUMAN|TRNP48|SEPSECS|IPI00155389|IPI00302283|IPI00930339|A8K8W1|Q0D2P3|Q17RT1|Q9NXZ5|Q9UGM9|Q9Y353	340
THG1	ENSGAUG00000015482	tRNA-histidineguanylyltransferase1-like(S.cerevisiae)[Source:HGNCSymbol;Acc:26053]	THG1;Q9NWX6	8.84025e-124	1138	13408	Q9NWX6	THG1L	GO:0000049	PMID:21059936	Probable tRNA(His) guanylyltransferase	THG1_HUMAN|THG1L|ICF45|IPI00016559|D3DQJ5|Q53G12|Q7L5R3|Q9H0S2	341
RBM22	ENSGAUG00000010186	RNAbindingmotifprotein22[Source:HGNCSymbol;Acc:25503]	RBM22;Q6NZZ9	0.0	1723	13408	Q9NW64	RBM22	GO:0000060	PMID:17045351	Pre-mRNA-splicing factor RBM22	RBM22_HUMAN|199G4|RBM22|ZC3H16|IPI00019046|IPI00909290|A6NDM5|B4DLI9|O95607	342
SYYM	ENSGAUG00000001082	tyrosyl-tRNAsynthetase2,mitochondrial[Source:HGNCSymbol;Acc:24249]	SYYM;Q8BYL4	1.04187e-152	1390	13408	Q9Y2Z4	YARS2	GO:0000049	PMID:20598274	Tyrosyl-tRNA synthetase, mitochondrial	SYYM_HUMAN|CGI-04|YARS2|IPI00165092|D3DUW8|Q9H817	343
SYYM	ENSGAUG00000001082	tyrosyl-tRNAsynthetase2,mitochondrial[Source:HGNCSymbol;Acc:24249]	SYYM;Q8BYL4	1.04187e-152	1390	13408	Q9Y2Z4	YARS2	GO:0000049	PMID:15779907	Tyrosyl-tRNA synthetase, mitochondrial	SYYM_HUMAN|CGI-04|YARS2|IPI00165092|D3DUW8|Q9H817	344
NAGS	ENSGAUG00000001276	N-acetylglutamatesynthase[Source:HGNCSymbol;Acc:17996]	NAGS;Q8R4H7	1.59921e-21	251	13408	Q8N159	NAGS	GO:0000050	Reactome:REACT_847	N-acetylglutamate synthase, mitochondrial	NAGS_HUMAN|NAGS|IPI00166092|B2RAZ9|Q8IWR4	345
NAGS	ENSGAUG00000009494		NAGS;Q8N159	3.0187e-36	378	13408	Q8N159	NAGS	GO:0000050	Reactome:REACT_847	N-acetylglutamate synthase, mitochondrial	NAGS_HUMAN|NAGS|IPI00166092|B2RAZ9|Q8IWR4	346
NAGS	ENSGAUG00000020577	N-acetylglutamatesynthase[Source:HGNCSymbol;Acc:17996]	NAGS;Q8N159	6.40225e-08	134	13408	Q8N159	NAGS	GO:0000050	Reactome:REACT_847	N-acetylglutamate synthase, mitochondrial	NAGS_HUMAN|NAGS|IPI00166092|B2RAZ9|Q8IWR4	347
HMGCL	ENSGAUG00000018997	3-hydroxymethyl-3-methylglutaryl-CoenzymeAlyase[Source:HGNCSymbol;Acc:5005]	HMGCL;P35915	1.06104e-128	1182	13408	B1AK13	HMGCL	GO:0000062	GO_REF:0000019	Uncharacterized protein	B1AK13_HUMAN|RP5-886K2.8-001|HMGCL|hCG_37683|IPI01011849|A6NMQ0	348
ACADM	ENSGAUG00000002386	acyl-CoenzymeAdehydrogenase,C-4toC-12straightchain[Source:HGNCSymbol;Acc:89]	ACADM;Q3SZB4	0.0	1766	13408	B4DJE7	ACADM	GO:0000062	GO_REF:0000019	cDNA FLJ52595, highly similar to Medium-chain specific acyl-CoA dehydrogenase, mitochondrial (EC 1.3.99.3)	B4DJE7_HUMAN|ACADM|IPI01014812	349
ECI2	ENSGAUG00000014040	peroxisomalD3,D2-enoyl-CoAisomerase[Source:HGNCSymbol;Acc:14601]	ECI2;O75521	8.64117e-105	975	13408	C9JB63	ECI2	GO:0000062	GO_REF:0000002	Uncharacterized protein	C9JB63_HUMAN|ECI2|IPI00946181	350
BACH	ENSGAUG00000015346	acyl-CoAthioesterase7[Source:HGNCSymbol;Acc:24157]	BACH;Q91V12	1.16385e-119	1103	13408	O00154	ACOT7	GO:0000062	PMID:10578051	Cytosolic acyl coenzyme A thioester hydrolase	BACH_HUMAN|BACH|ACOT7|IPI00010415|IPI00219451|IPI00219452|IPI00395748|IPI00746126|IPI00883762|A8K0K7|A8K232|A8K6B8|A8K837|O43703|Q53Y78|Q5JYL2|Q5JYL3|Q5JYL4|Q5JYL5|Q5JYL6|Q5TGR4|Q9UJM9|Q9Y539|Q9Y540	351
PSD11	ENSGAUG00000018547	proteasome(prosome,macropain)26Ssubunit,non-ATPase,11[Source:HGNCSymbol;Acc:9556]	PSD11;Q8BG32	0.0	1728	13408	O00231	PSMD11	GO:0000075	Reactome:REACT_1538	26S proteasome non-ATPase regulatory subunit 11	PSD11_HUMAN|PSMD11|IPI00105598|A8K3I7|E1P663|O00495	352
PSD11	ENSGAUG00000019234	proteasome(prosome,macropain)26Ssubunit,non-ATPase,11[Source:HGNCSymbol;Acc:9556]	PSD11;O00231	0.0	1869	13408	O00231	PSMD11	GO:0000075	Reactome:REACT_1538	26S proteasome non-ATPase regulatory subunit 11	PSD11_HUMAN|PSMD11|IPI00105598|A8K3I7|E1P663|O00495	353
PSD12	ENSGAUG00000009784	proteasome(prosome,macropain)26Ssubunit,non-ATPase,12[Source:HGNCSymbol;Acc:9557]	PSD12;O00232	0.0	2045	13408	O00232	PSMD12	GO:0000075	Reactome:REACT_1538	26S proteasome non-ATPase regulatory subunit 12	PSD12_HUMAN|PSMD12|IPI00185374|Q53HA2|Q6P053	354
PSMD9	ENSGAUG00000017796		PSMD9;O00233	1.2817e-57	566	13408	O00233	PSMD9	GO:0000075	Reactome:REACT_1538	26S proteasome non-ATPase regulatory subunit 9	PSMD9_HUMAN|PSMD9|IPI00010860|IPI00216220|B2RD35|Q9BQ42	355
CDC7	ENSGAUG00000017403	celldivisioncycle7homolog(S.cerevisiae)[Source:HGNCSymbol;Acc:1745]	CDC7;O00311	3.2257e-64	627	13408	O00311	CDC7	GO:0000075	Reactome:REACT_1538	Cell division cycle 7-related protein kinase	CDC7_HUMAN|CDC7L1|CDC7|IPI00448121|D3DT31|O00558|Q5T5U5	356
ACBD4	ENSGAUG00000000622	acyl-CoenzymeAbindingdomaincontaining4[Source:HGNCSymbol;Acc:23337]	ACBD4;Q5R7P6	2.00842e-40	420	13408	Q8NC06	ACBD4	GO:0000062	GO_REF:0000002	Acyl-CoA-binding domain-containing protein 4	ACBD4_HUMAN|ACBD4|HMFT0700|IPI00216847|IPI00419689|IPI00604619|D3DX64|Q8IUT1|Q9H8Q4	357
CTR3	ENSGAUG00000002906		CTR3;Q8WY07	2.39204e-158	1440	13408	Q8WY07	SLC7A3	GO:0000064	GO_REF:0000019	Cationic amino acid transporter 3	CTR3_HUMAN|ATRC3|SLC7A3|CAT3|IPI00295698|D3DVU7|Q5JQR2|Q8N185|Q8NCA7|Q96SZ7	358
CTR3	ENSGAUG00000010793	solutecarrierfamily7(cationicaminoacidtransporter,y+system),member3[Source:HGNCSymbol;Acc:11061]	CTR3;Q8WY07	0.0	1745	13408	Q8WY07	SLC7A3	GO:0000064	GO_REF:0000019	Cationic amino acid transporter 3	CTR3_HUMAN|ATRC3|SLC7A3|CAT3|IPI00295698|D3DVU7|Q5JQR2|Q8N185|Q8NCA7|Q96SZ7	359
ATRIP	ENSGAUG00000002542	ATRinteractingprotein[Source:HGNCSymbol;Acc:33499]	ATRIP;Q8BMG1	1.34178e-07	140	13408	Q8WXE1	ATRIP	GO:0000075	Reactome:REACT_1538	ATR-interacting protein	ATRIP_HUMAN|AGS1|ATRIP|IPI00102918|IPI00103517|IPI00413576|A8K6A3|A8K714|B2RCE7|Q69YK9|Q8NHQ2|Q8WUG7|Q96CL3|Q9HA30	360
ESPL1	ENSGAUG00000000612	extraspindlepolebodieshomolog1(S.cerevisiae)[Source:HGNCSymbol;Acc:16856]	ESPL1;P60330	5.08538e-139	1279	13408	Q14674	ESPL1	GO:0000070	PMID:12672959	Separin	ESPL1_HUMAN|ESPL1|ESP1|KIAA0165|IPI00017538|IPI00397474	361
SMC1A	ENSGAUG00000008344	structuralmaintenanceofchromosomes1A[Source:HGNCSymbol;Acc:11111]	SMC1A;O97593	0.0	5415	13408	Q14683	SMC1A	GO:0000070	PMID:7757074	Structural maintenance of chromosomes protein 1A	SMC1A_HUMAN|DXS423E|SMC1A|KIAA0178|SB1.8|SMC1|SMC1L1|IPI00291939|O14995|Q16351|Q2M228	362
SMC1A	ENSGAUG00000008344	structuralmaintenanceofchromosomes1A[Source:HGNCSymbol;Acc:11111]	SMC1A;O97593	0.0	5415	13408	Q14683	SMC1A	GO:0000075	PMID:11877377	Structural maintenance of chromosomes protein 1A	SMC1A_HUMAN|DXS423E|SMC1A|KIAA0178|SB1.8|SMC1|SMC1L1|IPI00291939|O14995|Q16351|Q2M228	363
KIF25	ENSGAUG00000000897	kinesinfamilymember25[Source:HGNCSymbol;Acc:6390]	KIF25;Q9UIL4	7.50318e-27	304	13408	Q9UIL4	KIF25	GO:0000070	PMID:9925916	Kinesin-like protein KIF25	KIF25_HUMAN|KIF25|KNSL3|IPI00290718|IPI00290719|O94775|Q5SZU9	364
MCM8	ENSGAUG00000012770	minichromosomemaintenancecomplexcomponent8[Source:HGNCSymbol;Acc:16147]	MCM8;Q9UJA3	0.0	2397	13408	Q9UJA3	MCM8	GO:0000075	Reactome:REACT_1538	DNA replication licensing factor MCM8	MCM8_HUMAN|C20orf154|MCM8|IPI00032496|IPI00337550|IPI00645911|B2RBG7|D3DW08|Q495R4|Q495R7|Q86US4|Q969I5	365
INO80	ENSGAUG00000006031	INO80homolog(S.cerevisiae)[Source:HGNCSymbol;Acc:26956]	INO80;Q6ZPV2	0.0	4520	13408	Q9ULG1	INO80	GO:0000070	PMID:20237820	DNA helicase INO80	INO80_HUMAN|INO80|INO80A|INOC1|KIAA1259|IPI00008091|A6H8X4|Q9NTG6	366
FANCG	ENSGAUG00000004928		FANCG;Q9EQR6	0.000321144	102	13408	O15287	FANCG	GO:0000075	PMID:9256465	Fanconi anemia group G protein	FANCG_HUMAN|FANCG|XRCC9|IPI00005769	367
CDC20	ENSGAUG00000010469	celldivisioncycle20homolog(S.cerevisiae)[Source:HGNCSymbol;Acc:1723]	CDC20;Q9JJ66	0.0	1633	13408	Q12834	CDC20	GO:0000075	Reactome:REACT_1538	Cell division cycle protein 20 homolog	CDC20_HUMAN|CDC20|IPI00329526|B2R6Z6|D3DPJ1|Q5JUY4|Q9BW56|Q9UQI9	368
CDC16	ENSGAUG00000019611	celldivisioncycle16homolog(S.cerevisiae)[Source:HGNCSymbol;Acc:1720]	CDC16;Q13042	0.0	2597	13408	Q13042	CDC16	GO:0000075	Reactome:REACT_1538	Cell division cycle protein 16 homolog	CDC16_HUMAN|CDC16|ANAPC6|IPI00022091|IPI00376312|IPI00376313|A2A365|Q5T8C8|Q96AE6|Q9Y564	369
ATM	ENSGAUG00000008875	ataxiatelangiectasiamutated[Source:HGNCSymbol;Acc:795]	ATM;Q13315	0.0	5716	13408	Q13315	ATM	GO:0000075	Reactome:REACT_1538	Serine-protein kinase ATM	ATM_HUMAN|ATM|IPI00298306|B2RNX5|O15429|Q12758|Q16551|Q93007|Q9NP02|Q9UCX7	370
ATM	ENSGAUG00000008875	1ataxiatelangiectasiamutated[Source:HGNCSymbol;Acc:795]	ATM;Q13315	3.07915e-95	893	13408	Q13315	ATM	GO:0000075	Reactome:REACT_1538	Serine-protein kinase ATM	ATM_HUMAN|ATM|IPI00298306|B2RNX5|O15429|Q12758|Q16551|Q93007|Q9NP02|Q9UCX7	371
ORC1	ENSGAUG00000017467	originrecognitioncomplex,subunit1-like(yeast)[Source:HGNCSymbol;Acc:8487]	ORC1;Q13415	9.37161e-144	1316	13408	Q13415	ORC1	GO:0000075	Reactome:REACT_1538	Origin recognition complex subunit 1	ORC1_HUMAN|ORC1|ORC1L|PARC1|IPI00013215|D3DQ34|Q13471|Q5T0F5	372
ORC2	ENSGAUG00000004135	originrecognitioncomplex,subunit2-like(yeast)[Source:HGNCSymbol;Acc:8488]	ORC2;Q91628	1.9522e-171	1553	13408	Q13416	ORC2	GO:0000075	Reactome:REACT_1538	Origin recognition complex subunit 2	ORC2_HUMAN|ORC2|ORC2L|IPI00013216|Q13204|Q53TX5	373
ATR	ENSGAUG00000012865	ataxiatelangiectasiaandRad3related[Source:HGNCSymbol;Acc:882]	ATR;Q9DE14	0.0	6887	13408	Q13535	ATR	GO:0000075	Reactome:REACT_1538	Serine/threonine-protein kinase ATR	ATR_HUMAN|ATR|FRP1|IPI00412298|IPI00554573|IPI00926461|Q59HB2|Q7KYL3|Q93051|Q9BXK4	374
PSMD5	ENSGAUG00000016593		PSMD5;Q8BJY1	1.25036e-165	1502	13408	Q16401	PSMD5	GO:0000075	Reactome:REACT_1538	26S proteasome non-ATPase regulatory subunit 5	PSMD5_HUMAN|PSMD5|KIAA0072|IPI00002134|Q15045|Q4VXG8	375
PSMD5	ENSGAUG00000016593	1	PSMD5;Q8BJY1	1.62038e-143	1311	13408	Q16401	PSMD5	GO:0000075	Reactome:REACT_1538	26S proteasome non-ATPase regulatory subunit 5	PSMD5_HUMAN|PSMD5|KIAA0072|IPI00002134|Q15045|Q4VXG8	376
DDB1	ENSGAUG00000019386	damage-specificDNAbindingprotein1,127kDa[Source:HGNCSymbol;Acc:2717]	DDB1;A1A4K3	0.0	2506	13408	Q16531	DDB1	GO:0000075	PMID:17088560	DNA damage-binding protein 1	DDB1_HUMAN|DDB1|XAP1|IPI00293464|A6NG77|B2R648|O15176|Q13289|Q58F96	377
CCNG2	ENSGAUG00000006418	cyclinG2[Source:HGNCSymbol;Acc:1593]	CCNG2;Q16589	1.30702e-75	723	13408	Q16589	CCNG2	GO:0000075	PMID:8626390	Cyclin-G2	CCNG2_HUMAN|CCNG2|IPI00002976	378
RFWD2	ENSGAUG00000006356	ringfingerandWDrepeatdomain2[Source:HGNCSymbol;Acc:17440]	RFWD2;Q9R1A8	0.0	2735	13408	Q8NHY2	RFWD2	GO:0000075	Reactome:REACT_1538	E3 ubiquitin-protein ligase RFWD2	RFWD2_HUMAN|COP1|RFWD2|RNF200|IPI00171771|IPI00184865|IPI00431955|Q6H103|Q9H6L7	379
APC1	ENSGAUG00000009598	anaphasepromotingcomplexsubunit1[Source:HGNCSymbol;Acc:19988]	APC1;P53995	0.0	3383	13408	Q9H1A4	ANAPC1	GO:0000075	Reactome:REACT_1538	Anaphase-promoting complex subunit 1	APC1_HUMAN|TSG24|ANAPC1|IPI00033907|Q2M3H8|Q9BSE6|Q9H8D0	380
DCR1B	ENSGAUG00000008169	DNAcross-linkrepair1B(PSO2homolog,S.cerevisiae)[Source:HGNCSymbol;Acc:17641]	DCR1B;B0V2S2	3.07828e-118	1091	13408	Q9H816	DCLRE1B	GO:0000075	PMID:19197158	5' exonuclease Apollo	DCR1B_HUMAN|DCLRE1B|SNM1B|IPI00010223|Q9H9E5	381
DCR1B	ENSGAUG00000019697	DNAcross-linkrepair1B(PSO2homolog,S.cerevisiae)[Source:HGNCSymbol;Acc:17641]	DCR1B;B0V2S2	1.61775e-121	1119	13408	Q9H816	DCLRE1B	GO:0000075	PMID:19197158	5' exonuclease Apollo	DCR1B_HUMAN|DCLRE1B|SNM1B|IPI00010223|Q9H9E5	382
APC7	ENSGAUG00000003084	anaphasepromotingcomplexsubunit7[Source:HGNCSymbol;Acc:17380]	APC7;Q9WVM3	0.0	2529	13408	Q9UJX3	ANAPC7	GO:0000075	Reactome:REACT_1538	Anaphase-promoting complex subunit 7	APC7_HUMAN|ANAPC7|APC7|IPI00008248|IPI00915282|Q96AC4|Q96GF4|Q9BU24|Q9NT16	383
APC4	ENSGAUG00000007748	anaphasepromotingcomplexsubunit4[Source:HGNCSymbol;Acc:19990]	APC4;Q9UJX5	0.0	2537	13408	Q9UJX5	ANAPC4	GO:0000075	Reactome:REACT_1538	Anaphase-promoting complex subunit 4	APC4_HUMAN|APC4|ANAPC4|IPI00002551|IPI00419201|A8K8H1|Q6PCC6|Q9NSH6	384
ANC2	ENSGAUG00000015190	anaphasepromotingcomplexsubunit2[Source:HGNCSymbol;Acc:19989]	ANC2;Q9UJX6	0.0	1800	13408	Q9UJX6	ANAPC2	GO:0000075	Reactome:REACT_1538	Anaphase-promoting complex subunit 2	ANC2_HUMAN|APC2|ANAPC2|KIAA1406|IPI00002549|IPI00375832|Q5VSG1|Q96DG5|Q96GG4|Q9P2E1	385
ORC6	ENSGAUG00000008564		ORC6;Q2HJF3	4.5101e-60	588	13408	Q9Y5N6	ORC6	GO:0000075	Reactome:REACT_1538	Origin recognition complex subunit 6	ORC6_HUMAN|ORC6|ORC6L|IPI00001641|B3KN89	386
ORC6	ENSGAUG00000008564	1	ORC6;Q2HJF3	1.04042e-58	576	13408	Q9Y5N6	ORC6	GO:0000075	Reactome:REACT_1538	Origin recognition complex subunit 6	ORC6_HUMAN|ORC6|ORC6L|IPI00001641|B3KN89	387
ORC6	ENSGAUG00000008564	2	ORC6;Q2HJF3	2.10529e-56	557	13408	Q9Y5N6	ORC6	GO:0000075	Reactome:REACT_1538	Origin recognition complex subunit 6	ORC6_HUMAN|ORC6|ORC6L|IPI00001641|B3KN89	388
ORC6	ENSGAUG00000008564	3	ORC6;Q2HJF3	5.9927e-58	570	13408	Q9Y5N6	ORC6	GO:0000075	Reactome:REACT_1538	Origin recognition complex subunit 6	ORC6_HUMAN|ORC6|ORC6L|IPI00001641|B3KN89	389
MD1L1	ENSGAUG00000003603	MAD1mitoticarrestdeficient-like1(yeast)[Source:HGNCSymbol;Acc:6762]	MD1L1;Q9Y6D9	8.69787e-173	1566	13408	Q9Y6D9	MAD1L1	GO:0000075	Reactome:REACT_1538	Mitotic spindle assembly checkpoint protein MAD1	MD1L1_HUMAN|MAD1L1|MAD1|TXBP181|IPI00940535|Q13312|Q75MI0|Q86UM4|Q9UNH0	390
CDC45	ENSGAUG00000013587	CDC45celldivisioncycle45-like(S.cerevisiae)[Source:HGNCSymbol;Acc:1739]	CDC45;Q9YHZ6	0.0	2285	13408	O75419	CDC45	GO:0000076	PMID:9660782	Cell division control protein 45 homolog	CDC45_HUMAN|CDC45L|CDC45|UNQ374/PRO710|CDC45L2|IPI00025695|O60856|Q20WK8|Q6UW54|Q9UP68	391
RAD17	ENSGAUG00000005576	RAD17homolog(S.pombe)[Source:HGNCSymbol;Acc:9807]	RAD17;O75943	8.95585e-140	1280	13408	O75943	RAD17	GO:0000076	PMID:9660800	Cell cycle checkpoint protein RAD17	RAD17_HUMAN|R24L|RAD17|IPI00107491|IPI00107492|IPI00334267|IPI00395702|A8K8X2|D3DWA5|O75714|Q7Z3S4|Q9UNK7|Q9UNR7|Q9UNR8|Q9UPF5	392
DPOLA	ENSGAUG00000012819	polymerase(DNAdirected),alpha1,catalyticsubunit[Source:HGNCSymbol;Acc:9173]	DPOLA;Q9DE46	0.0	4681	13408	P09884	POLA1	GO:0000076	GO_REF:0000033	DNA polymerase alpha catalytic subunit	DPOLA_HUMAN|POLA1|POLA|IPI00220317|Q86UQ7	393
RAD9A	ENSGAUG00000014390	RAD9homologA(S.pombe)[Source:HGNCSymbol;Acc:9827]	RAD9A;Q99638	6.04808e-99	926	13408	Q99638	RAD9A	GO:0000076	PMID:8943031	Cell cycle checkpoint control protein RAD9A	RAD9A_HUMAN|RAD9A|IPI00005277|B2RCZ8|Q6FI29|Q96C41	394
CDC6	ENSGAUG00000017851	celldivisioncycle6homolog(S.cerevisiae)[Source:HGNCSymbol;Acc:1744]	CDC6;Q99741	1.88099e-66	643	13408	Q99741	CDC6	GO:0000076	PMID:9566895	Cell division control protein 6 homolog	CDC6_HUMAN|CDC18L|CDC6|IPI00014575|Q8TB30	395
CDT1	ENSGAUG00000003424	chromatinlicensingandDNAreplicationfactor1[Source:HGNCSymbol;Acc:24576]	CDT1;Q9I9A7	3.11043e-126	1163	13408	Q9H211	CDT1	GO:0000076	PMID:14672932	DNA replication factor Cdt1	CDT1_HUMAN|CDT1|IPI00096899|Q86XX9|Q96CJ5|Q96GK5|Q96H67|Q96HE6|Q9BWM0	396
FOXN3	ENSGAUG00000003346		FOXN3;Q33BP8	1.21482e-33	355	13408	O00409	FOXN3	GO:0000077	PMID:9154802	Forkhead box protein N3	FOXN3_HUMAN|FOXN3|C14orf116|CHES1|IPI00011681|IPI00220563|Q96II7|Q9UIE7	397
FOXN3	ENSGAUG00000007098		FOXN3;O00409	1.36892e-61	602	13408	O00409	FOXN3	GO:0000077	PMID:9154802	Forkhead box protein N3	FOXN3_HUMAN|FOXN3|C14orf116|CHES1|IPI00011681|IPI00220563|Q96II7|Q9UIE7	398
FOXN3	ENSGAUG00000007098	1	FOXN3;O00409	1.81003e-62	609	13408	O00409	FOXN3	GO:0000077	PMID:9154802	Forkhead box protein N3	FOXN3_HUMAN|FOXN3|C14orf116|CHES1|IPI00011681|IPI00220563|Q96II7|Q9UIE7	399
FOXN3	ENSGAUG00000007098	2	FOXN3;Q28G71	4.05388e-62	606	13408	O00409	FOXN3	GO:0000077	PMID:9154802	Forkhead box protein N3	FOXN3_HUMAN|FOXN3|C14orf116|CHES1|IPI00011681|IPI00220563|Q96II7|Q9UIE7	400
FOXN3	ENSGAUG00000018188		FOXN3;Q33BP8	1.64556e-35	371	13408	O00409	FOXN3	GO:0000077	PMID:9154802	Forkhead box protein N3	FOXN3_HUMAN|FOXN3|C14orf116|CHES1|IPI00011681|IPI00220563|Q96II7|Q9UIE7	401
CHK1	ENSGAUG00000002385	CHK1checkpointhomolog(S.pombe)[Source:HGNCSymbol;Acc:1925]	CHK1;Q8AYC9	7.31946e-171	1547	13408	O14757	CHEK1	GO:0000077	PMID:19716789	Serine/threonine-protein kinase Chk1	CHK1_HUMAN|CHK1|CHEK1|IPI00023664|A8K934	402
CLOCK	ENSGAUG00000004825	clockhomolog(mouse)[Source:HGNCSymbol;Acc:2082]	CLOCK;Q6YGZ4	0.0	2260	13408	O15516	CLOCK	GO:0000077	PMID:21659603	Circadian locomoter output cycles protein kaput	CLOCK_HUMAN|BHLHE8|CLOCK|KIAA0334|IPI00007284|A0AV01|A2I2N9|O14516|Q9UIT8	403
CLOCK	ENSGAUG00000012332		CLOCK;Q91YB2	5.6285e-170	1540	13408	O15516	CLOCK	GO:0000077	PMID:21659603	Circadian locomoter output cycles protein kaput	CLOCK_HUMAN|BHLHE8|CLOCK|KIAA0334|IPI00007284|A0AV01|A2I2N9|O14516|Q9UIT8	404
RAD1	ENSGAUG00000002405	RAD1homolog(S.pombe)[Source:HGNCSymbol;Acc:9806]	RAD1;Q5R7X9	3.01906e-117	1082	13408	O60671	RAD1	GO:0000077	PMID:21659603	Cell cycle checkpoint protein RAD1	RAD1_HUMAN|RAD1|REC1|IPI00003647|IPI00107483|IPI00654688|O75572|O95304|Q1W161|Q5KSM0|Q5KSM1|Q9UEP1	405
NBN	ENSGAUG00000008031	nibrin[Source:HGNCSymbol;Acc:7652]	NBN;Q5I2W8	4.59406e-107	999	13408	O60934	NBN	GO:0000077	PMID:12529385	Nibrin	NBN_HUMAN|NBN|NBS|NBS1|P95|IPI00299463|B2R626|B2RNC5|O60672|Q32NF7|Q53FM6|Q63HR6|Q7LDM2	406
TIPRL	ENSGAUG00000000006	TIP41,TORsignalingpathwayregulator-like(S.cerevisiae)[Source:HGNCSymbol;Acc:30231]	TIPRL;Q6IRA8	2.23635e-101	945	13408	O75663	TIPRL	GO:0000077	PMID:17384681	TIP41-like protein	TIPRL_HUMAN|TIPRL|IPI00641815|IPI00745568|B2R8V3|Q5HYB2|Q8IZ86	407
RAD17	ENSGAUG00000005576	RAD17homolog(S.pombe)[Source:HGNCSymbol;Acc:9807]	RAD17;O75943	8.95585e-140	1280	13408	O75943	RAD17	GO:0000077	PMID:15538388	Cell cycle checkpoint protein RAD17	RAD17_HUMAN|R24L|RAD17|IPI00107491|IPI00107492|IPI00334267|IPI00395702|A8K8X2|D3DWA5|O75714|Q7Z3S4|Q9UNK7|Q9UNR7|Q9UNR8|Q9UPF5	408
CHK2	ENSGAUG00000016451		CHK2;Q9Z265	3.96622e-22	256	13408	O96017	CHEK2	GO:0000077	PMID:10617473	Serine/threonine-protein kinase Chk2	CHK2_HUMAN|CHK2|CHEK2|RAD53|IPI00014072|IPI00030746|IPI00423146|IPI00423149|IPI00423156|IPI00423157|IPI00607619|IPI00607680|IPI00607709|IPI00607739|IPI00607753|IPI00607851|A8K3Y9|B7ZBF3|B7ZBF4|B7ZBF5|Q6QA03|Q6QA04|Q6QA05|Q6QA06|Q6QA07|Q6QA08|Q6QA10|Q6QA11|Q6QA12|Q6QA13|Q9HCQ8|Q9UGF0|Q9UGF1	409
CHK2	ENSGAUG00000016451		CHK2;Q9Z265	3.96622e-22	256	13408	O96017	CHEK2	GO:0000077	PMID:9889122	Serine/threonine-protein kinase Chk2	CHK2_HUMAN|CHK2|CHEK2|RAD53|IPI00014072|IPI00030746|IPI00423146|IPI00423149|IPI00423156|IPI00423157|IPI00607619|IPI00607680|IPI00607709|IPI00607739|IPI00607753|IPI00607851|A8K3Y9|B7ZBF3|B7ZBF4|B7ZBF5|Q6QA03|Q6QA04|Q6QA05|Q6QA06|Q6QA07|Q6QA08|Q6QA10|Q6QA11|Q6QA12|Q6QA13|Q9HCQ8|Q9UGF0|Q9UGF1	410
H2AX	ENSGAUG00000005252		H2AX;Q6GM86	5.86058e-47	470	13408	P16104	H2AFX	GO:0000077	PMID:17974976	Histone H2A.x	H2AX_HUMAN|H2AFX|H2AX|IPI00219037|Q4ZGJ7|Q6IAS5	411
H2AX	ENSGAUG00000009474		H2AX;Q6GM86	4.20816e-48	480	13408	P16104	H2AFX	GO:0000077	PMID:17974976	Histone H2A.x	H2AX_HUMAN|H2AFX|H2AX|IPI00219037|Q4ZGJ7|Q6IAS5	412
H2AX	ENSGAUG00000012002		H2AX;Q6GM86	5.03225e-47	471	13408	P16104	H2AFX	GO:0000077	PMID:17974976	Histone H2A.x	H2AX_HUMAN|H2AFX|H2AX|IPI00219037|Q4ZGJ7|Q6IAS5	413
H2AX	ENSGAUG00000019903		H2AX;Q6GM86	7.31352e-43	435	13408	P16104	H2AFX	GO:0000077	PMID:17974976	Histone H2A.x	H2AX_HUMAN|H2AFX|H2AX|IPI00219037|Q4ZGJ7|Q6IAS5	414
H2AX	ENSGAUG00000020449		H2AX;Q6GM86	2.08864e-50	500	13408	P16104	H2AFX	GO:0000077	PMID:17974976	Histone H2A.x	H2AX_HUMAN|H2AFX|H2AX|IPI00219037|Q4ZGJ7|Q6IAS5	415
ATR	ENSGAUG00000012865	ataxiatelangiectasiaandRad3related[Source:HGNCSymbol;Acc:882]	ATR;Q9DE14	0.0	6887	13408	Q13535	ATR	GO:0000077	PMID:14657349	Serine/threonine-protein kinase ATR	ATR_HUMAN|ATR|FRP1|IPI00412298|IPI00554573|IPI00926461|Q59HB2|Q7KYL3|Q93051|Q9BXK4	416
ATRIP	ENSGAUG00000002542	ATRinteractingprotein[Source:HGNCSymbol;Acc:33499]	ATRIP;Q8BMG1	1.34178e-07	140	13408	Q8WXE1	ATRIP	GO:0000077	PMID:14657349	ATR-interacting protein	ATRIP_HUMAN|AGS1|ATRIP|IPI00102918|IPI00103517|IPI00413576|A8K6A3|A8K714|B2RCE7|Q69YK9|Q8NHQ2|Q8WUG7|Q96CL3|Q9HA30	417
RAD9A	ENSGAUG00000014390	RAD9homologA(S.pombe)[Source:HGNCSymbol;Acc:9827]	RAD9A;Q99638	6.04808e-99	926	13408	Q99638	RAD9A	GO:0000077	PMID:21659603	Cell cycle checkpoint control protein RAD9A	RAD9A_HUMAN|RAD9A|IPI00005277|B2RCZ8|Q6FI29|Q96C41	418
HINFP	ENSGAUG00000005447	histoneH4transcriptionfactor[Source:HGNCSymbol;Acc:17850]	HINFP;Q9BQA5	4.74248e-157	1427	13408	Q9BQA5	HINFP	GO:0000077	PMID:17974976	Histone H4 transcription factor	HINFP_HUMAN|HINFP|MIZF|ZNF743|IPI00023489|B3KPH6|Q96E65|Q9Y4M7	419
HINFP	ENSGAUG00000010228		HINFP;Q2TBP2	6.53307e-107	995	13408	Q9BQA5	HINFP	GO:0000077	PMID:17974976	Histone H4 transcription factor	HINFP_HUMAN|HINFP|MIZF|ZNF743|IPI00023489|B3KPH6|Q96E65|Q9Y4M7	420
FANCJ	ENSGAUG00000002816	BRCA1interactingproteinC-terminalhelicase1[Source:HGNCSymbol;Acc:20473]	FANCJ;Q3YK19	0.0	2279	13408	Q9BX63	BRIP1	GO:0000077	PMID:14576433	Fanconi anemia group J protein	FANCJ_HUMAN|BRIP1|BACH1|FANCJ|IPI00012500|IPI00514398|Q3MJE2|Q8NCI5	421
FBX6	ENSGAUG00000019692		FBX6;Q3SX24	4.99015e-33	351	13408	Q9NRD1	FBXO6	GO:0000077	PMID:19716789	F-box only protein 6	FBX6_HUMAN|FBG2|FBXO6|FBS2|FBX6|IPI00171291|B1AK42|B2RC88|Q9UKT3	422
INT7	ENSGAUG00000000248	integratorcomplexsubunit7[Source:HGNCSymbol;Acc:24484]	INT7;Q8JGR7	0.0	3979	13408	Q9NVH2	INTS7	GO:0000077	PMID:21659603	Integrator complex subunit 7	INT7_HUMAN|INTS7|C1orf73|IPI00645022|IPI00645488|IPI00743871|B7WNP6|B7WPB6|Q8N4K7|Q8WUH5|Q9H9V3|Q9NVU5|Q9UFC6|Q9UFM3	423
MLTK	ENSGAUG00000002002	Mitogen-activatedproteinkinasekinasekinaseMLT(EC2.7.11.25)(MLK-likemitogen-activatedproteintriplekinase)(Sterilealphamotif-andleucinezipper-containingkinaseAZK)(Leucinezipper-andsterilealphamotif-containingkinase)(Mixedlinea/.../ase-relatedkinase)(MLK-relatedkinase)(MRK)(Cervicalcancersuppressorgene4protein)(HCCS-4)[Source:UniProtKB/Swiss-Prot;Acc:Q9NYL2]	MLTK;Q9ESL4	0.0	2030	13408	Q9NYL2	MLTK	GO:0000077	PMID:11836244	Mitogen-activated protein kinase kinase kinase MLT	MLTK_HUMAN|HCCS4|ZAK|MLTK|IPI00029643|IPI00329638|IPI00384771|B3KPG2|Q53SX1|Q580W8|Q59GY5|Q86YW8|Q9HCC4|Q9HCC5|Q9HDD2|Q9NYE9	424
MLTK	ENSGAUG00000018769	Mitogen-activatedproteinkinasekinasekinaseMLT(EC2.7.11.25)(MLK-likemitogen-activatedproteintriplekinase)(Sterilealphamotif-andleucinezipper-containingkinaseAZK)(Leucinezipper-andsterilealphamotif-containingkinase)(Mixedlinea/.../ase-relatedkinase)(MLK-relatedkinase)(MRK)(Cervicalcancersuppressorgene4protein)(HCCS-4)[Source:UniProtKB/Swiss-Prot;Acc:Q9NYL2]	MLTK;Q9ESL4	2.68914e-118	1093	13408	Q9NYL2	MLTK	GO:0000077	PMID:11836244	Mitogen-activated protein kinase kinase kinase MLT	MLTK_HUMAN|HCCS4|ZAK|MLTK|IPI00029643|IPI00329638|IPI00384771|B3KPG2|Q53SX1|Q580W8|Q59GY5|Q86YW8|Q9HCC4|Q9HCC5|Q9HDD2|Q9NYE9	425
CCNK	ENSGAUG00000010181	cyclinK[Source:HGNCSymbol;Acc:1596]	CCNK;O75909	3.21103e-135	1238	13408	C9JSW4	CCNK	GO:0000079	GO_REF:0000002	Uncharacterized protein	C9JSW4_HUMAN|CCNK|IPI00411579	426
CCNK	ENSGAUG00000015907		CCNK;O75909	2.05702e-136	1247	13408	C9JSW4	CCNK	GO:0000079	GO_REF:0000002	Uncharacterized protein	C9JSW4_HUMAN|CCNK|IPI00411579	427
CCNB1	ENSGAUG00000010211	cyclinB1[Source:HGNCSymbol;Acc:1579]	CCNB1;Q9DGA0	1.6601e-141	1292	13408	D6RHI0	CCNB1	GO:0000079	GO_REF:0000002	Uncharacterized protein	D6RHI0_HUMAN|CCNB1|IPI00966971	428
CCNH	ENSGAUG00000000542	cyclinH[Source:HGNCSymbol;Acc:1594]	CCNH;P51947	7.80898e-97	907	13408	D6RHI7	CCNH	GO:0000079	GO_REF:0000002	Uncharacterized protein	D6RHI7_HUMAN|CCNH|IPI00556112	429
CCNC	ENSGAUG00000007391	cyclinC[Source:HGNCSymbol;Acc:1581]	CCNC;Q28F72	3.56327e-147	1340	13408	E5RI39	CCNC	GO:0000079	GO_REF:0000002	Uncharacterized protein	E5RI39_HUMAN|CCNC|IPI00974477	430
CCNC	ENSGAUG00000007391	cyclinC[Source:HGNCSymbol;Acc:1581]	CCNC;Q28F72	3.56327e-147	1340	13408	E5RIH8	CCNC	GO:0000079	GO_REF:0000002	Uncharacterized protein	E5RIH8_HUMAN|CCNC|IPI00979024	431
CCNL2	ENSGAUG00000008097	1	CCNL2;Q5I0H5	2.25074e-80	766	13408	F2Z3J5	CCNL2	GO:0000079	GO_REF:0000002	Uncharacterized protein	F2Z3J5_HUMAN|CCNL2|IPI00921515	432
CHK1	ENSGAUG00000002385	CHK1checkpointhomolog(S.pombe)[Source:HGNCSymbol;Acc:1925]	CHK1;Q8AYC9	7.31946e-171	1547	13408	O14757	CHEK1	GO:0000079	PMID:9278511	Serine/threonine-protein kinase Chk1	CHK1_HUMAN|CHK1|CHEK1|IPI00023664|A8K934	433
CCNT1	ENSGAUG00000011475	cyclinT1[Source:HGNCSymbol;Acc:1599]	CCNT1;Q9XT26	7.01157e-139	1273	13408	O60563	CCNT1	GO:0000079	GO_REF:0000002	Cyclin-T1	CCNT1_HUMAN|CCNT1|IPI00030247|O60581	434
CCNT2	ENSGAUG00000005205	cyclinT2[Source:HGNCSymbol;Acc:1600]	CCNT2;O60583	1.84484e-133	1226	13408	O60583	CCNT2	GO:0000079	GO_REF:0000002	Cyclin-T2	CCNT2_HUMAN|CCNT2|IPI00030313|IPI00217564|A8KA48|D3DP73|D3DP74|O60582|Q29R66|Q53SR4|Q5I1Y0	435
CCNT2	ENSGAUG00000006401	cyclinT2[Source:HGNCSymbol;Acc:1600]	CCNT2;O60583	2.12715e-139	1276	13408	O60583	CCNT2	GO:0000079	GO_REF:0000002	Cyclin-T2	CCNT2_HUMAN|CCNT2|IPI00030313|IPI00217564|A8KA48|D3DP73|D3DP74|O60582|Q29R66|Q53SR4|Q5I1Y0	436
CCNK	ENSGAUG00000010181	cyclinK[Source:HGNCSymbol;Acc:1596]	CCNK;O75909	3.21103e-135	1238	13408	O75909	CCNK	GO:0000079	GO_REF:0000002	Cyclin-K	CCNK_HUMAN|CCNK|CPR4|IPI00411579|IPI00431127|IPI00783214|IPI00915260|Q59FT6|Q86U16|Q96B63|Q9NNY9	437
CCNK	ENSGAUG00000015907		CCNK;O75909	2.05702e-136	1247	13408	O75909	CCNK	GO:0000079	GO_REF:0000002	Cyclin-K	CCNK_HUMAN|CCNK|CPR4|IPI00411579|IPI00431127|IPI00783214|IPI00915260|Q59FT6|Q86U16|Q96B63|Q9NNY9	438
CCNB2	ENSGAUG00000008448		CCNB2;Q9IBG0	1.37244e-130	1199	13408	O95067	CCNB2	GO:0000079	GO_REF:0000002	G2/mitotic-specific cyclin-B2	CCNB2_HUMAN|CCNB2|IPI00028266|B3KM93|Q6FI99	439
CCNB2	ENSGAUG00000008448	1	CCNB2;Q60FX9	1.93364e-130	1197	13408	O95067	CCNB2	GO:0000079	GO_REF:0000002	G2/mitotic-specific cyclin-B2	CCNB2_HUMAN|CCNB2|IPI00028266|B3KM93|Q6FI99	440
CCNB2	ENSGAUG00000008448	2	CCNB2;Q9IBG0	1.05863e-130	1200	13408	O95067	CCNB2	GO:0000079	GO_REF:0000002	G2/mitotic-specific cyclin-B2	CCNB2_HUMAN|CCNB2|IPI00028266|B3KM93|Q6FI99	441
CCNB2	ENSGAUG00000014993	cyclinB2[Source:HGNCSymbol;Acc:1580]	CCNB2;Q60FX9	3.92834e-141	1289	13408	O95067	CCNB2	GO:0000079	GO_REF:0000002	G2/mitotic-specific cyclin-B2	CCNB2_HUMAN|CCNB2|IPI00028266|B3KM93|Q6FI99	442
CCNE2	ENSGAUG00000010677	cyclinE2[Source:HGNCSymbol;Acc:1590]	CCNE2;Q5E9K7	7.38685e-122	1123	13408	O96020	CCNE2	GO:0000079	GO_REF:0000002	G1/S-specific cyclin-E2	CCNE2_HUMAN|CCNE2|IPI00014085|IPI00219502|O95439	443
CCNB1	ENSGAUG00000010211	cyclinB1[Source:HGNCSymbol;Acc:1579]	CCNB1;Q9DGA0	1.6601e-141	1292	13408	P14635	CCNB1	GO:0000079	GO_REF:0000002	G2/mitotic-specific cyclin-B1	CCNB1_HUMAN|CCNB|CCNB1|IPI00745793	444
CCNA2	ENSGAUG00000012712	cyclinA2[Source:HGNCSymbol;Acc:1578]	CCNA2;P30274	1.84552e-124	1146	13408	P20248	CCNA2	GO:0000079	GO_REF:0000002	Cyclin-A2	CCNA2_HUMAN|CCNA2|CCN1|CCNA|IPI00022865|A8K7B6|Q2M3U6|Q4W5P4|Q6LER8	445
CCNO	ENSGAUG00000001418	cyclinO[Source:HGNCSymbol;Acc:18576]	CCNO;P22674	6.88566e-53	528	13408	P22674	CCNO	GO:0000079	GO_REF:0000002	Cyclin-O	CCNO_HUMAN|CCNO|IPI00186099|IPI00807451|A8K1W5|Q0P6J2|Q9H6B0|Q9UMD5	446
GA45A	ENSGAUG00000007698	growtharrestandDNA-damage-inducible,alpha[Source:HGNCSymbol;Acc:4095]	GA45A;Q60GI5	4.13465e-51	507	13408	P24522	GADD45A	GO:0000079	PMID:10747892	Growth arrest and DNA damage-inducible protein GADD45 alpha	GA45A_HUMAN|GADD45A|DDIT1|GADD45|IPI00029104	447
GA45A	ENSGAUG00000017094	growtharrestandDNA-damage-inducible,alpha[Source:HGNCSymbol;Acc:4095]	GA45A;Q60GI5	6.20949e-56	549	13408	P24522	GADD45A	GO:0000079	PMID:10747892	Growth arrest and DNA damage-inducible protein GADD45 alpha	GA45A_HUMAN|GADD45A|DDIT1|GADD45|IPI00029104	448
CCNC	ENSGAUG00000007391	cyclinC[Source:HGNCSymbol;Acc:1581]	CCNC;Q28F72	3.56327e-147	1340	13408	P24863	CCNC	GO:0000079	GO_REF:0000002	Cyclin-C	CCNC_HUMAN|CCNC|IPI00031076|Q9H543	449
CCNE1	ENSGAUG00000000312	cyclinE1[Source:HGNCSymbol;Acc:1589]	CCNE1;P47794	3.85562e-156	1419	13408	P24864	CCNE1	GO:0000079	GO_REF:0000002	G1/S-specific cyclin-E1	CCNE1_HUMAN|CCNE|CCNE1|IPI00031077|IPI00376965|IPI01012689|A8K684|Q14091|Q8NFG1|Q92501|Q9UD21	450
HME1	ENSGAUG00000014682	engrailedhomeobox1[Source:HGNCSymbol;Acc:3342]	HME1;Q05916	2.26655e-56	556	13408	P31947	SFN	GO:0000079	GO_REF:0000019	14-3-3 protein sigma	1433S_HUMAN|SFN|HME1|IPI00013890|IPI00411765|Q6FH30|Q6FH51|Q96DH0	451
TF2H1	ENSGAUG00000018183	generaltranscriptionfactorIIH,polypeptide1,62kDa[Source:HGNCSymbol;Acc:4655]	TF2H1;P32780	0.0	2026	13408	P32780	GTF2H1	GO:0000079	PMID:7533895	General transcription factor IIH subunit 1	TF2H1_HUMAN|BTF2|GTF2H1|IPI00030380|D3DQY2|Q6I9Y7|Q9H5K5|Q9NQD9	452
CDN1A	ENSGAUG00000008045	cyclin-dependentkinaseinhibitor1A(p21,Cip1)[Source:HGNCSymbol;Acc:1784]	CDN1A;P38936	1.30966e-14	192	13408	P38936	CDKN1A	GO:0000079	PMID:8242751	Cyclin-dependent kinase inhibitor 1	CDN1A_HUMAN|CAP20|CDKN1A|CDKN1|CIP1|MDA6|PIC1|SDI1|WAF1|IPI00009384|Q14010|Q9BUT4	453
CDN2B	ENSGAUG00000017825	cyclin-dependentkinaseinhibitor2B(p15,inhibitsCDK4)[Source:HGNCSymbol;Acc:1788]	CDN2B;P55272	2.21969e-26	293	13408	P42772	CDKN2B	GO:0000079	PMID:8078588	Cyclin-dependent kinase 4 inhibitor B	CDN2B_HUMAN|CDKN2B|MTS2|IPI00001563|Q6FI09	454
CDN2C	ENSGAUG00000007153	cyclin-dependentkinaseinhibitor2C(p18,inhibitsCDK4)[Source:HGNCSymbol;Acc:1789]	CDN2C;Q60772	3.77473e-20	239	13408	P42773	CDKN2C	GO:0000079	PMID:8001816	Cyclin-dependent kinase 4 inhibitor C	CDN2C_HUMAN|CDKN6|CDKN2C|IPI00001564|Q8TB83	455
CDN1B	ENSGAUG00000001097	cyclin-dependentkinaseinhibitor1B(p27,Kip1)[Source:HGNCSymbol;Acc:1785]	CDN1B;P46527	2.10044e-36	382	13408	P46527	CDKN1B	GO:0000079	PMID:8033212	Cyclin-dependent kinase inhibitor 1B	CDN1B_HUMAN|KIP1|CDKN1B|IPI00006991|Q16307|Q5U0H2|Q9BUS6	456
CDN1B	ENSGAUG00000014334		CDN1B;P46527	3.35936e-13	182	13408	P46527	CDKN1B	GO:0000079	PMID:8033212	Cyclin-dependent kinase inhibitor 1B	CDN1B_HUMAN|KIP1|CDKN1B|IPI00006991|Q16307|Q5U0H2|Q9BUS6	457
CDN1C	ENSGAUG00000013175		CDN1C;P49918	1.69311e-24	281	13408	P49918	CDKN1C	GO:0000079	PMID:7729684	Cyclin-dependent kinase inhibitor 1C	CDN1C_HUMAN|KIP2|CDKN1C|IPI00029086|IPI00216615	458
CDK7	ENSGAUG00000010620	cyclin-dependentkinase7[Source:HGNCSymbol;Acc:1778]	CDK7;P51953	4.07595e-151	1375	13408	P50613	CDK7	GO:0000079	PMID:7533895	Cyclin-dependent kinase 7	CDK7_HUMAN|CDK7|MO15|IPI00000685|Q9BS60|Q9UE19	459
CCNH	ENSGAUG00000000542	cyclinH[Source:HGNCSymbol;Acc:1594]	CCNH;P51947	7.80898e-97	907	13408	P51946	CCNH	GO:0000079	GO_REF:0000002	Cyclin-H	CCNH_HUMAN|CCNH|IPI00021305|Q53X72|Q8TBL9	460
MAT1	ENSGAUG00000010848	menageatroishomolog1,cyclinHassemblyfactor(Xenopuslaevis)[Source:HGNCSymbol;Acc:7181]	MAT1;P51948	3.32027e-116	1074	13408	P51948	MNAT1	GO:0000079	PMID:8521818	CDK-activating kinase assembly factor MAT1	MAT1_HUMAN|CAP35|MNAT1|MAT1|RNF66|IPI00294701|Q15817|Q6ICQ7	461
CCNG1	ENSGAUG00000016412	cyclinG1[Source:HGNCSymbol;Acc:1592]	CCNG1;Q5R5D0	8.10596e-98	915	13408	P51959	CCNG1	GO:0000079	PMID:8626390	Cyclin-G1	CCNG1_HUMAN|CCNG|CCNG1|CYCG1|IPI00021335|B2R7B2|D3DQK7|Q15757|Q96L32	462
BLM	ENSGAUG00000010761		BLM;Q9DEY9	1.32888e-118	1096	13408	P54132	BLM	GO:0000079	PMID:15604258	Bloom syndrome protein	BLM_HUMAN|RECQ2|BLM|RECQL3|IPI00004859|Q52M96	463
BLM	ENSGAUG00000010772		BLM;Q9DEY9	5.5494e-131	1203	13408	P54132	BLM	GO:0000079	PMID:15604258	Bloom syndrome protein	BLM_HUMAN|RECQ2|BLM|RECQL3|IPI00004859|Q52M96	464
BLM	ENSGAUG00000010827		BLM;Q9DEY9	1.41734e-144	1320	13408	P54132	BLM	GO:0000079	PMID:15604258	Bloom syndrome protein	BLM_HUMAN|RECQ2|BLM|RECQL3|IPI00004859|Q52M96	465
BLM	ENSGAUG00000012988		BLM;Q9DEY9	1.1282e-110	1028	13408	P54132	BLM	GO:0000079	PMID:15604258	Bloom syndrome protein	BLM_HUMAN|RECQ2|BLM|RECQL3|IPI00004859|Q52M96	466
BLM	ENSGAUG00000012988	1	BLM;Q9I920	6.26869e-77	735	13408	P54132	BLM	GO:0000079	PMID:15604258	Bloom syndrome protein	BLM_HUMAN|RECQ2|BLM|RECQL3|IPI00004859|Q52M96	467
BLM	ENSGAUG00000012988	2	BLM;Q9DEY9	5.72213e-112	1039	13408	P54132	BLM	GO:0000079	PMID:15604258	Bloom syndrome protein	BLM_HUMAN|RECQ2|BLM|RECQL3|IPI00004859|Q52M96	468
BLM	ENSGAUG00000013063		BLM;Q9DEY9	6.00663e-111	1030	13408	P54132	BLM	GO:0000079	PMID:15604258	Bloom syndrome protein	BLM_HUMAN|RECQ2|BLM|RECQL3|IPI00004859|Q52M96	469
BLM	ENSGAUG00000013063	1	BLM;Q9DEY9	2.84466e-99	929	13408	P54132	BLM	GO:0000079	PMID:15604258	Bloom syndrome protein	BLM_HUMAN|RECQ2|BLM|RECQL3|IPI00004859|Q52M96	470
BLM	ENSGAUG00000016431		BLM;Q9DEY9	0.0	2830	13408	P54132	BLM	GO:0000079	PMID:15604258	Bloom syndrome protein	BLM_HUMAN|RECQ2|BLM|RECQL3|IPI00004859|Q52M96	471
BLM	ENSGAUG00000016431	1	BLM;Q9DEY9	0.0	2984	13408	P54132	BLM	GO:0000079	PMID:15604258	Bloom syndrome protein	BLM_HUMAN|RECQ2|BLM|RECQL3|IPI00004859|Q52M96	472
BLM	ENSGAUG00000016431	2	BLM;Q9DEY9	0.0	2845	13408	P54132	BLM	GO:0000079	PMID:15604258	Bloom syndrome protein	BLM_HUMAN|RECQ2|BLM|RECQL3|IPI00004859|Q52M96	473
BLM	ENSGAUG00000016431	3	BLM;Q9DEY9	0.0	2721	13408	P54132	BLM	GO:0000079	PMID:15604258	Bloom syndrome protein	BLM_HUMAN|RECQ2|BLM|RECQL3|IPI00004859|Q52M96	474
CDN2D	ENSGAUG00000017215	cyclin-dependentkinaseinhibitor2D(p19,inhibitsCDK4)[Source:HGNCSymbol;Acc:1790]	CDN2D;Q29RV0	3.64083e-44	448	13408	P55273	CDKN2D	GO:0000079	PMID:8741839	Cyclin-dependent kinase 4 inhibitor D	CDN2D_HUMAN|CDKN2D|IPI00024008|Q13102|Q6FGE9	475
PTEN	ENSGAUG00000011537	phosphataseandtensinhomolog[Source:HGNCSymbol;Acc:9588]	PTEN;P60484	1.26449e-40	419	13408	P60484	PTEN	GO:0000079	PMID:10918569	Phosphatidylinositol-3,4,5-trisphosphate 3-phosphatase and dual-specificity protein phosphatase PTEN	PTEN_HUMAN|PTEN|MMAC1|TEP1|IPI00012587|B2R904|O00633|O02679|Q6ICT7	476
PTEN	ENSGAUG00000011772		PTEN;P60484	0.0	1762	13408	P60484	PTEN	GO:0000079	PMID:10918569	Phosphatidylinositol-3,4,5-trisphosphate 3-phosphatase and dual-specificity protein phosphatase PTEN	PTEN_HUMAN|PTEN|MMAC1|TEP1|IPI00012587|B2R904|O00633|O02679|Q6ICT7	477
CKS1	ENSGAUG00000010944	CDC28proteinkinaseregulatorysubunit1Bpseudogene6[Source:HGNCSymbol;Acc:24608]	CKS1;P61025	2.61663e-33	352	13408	P61024	CKS1B	GO:0000079	PMID:8601310	Cyclin-dependent kinases regulatory subunit 1	CKS1_HUMAN|CKS1B|PNAS-16|CKS1|PNAS-143|IPI00015104|P33551	478
CKS1	ENSGAUG00000014923		CKS1;P61025	4.61745e-31	333	13408	P61024	CKS1B	GO:0000079	PMID:8601310	Cyclin-dependent kinases regulatory subunit 1	CKS1_HUMAN|CKS1B|PNAS-16|CKS1|PNAS-143|IPI00015104|P33551	479
CCNA1	ENSGAUG00000006153	cyclinA1[Source:HGNCSymbol;Acc:1577]	CCNA1;Q92161	1.62176e-86	819	13408	P78396	CCNA1	GO:0000079	GO_REF:0000002	Cyclin-A1	CCNA1_HUMAN|CCNA1|IPI00019284|IPI00879390|Q5T3V0|Q5U0G2|Q8IY91	480
CD5R1	ENSGAUG00000018527	cyclin-dependentkinase5,regulatorysubunit1(p35)[Source:HGNCSymbol;Acc:1775]	CD5R1;Q28199	4.98457e-80	760	13408	Q15078	CDK5R1	GO:0000079	PMID:7592934	Cyclin-dependent kinase 5 activator 1	CD5R1_HUMAN|CDK5R1|CDK5R|NCK5A|IPI00014316|E1P664|Q5U0G3	481
CDC37	ENSGAUG00000003591	microRNA1181[Source:HGNCSymbol;Acc:35262]	CDC37;Q9DGQ7	9.1572e-141	1286	13408	Q16543	CDC37	GO:0000079	PMID:8666233	Hsp90 co-chaperone Cdc37	CDC37_HUMAN|CDC37|CDC37A|IPI00013122|Q53YA2	482
CCNB1	ENSGAUG00000010211	cyclinB1[Source:HGNCSymbol;Acc:1579]	CCNB1;Q9DGA0	1.6601e-141	1292	13408	Q5TZP9	CCNB1	GO:0000079	GO_REF:0000002	Uncharacterized protein	Q5TZP9_HUMAN|CCNB1|IPI00294696	483
FA58A	ENSGAUG00000006118	familywithsequencesimilarity58,memberA[Source:HGNCSymbol;Acc:28434]	FA58A;Q503D6	1.74097e-93	876	13408	Q8N1B3	FAM58A	GO:0000079	GO_REF:0000002	Cyclin-related protein FAM58A	FA58A_HUMAN|FAM58A|IPI00643557|IPI00647327|Q2I380|Q330J9|Q96IU5|Q9BUU1	484
CCYL1	ENSGAUG00000014994		CCYL1;Q08CI4	7.05848e-158	1433	13408	Q8N7R7	CCNYL1	GO:0000079	GO_REF:0000002	Cyclin-Y-like protein 1	CCYL1_HUMAN|CCNYL1|IPI00185371|IPI00413695|IPI00871180|Q6NX60	485
CCNE2	ENSGAUG00000010677	cyclinE2[Source:HGNCSymbol;Acc:1590]	CCNE2;Q5E9K7	7.38685e-122	1123	13408	Q8WUE3	CCNE2	GO:0000079	GO_REF:0000002	Cyclin E2, isoform CRA_a	Q8WUE3_HUMAN|hCG_15054|CCNE2|IPI00791955	486
PMYT1	ENSGAUG00000005592	proteinkinase,membraneassociatedtyrosine/threonine1[Source:HGNCSymbol;Acc:29650]	PMYT1;Q9ESG9	4.62186e-87	825	13408	Q99640	PKMYT1	GO:0000079	PMID:9001210	Membrane-associated tyrosine- and threonine-specific cdc2-inhibitory kinase	PMYT1_HUMAN|MYT1|PKMYT1|IPI00384765|D3DUA4|O14731|Q7LE24|Q8TCM9	487
CDC6	ENSGAUG00000017851	celldivisioncycle6homolog(S.cerevisiae)[Source:HGNCSymbol;Acc:1744]	CDC6;Q99741	1.88099e-66	643	13408	Q99741	CDC6	GO:0000079	PMID:9566895	Cell division control protein 6 homolog	CDC6_HUMAN|CDC18L|CDC6|IPI00014575|Q8TB30	488
CNPD1	ENSGAUG00000004320	UncharacterizedproteinC2orf24[Source:UniProtKB/Swiss-Prot;Acc:Q9BV87]	CNPD1;Q5ZJH7	3.3009e-95	894	13408	Q9BV87	CNPPD1	GO:0000079	GO_REF:0000002	Protein CNPPD1	CNPD1_HUMAN|C2orf24|CNPPD1|CDABP0125|CGI-57|IPI00107065|B2RC77|O75548|Q9H4N0|Q9UQN0	489
RGC32	ENSGAUG00000003645	Responsegenetocomplement32protein(RGC-32)[Source:UniProtKB/Swiss-Prot;Acc:Q9H4X1]	RGC32;Q9H4X1	2.84694e-22	257	13408	Q9H4X1	RGC32	GO:0000079	PMID:9756947	Response gene to complement 32 protein	RGC32_HUMAN|C13orf15|RGC32|IPI00022350|IPI00827579|Q6NZ48|Q9UL69	490
BCCIP	ENSGAUG00000002492	BRCA2andCDKN1Ainteractingprotein[Source:HGNCSymbol;Acc:978]	BCCIP;Q5BJJ7	3.89644e-104	968	13408	Q9P287	BCCIP	GO:0000079	PMID:10878006	BRCA2 and CDKN1A-interacting protein	BCCIP_HUMAN|TOK1|BCCIP|IPI00002203|IPI00220152|IPI00786906|Q8ND15|Q96GC4|Q9P288	491
HERC5	ENSGAUG00000013447	3	HERC5;Q9UII4	2.95895e-48	489	13408	Q9UII4	HERC5	GO:0000079	PMID:10581175	E3 ISG15--protein ligase HERC5	HERC5_HUMAN|HERC5|CEB1|CEBP1|IPI00008821|B2RTQ1|Q69G20	492
ANC2	ENSGAUG00000015190	anaphasepromotingcomplexsubunit2[Source:HGNCSymbol;Acc:19989]	ANC2;Q9UJX6	0.0	1800	13408	Q9UJX6	ANAPC2	GO:0000079	PMID:9469815	Anaphase-promoting complex subunit 2	ANC2_HUMAN|APC2|ANAPC2|KIAA1406|IPI00002549|IPI00375832|Q5VSG1|Q96DG5|Q96GG4|Q9P2E1	493
E2F3	ENSGAUG00000014178	E2Ftranscriptionfactor3[Source:HGNCSymbol;Acc:3115]	E2F3;O00716	7.37552e-97	909	13408	O00716	E2F3	GO:0000080	Reactome:REACT_1590	Transcription factor E2F3	E2F3_HUMAN|KIAA0075|E2F3|IPI00743509|Q15000|Q9BZ44	494
CD123	ENSGAUG00000010575	celldivisioncycle123homolog(S.cerevisiae)[Source:HGNCSymbol;Acc:16827]	CD123;Q6PC40	1.03555e-148	1354	13408	O75794	CDC123	GO:0000080	GO_REF:0000019	Cell division cycle protein 123 homolog	CD123_HUMAN|C10orf7|CDC123|D123|IPI00005670|A8JZZ7|Q14107|Q5T0L4|Q5T0L5|Q5T0L7|Q5T0L8|Q5T0L9	495
RB	ENSGAUG00000018466	retinoblastoma1[Source:HGNCSymbol;Acc:9884]	RB;Q90600	2.37338e-164	1494	13408	P06400	RB1	GO:0000080	Reactome:REACT_1590	Retinoblastoma-associated protein	RB_HUMAN|RB1|IPI00302829|A8K5E3|P78499|Q5VW46|Q8IZL4	496
CDK4	ENSGAUG00000002079	cyclin-dependentkinase4[Source:HGNCSymbol;Acc:1773]	CDK4;Q91727	1.08296e-124	1146	13408	P11802	CDK4	GO:0000080	Reactome:REACT_1590	Cyclin-dependent kinase 4	CDK4_HUMAN|CDK4|IPI00007811|O00576|Q6FG61	497
TFE2	ENSGAUG00000008934	transcriptionfactor3(E2AimmunoglobulinenhancerbindingfactorsE12/E47)[Source:HGNCSymbol;Acc:11633]	TFE2;Q01978	6.56562e-115	1066	13408	P15923	TCF3	GO:0000080	PMID:11509675	Transcription factor E2-alpha	TFE2_HUMAN|BHLHB21|TCF3|E2A|ITF1|IPI00013929|IPI00216911|P15883|Q14208|Q14635|Q14636|Q2TB40|Q9UPI9	498
TFE2	ENSGAUG00000012207	transcriptionfactor3(E2AimmunoglobulinenhancerbindingfactorsE12/E47)[Source:HGNCSymbol;Acc:11633]	TFE2;P98180	5.76254e-55	549	13408	P15923	TCF3	GO:0000080	PMID:11509675	Transcription factor E2-alpha	TFE2_HUMAN|BHLHB21|TCF3|E2A|ITF1|IPI00013929|IPI00216911|P15883|Q14208|Q14635|Q14636|Q2TB40|Q9UPI9	499
TAF1	ENSGAUG00000016233	TAF1RNApolymeraseII,TATAboxbindingprotein(TBP)-associatedfactor,210kDa-like[Source:HGNCSymbol;Acc:18056]	TAF1;Q80UV9	0.0	6216	13408	P21675	TAF1	GO:0000080	PMID:9660973	Transcription initiation factor TFIID subunit 1	TAF1_HUMAN|BA2R|TAF1|CCG1|CCGS|TAF2A|IPI00009891|IPI00645793|IPI00828032|IPI00939191|A5CVD0|Q59FZ3|Q6IUZ1|Q70Q86|Q70Q87|Q70T00|Q70T01|Q70T02|Q70T03	500
CCND1	ENSGAUG00000015686	cyclinD1[Source:HGNCSymbol;Acc:1582]	CCND1;Q90459	6.03021e-114	1053	13408	P24385	CCND1	GO:0000080	Reactome:REACT_1590	G1/S-specific cyclin-D1	CCND1_HUMAN|BCL1|CCND1|PRAD1|IPI00028098|Q6LEF0	501
CCND1	ENSGAUG00000016975	cyclinD1[Source:HGNCSymbol;Acc:1582]	CCND1;Q90459	7.74536e-114	1052	13408	P24385	CCND1	GO:0000080	Reactome:REACT_1590	G1/S-specific cyclin-D1	CCND1_HUMAN|BCL1|CCND1|PRAD1|IPI00028098|Q6LEF0	502
CDN1A	ENSGAUG00000008045	cyclin-dependentkinaseinhibitor1A(p21,Cip1)[Source:HGNCSymbol;Acc:1784]	CDN1A;P38936	1.30966e-14	192	13408	P38936	CDKN1A	GO:0000080	Reactome:REACT_1590	Cyclin-dependent kinase inhibitor 1	CDN1A_HUMAN|CAP20|CDKN1A|CDKN1|CIP1|MDA6|PIC1|SDI1|WAF1|IPI00009384|Q14010|Q9BUT4	503
CDN2B	ENSGAUG00000017825	cyclin-dependentkinaseinhibitor2B(p15,inhibitsCDK4)[Source:HGNCSymbol;Acc:1788]	CDN2B;P55272	2.21969e-26	293	13408	P42772	CDKN2B	GO:0000080	Reactome:REACT_1590	Cyclin-dependent kinase 4 inhibitor B	CDN2B_HUMAN|CDKN2B|MTS2|IPI00001563|Q6FI09	504
CDN2C	ENSGAUG00000007153	cyclin-dependentkinaseinhibitor2C(p18,inhibitsCDK4)[Source:HGNCSymbol;Acc:1789]	CDN2C;Q60772	3.77473e-20	239	13408	P42773	CDKN2C	GO:0000080	Reactome:REACT_1590	Cyclin-dependent kinase 4 inhibitor C	CDN2C_HUMAN|CDKN6|CDKN2C|IPI00001564|Q8TB83	505
CDN1B	ENSGAUG00000001097	cyclin-dependentkinaseinhibitor1B(p27,Kip1)[Source:HGNCSymbol;Acc:1785]	CDN1B;P46527	2.10044e-36	382	13408	P46527	CDKN1B	GO:0000080	Reactome:REACT_1590	Cyclin-dependent kinase inhibitor 1B	CDN1B_HUMAN|KIP1|CDKN1B|IPI00006991|Q16307|Q5U0H2|Q9BUS6	506
CDN1B	ENSGAUG00000014334		CDN1B;P46527	3.35936e-13	182	13408	P46527	CDKN1B	GO:0000080	Reactome:REACT_1590	Cyclin-dependent kinase inhibitor 1B	CDN1B_HUMAN|KIP1|CDKN1B|IPI00006991|Q16307|Q5U0H2|Q9BUS6	507
CDN1C	ENSGAUG00000013175		CDN1C;P49918	1.69311e-24	281	13408	P49918	CDKN1C	GO:0000080	PMID:7729684	Cyclin-dependent kinase inhibitor 1C	CDN1C_HUMAN|KIP2|CDKN1C|IPI00029086|IPI00216615	508
CDK7	ENSGAUG00000010620	cyclin-dependentkinase7[Source:HGNCSymbol;Acc:1778]	CDK7;P51953	4.07595e-151	1375	13408	P50613	CDK7	GO:0000080	Reactome:REACT_1590	Cyclin-dependent kinase 7	CDK7_HUMAN|CDK7|MO15|IPI00000685|Q9BS60|Q9UE19	509
CCNH	ENSGAUG00000000542	cyclinH[Source:HGNCSymbol;Acc:1594]	CCNH;P51947	7.80898e-97	907	13408	P51946	CCNH	GO:0000080	Reactome:REACT_1590	Cyclin-H	CCNH_HUMAN|CCNH|IPI00021305|Q53X72|Q8TBL9	510
MAT1	ENSGAUG00000010848	menageatroishomolog1,cyclinHassemblyfactor(Xenopuslaevis)[Source:HGNCSymbol;Acc:7181]	MAT1;P51948	3.32027e-116	1074	13408	P51948	MNAT1	GO:0000080	Reactome:REACT_1590	CDK-activating kinase assembly factor MAT1	MAT1_HUMAN|CAP35|MNAT1|MAT1|RNF66|IPI00294701|Q15817|Q6ICQ7	511
CDN2D	ENSGAUG00000017215	cyclin-dependentkinaseinhibitor2D(p19,inhibitsCDK4)[Source:HGNCSymbol;Acc:1790]	CDN2D;Q29RV0	3.64083e-44	448	13408	P55273	CDKN2D	GO:0000080	Reactome:REACT_1590	Cyclin-dependent kinase 4 inhibitor D	CDN2D_HUMAN|CDKN2D|IPI00024008|Q13102|Q6FGE9	512
FOXO4	ENSGAUG00000002885	forkheadboxO4[Source:HGNCSymbol;Acc:7139]	FOXO4;P98177	9.51895e-66	642	13408	P98177	FOXO4	GO:0000080	PMID:10783894	Forkhead box protein O4	FOXO4_HUMAN|AFX|FOXO4|AFX1|MLLT7|IPI00024316|IPI00220121|B7WPJ7|O43821|Q13720|Q3KPF1|Q8TDK9	513
E2F1	ENSGAUG00000002581	E2Ftranscriptionfactor1[Source:HGNCSymbol;Acc:3113]	E2F1;Q90977	2.5155e-93	877	13408	Q01094	E2F1	GO:0000080	Reactome:REACT_1590	Transcription factor E2F1	E2F1_HUMAN|RBBP3|E2F1|IPI00005630|Q13143|Q92768	514
M3K11	ENSGAUG00000016750	mitogen-activatedproteinkinasekinasekinase11[Source:HGNCSymbol;Acc:6850]	M3K11;Q16584	1.44727e-178	1616	13408	Q16584	MAP3K11	GO:0000080	PMID:15258589	Mitogen-activated protein kinase kinase kinase 11	M3K11_HUMAN|MLK3|MAP3K11|PTK1|SPRK|IPI00000977|Q53H00|Q59F06|Q6P2G4	515
CDC23	ENSGAUG00000002777	celldivisioncycle23homolog(S.cerevisiae)[Source:HGNCSymbol;Acc:1724]	CDC23;Q9UJX2	0.0	2407	13408	Q9UJX2	CDC23	GO:0000080	PMID:12629511	Cell division cycle protein 23 homolog	CDC23_HUMAN|CDC23|ANAPC8|IPI00005822|IPI00019237|IPI00939517|A8K6E5|B4E3A2|B7WP05|D3DQB7|O75433|Q53FN2|Q9BS73	516
PSD11	ENSGAUG00000018547	proteasome(prosome,macropain)26Ssubunit,non-ATPase,11[Source:HGNCSymbol;Acc:9556]	PSD11;Q8BG32	0.0	1728	13408	O00231	PSMD11	GO:0000082	Reactome:REACT_1783	26S proteasome non-ATPase regulatory subunit 11	PSD11_HUMAN|PSMD11|IPI00105598|A8K3I7|E1P663|O00495	517
PSD11	ENSGAUG00000019234	proteasome(prosome,macropain)26Ssubunit,non-ATPase,11[Source:HGNCSymbol;Acc:9556]	PSD11;O00231	0.0	1869	13408	O00231	PSMD11	GO:0000082	Reactome:REACT_1783	26S proteasome non-ATPase regulatory subunit 11	PSD11_HUMAN|PSMD11|IPI00105598|A8K3I7|E1P663|O00495	518
PSD12	ENSGAUG00000009784	proteasome(prosome,macropain)26Ssubunit,non-ATPase,12[Source:HGNCSymbol;Acc:9557]	PSD12;O00232	0.0	2045	13408	O00232	PSMD12	GO:0000082	Reactome:REACT_1783	26S proteasome non-ATPase regulatory subunit 12	PSD12_HUMAN|PSMD12|IPI00185374|Q53HA2|Q6P053	519
PSMD9	ENSGAUG00000017796		PSMD9;O00233	1.2817e-57	566	13408	O00233	PSMD9	GO:0000082	Reactome:REACT_1783	26S proteasome non-ATPase regulatory subunit 9	PSMD9_HUMAN|PSMD9|IPI00010860|IPI00216220|B2RD35|Q9BQ42	520
CDC7	ENSGAUG00000017403	celldivisioncycle7homolog(S.cerevisiae)[Source:HGNCSymbol;Acc:1745]	CDC7;O00311	3.2257e-64	627	13408	O00311	CDC7	GO:0000082	Reactome:REACT_1783	Cell division cycle 7-related protein kinase	CDC7_HUMAN|CDC7L1|CDC7|IPI00448121|D3DT31|O00558|Q5T5U5	521
PSDE	ENSGAUG00000000501	proteasome(prosome,macropain)26Ssubunit,non-ATPase,14[Source:HGNCSymbol;Acc:16889]	PSDE;O35593	1.81385e-169	1533	13408	O00487	PSMD14	GO:0000082	Reactome:REACT_1783	26S proteasome non-ATPase regulatory subunit 14	PSDE_HUMAN|POH1|PSMD14|IPI00024821|B3KNW2|O00176	522
PPP6	ENSGAUG00000008624		PPP6;Q64620	5.25429e-180	1624	13408	O00743	PPP6C	GO:0000082	PMID:9013334	Serine/threonine-protein phosphatase 6 catalytic subunit	PPP6_HUMAN|PPP6|PPP6C|IPI00012970|IPI00890743|IPI00890827|B2R5V6|B7Z2W9|B7Z5K9|Q5U0A2|Q9UIC9	523
PPP6	ENSGAUG00000012092	proteinphosphatase6,catalyticsubunit[Source:HGNCSymbol;Acc:9323]	PPP6;Q64620	1.97946e-180	1627	13408	O00743	PPP6C	GO:0000082	PMID:9013334	Serine/threonine-protein phosphatase 6 catalytic subunit	PPP6_HUMAN|PPP6|PPP6C|IPI00012970|IPI00890743|IPI00890827|B2R5V6|B7Z2W9|B7Z5K9|Q5U0A2|Q9UIC9	524
PSA7	ENSGAUG00000002995	proteasome(prosome,macropain)subunit,alphatype,8[Source:HGNCSymbol;Acc:22985]	PSA7;Q9PTW9	1.21905e-131	1205	13408	O14818	PSMA7	GO:0000082	Reactome:REACT_1783	Proteasome subunit alpha type-7	PSA7_HUMAN|HSPC|PSMA7|IPI00024175|IPI00218372|B2R515|Q9BR53|Q9H4K5|Q9UEU8	525
PSMD3	ENSGAUG00000011741	proteasome(prosome,macropain)26Ssubunit,non-ATPase,3[Source:HGNCSymbol;Acc:9560]	PSMD3;O43242	0.0	2048	13408	O43242	PSMD3	GO:0000082	Reactome:REACT_1783	26S proteasome non-ATPase regulatory subunit 3	PSMD3_HUMAN|PSMD3|IPI00011603|B3KMW9|Q96EI2|Q9BQA4	526
ORC5	ENSGAUG00000003309	originrecognitioncomplex,subunit5-like(yeast)[Source:HGNCSymbol;Acc:8491]	ORC5;O43913	3.55247e-155	1411	13408	O43913	ORC5	GO:0000082	Reactome:REACT_1783	Origin recognition complex subunit 5	ORC5_HUMAN|ORC5|ORC5L|IPI00015143|O60590	527
ORC4	ENSGAUG00000010433	originrecognitioncomplex,subunit4-like(yeast)[Source:HGNCSymbol;Acc:8490]	ORC4;O93479	1.72029e-158	1440	13408	O43929	ORC4	GO:0000082	Reactome:REACT_1783	Origin recognition complex subunit 4	ORC4_HUMAN|ORC4|ORC4L|IPI00015164|D3DP86|Q96C42	528
CDC45	ENSGAUG00000013587	CDC45celldivisioncycle45-like(S.cerevisiae)[Source:HGNCSymbol;Acc:1739]	CDC45;Q9YHZ6	0.0	2285	13408	O75419	CDC45	GO:0000082	Reactome:REACT_1783	Cell division control protein 45 homolog	CDC45_HUMAN|CDC45L|CDC45|UNQ374/PRO710|CDC45L2|IPI00025695|O60856|Q20WK8|Q6UW54|Q9UP68	529
PSD10	ENSGAUG00000003170	proteasome(prosome,macropain)26Ssubunit,non-ATPase,10[Source:HGNCSymbol;Acc:9555]	PSD10;O75832	1.14244e-88	834	13408	O75832	PSMD10	GO:0000082	Reactome:REACT_1783	26S proteasome non-ATPase regulatory subunit 10	PSD10_HUMAN|PSMD10|IPI00003565	530
CCNE2	ENSGAUG00000010677	cyclinE2[Source:HGNCSymbol;Acc:1590]	CCNE2;Q5E9K7	7.38685e-122	1123	13408	O96020	CCNE2	GO:0000082	Reactome:REACT_1783	G1/S-specific cyclin-E2	CCNE2_HUMAN|CCNE2|IPI00014085|IPI00219502|O95439	531
DYR	ENSGAUG00000006505	dihydrofolatereductase[Source:HGNCSymbol;Acc:2861]	DYR;P00375	4.81761e-42	428	13408	P00374	DHFR	GO:0000082	Reactome:REACT_1783	Dihydrofolate reductase	DYR_HUMAN|DHFR|IPI00030357|Q14130|Q6IRW8	532
DYR	ENSGAUG00000018663		DYR;P04753	8.55951e-31	332	13408	P00374	DHFR	GO:0000082	Reactome:REACT_1783	Dihydrofolate reductase	DYR_HUMAN|DHFR|IPI00030357|Q14130|Q6IRW8	533
TYSY	ENSGAUG00000005420	thymidylatesynthetase[Source:HGNCSymbol;Acc:12441]	TYSY;P04818	1.16276e-142	1301	13408	P04818	TYMS	GO:0000082	Reactome:REACT_1783	Thymidylate synthase	TYSY_HUMAN|OK/SW-cl.29|TS|TYMS|IPI00221108	534
ITB1	ENSGAUG00000002809	integrin,beta1(fibronectinreceptor,betapolypeptide,antigenCD29includesMDF2,MSK12)[Source:HGNCSymbol;Acc:6153]	ITB1;P07228	0.0	2265	13408	P05556	ITGB1	GO:0000082	GO_REF:0000019	Integrin beta-1	ITB1_HUMAN|FNRB|ITGB1|MDF2|MSK12|IPI00217561|IPI00217562|IPI00217563|IPI00293305|IPI00549336|A8K6N2|D3DRX9|D3DRY3|D3DRY4|D3DRY5|P78466|P78467|Q13089|Q13090|Q13091|Q13212|Q14622|Q14647|Q29RW2|Q7Z3V1|Q8WUM6	535
ITB1	ENSGAUG00000016332		ITB1;B0FYY4	0.0	2653	13408	P05556	ITGB1	GO:0000082	GO_REF:0000019	Integrin beta-1	ITB1_HUMAN|FNRB|ITGB1|MDF2|MSK12|IPI00217561|IPI00217562|IPI00217563|IPI00293305|IPI00549336|A8K6N2|D3DRX9|D3DRY3|D3DRY4|D3DRY5|P78466|P78467|Q13089|Q13090|Q13091|Q13212|Q14622|Q14647|Q29RW2|Q7Z3V1|Q8WUM6	536
ITB1	ENSGAUG00000018394		ITB1;P09055	0.000444483	100	13408	P05556	ITGB1	GO:0000082	GO_REF:0000019	Integrin beta-1	ITB1_HUMAN|FNRB|ITGB1|MDF2|MSK12|IPI00217561|IPI00217562|IPI00217563|IPI00293305|IPI00549336|A8K6N2|D3DRX9|D3DRY3|D3DRY4|D3DRY5|P78466|P78467|Q13089|Q13090|Q13091|Q13212|Q14622|Q14647|Q29RW2|Q7Z3V1|Q8WUM6	537
RB	ENSGAUG00000018466	retinoblastoma1[Source:HGNCSymbol;Acc:9884]	RB;Q90600	2.37338e-164	1494	13408	P06400	RB1	GO:0000082	Reactome:REACT_1783	Retinoblastoma-associated protein	RB_HUMAN|RB1|IPI00302829|A8K5E3|P78499|Q5VW46|Q8IZL4	538
CDK1	ENSGAUG00000012517	cyclin-dependentkinase1[Source:HGNCSymbol;Acc:1722]	CDK1;P51958	7.42913e-164	1484	13408	P06493	CDK1	GO:0000082	Reactome:REACT_1783	Cyclin-dependent kinase 1	CDK1_HUMAN|CDK1|CDC2|IPI00026689|IPI00073536|A8K7C4|C9J497|O60764	539
IF4E	ENSGAUG00000006731		IF4E;P48597	7.06125e-77	732	13408	P06730	EIF4E	GO:0000082	PMID:14673156	Eukaryotic translation initiation factor 4E	IF4E_HUMAN|EIF4E|EIF4EL1|EIF4F|IPI00027485|Q96E95	540
IF4E	ENSGAUG00000012412	eukaryotictranslationinitiationfactor4E[Source:HGNCSymbol;Acc:3287]	IF4E;P48597	1.30456e-99	928	13408	P06730	EIF4E	GO:0000082	PMID:14673156	Eukaryotic translation initiation factor 4E	IF4E_HUMAN|EIF4E|EIF4EL1|EIF4F|IPI00027485|Q96E95	541
INHBA	ENSGAUG00000019414	inhibin,betaA[Source:HGNCSymbol;Acc:6066]	INHBA;P27092	3.73941e-100	935	13408	P08476	INHBA	GO:0000082	PMID:9884026	Inhibin beta A chain	INHBA_HUMAN|INHBA|IPI00028670|Q14599	542
DPOLA	ENSGAUG00000012819	polymerase(DNAdirected),alpha1,catalyticsubunit[Source:HGNCSymbol;Acc:9173]	DPOLA;Q9DE46	0.0	4681	13408	P09884	POLA1	GO:0000082	Reactome:REACT_1783	DNA polymerase alpha catalytic subunit	DPOLA_HUMAN|POLA1|POLA|IPI00220317|Q86UQ7	543
UBC	ENSGAUG00000008734	ISG15ubiquitin-likemodifier[Source:HGNCSymbol;Acc:4053]	UBC;P0CG50	9.35263e-18	226	13408	P0CG48	UBC	GO:0000082	Reactome:REACT_1783	Polyubiquitin-C	UBC_HUMAN|UBC|IPI00969566|P02248|P02249|P02250|P62988|Q29120|Q6LBL4|Q6LDU5|Q8WYN8|Q91887|Q91888|Q9BWD6|Q9BX98|Q9UEF2|Q9UEG1|Q9UEK8|Q9UPK7	544
CDK4	ENSGAUG00000002079	cyclin-dependentkinase4[Source:HGNCSymbol;Acc:1773]	CDK4;Q91727	1.08296e-124	1146	13408	P11802	CDK4	GO:0000082	PMID:7603984	Cyclin-dependent kinase 4	CDK4_HUMAN|CDK4|IPI00007811|O00576|Q6FG61	545
PCNA	ENSGAUG00000013749	proliferatingcellnuclearantigen[Source:HGNCSymbol;Acc:8729]	PCNA;Q6B6N4	3.08102e-147	1340	13408	P12004	PCNA	GO:0000082	Reactome:REACT_1783	Proliferating cell nuclear antigen	PCNA_HUMAN|PCNA|IPI00021700|B2R897|D3DW02	546
CCNB1	ENSGAUG00000010211	cyclinB1[Source:HGNCSymbol;Acc:1579]	CCNB1;Q9DGA0	1.6601e-141	1292	13408	P14635	CCNB1	GO:0000082	Reactome:REACT_1783	G2/mitotic-specific cyclin-B1	CCNB1_HUMAN|CCNB|CCNB1|IPI00745793	547
ERF3A	ENSGAUG00000009933		ERF3A;Q8R050	9.44924e-137	1254	13408	P15170	GSPT1	GO:0000082	PMID:2511002	Eukaryotic peptide chain release factor GTP-binding subunit ERF3A	ERF3A_HUMAN|GSPT1|ERF3A|IPI00218829	548
ERF3A	ENSGAUG00000013056		ERF3A;Q8R050	0.0	2075	13408	P15170	GSPT1	GO:0000082	PMID:2511002	Eukaryotic peptide chain release factor GTP-binding subunit ERF3A	ERF3A_HUMAN|GSPT1|ERF3A|IPI00218829	549
RPA2	ENSGAUG00000005847	polymerase(RNA)IpolypeptideB,128kDa[Source:HGNCSymbol;Acc:20454]	RPA2;Q5REE8	0.0	3978	13408	P15927	RPA2	GO:0000082	Reactome:REACT_1783	Replication protein A 32 kDa subunit	RFA2_HUMAN|REPA2|RPA2|RPA32|RPA34|IPI00013939|IPI00646500|IPI00647667|Q52II0|Q5TEI9|Q5TEJ5	550
PRS6A	ENSGAUG00000012438	proteasome(prosome,macropain)26Ssubunit,ATPase,3[Source:HGNCSymbol;Acc:9549]	PRS6A;Q63569	0.0	2160	13408	P17980	PSMC3	GO:0000082	Reactome:REACT_1783	26S protease regulatory subunit 6A	PRS6A_HUMAN|PSMC3|TBP1|IPI00018398|B2R8V1|Q3B757|Q3B865|Q53HU5|Q6GPG8|Q6IBS1|Q96HD3	551
RCC1	ENSGAUG00000006282	regulatorofchromosomecondensation1[Source:HGNCSymbol;Acc:1913]	RCC1;P18754	3.07653e-158	1438	13408	P18754	RCC1	GO:0000082	PMID:3678831	Regulator of chromosome condensation	RCC1_HUMAN|RCC1|CHC1|IPI00001661|IPI00747309|Q16269|Q6NT97	552
KS6B1	ENSGAUG00000008995	ribosomalproteinS6kinase,70kDa,polypeptide1[Source:HGNCSymbol;Acc:10436]	KS6B1;P67999	3.42062e-166	1506	13408	P23443	RPS6KB1	GO:0000082	PMID:14673156	Ribosomal protein S6 kinase beta-1	KS6B1_HUMAN|RPS6KB1|STK14A|IPI00216132|IPI00759649	553
KS6B1	ENSGAUG00000012269	ribosomalproteinS6kinase,70kDa,polypeptide1[Source:HGNCSymbol;Acc:10436]	KS6B1;P67999	0.0	1998	13408	P23443	RPS6KB1	GO:0000082	PMID:14673156	Ribosomal protein S6 kinase beta-1	KS6B1_HUMAN|RPS6KB1|STK14A|IPI00216132|IPI00759649	554
CCND1	ENSGAUG00000015686	cyclinD1[Source:HGNCSymbol;Acc:1582]	CCND1;Q90459	6.03021e-114	1053	13408	P24385	CCND1	GO:0000082	PMID:19412162	G1/S-specific cyclin-D1	CCND1_HUMAN|BCL1|CCND1|PRAD1|IPI00028098|Q6LEF0	555
CCND1	ENSGAUG00000016975	cyclinD1[Source:HGNCSymbol;Acc:1582]	CCND1;Q90459	7.74536e-114	1052	13408	P24385	CCND1	GO:0000082	PMID:19412162	G1/S-specific cyclin-D1	CCND1_HUMAN|BCL1|CCND1|PRAD1|IPI00028098|Q6LEF0	556
CCND1	ENSGAUG00000015686	cyclinD1[Source:HGNCSymbol;Acc:1582]	CCND1;Q90459	6.03021e-114	1053	13408	P24385	CCND1	GO:0000082	PMID:18483258	G1/S-specific cyclin-D1	CCND1_HUMAN|BCL1|CCND1|PRAD1|IPI00028098|Q6LEF0	557
CCND1	ENSGAUG00000016975	cyclinD1[Source:HGNCSymbol;Acc:1582]	CCND1;Q90459	7.74536e-114	1052	13408	P24385	CCND1	GO:0000082	PMID:18483258	G1/S-specific cyclin-D1	CCND1_HUMAN|BCL1|CCND1|PRAD1|IPI00028098|Q6LEF0	558
CCNE1	ENSGAUG00000000312	cyclinE1[Source:HGNCSymbol;Acc:1589]	CCNE1;P47794	3.85562e-156	1419	13408	P24864	CCNE1	GO:0000082	PMID:8207080	G1/S-specific cyclin-E1	CCNE1_HUMAN|CCNE|CCNE1|IPI00031077|IPI00376965|IPI01012689|A8K684|Q14091|Q8NFG1|Q92501|Q9UD21	559
CCNE1	ENSGAUG00000000312	cyclinE1[Source:HGNCSymbol;Acc:1589]	CCNE1;P47794	3.85562e-156	1419	13408	P24864	CCNE1	GO:0000082	Reactome:REACT_1783	G1/S-specific cyclin-E1	CCNE1_HUMAN|CCNE|CCNE1|IPI00031077|IPI00376965|IPI01012689|A8K684|Q14091|Q8NFG1|Q92501|Q9UD21	560
CDK2	ENSGAUG00000001579	cyclin-dependentkinase2[Source:HGNCSymbol;Acc:1771]	CDK2;P43450	1.07203e-158	1439	13408	P24941	CDK2	GO:0000082	Reactome:REACT_1783	Cyclin-dependent kinase 2	CDK2_HUMAN|CDK2|IPI00031681|A8K7C6	561
PSA1	ENSGAUG00000013869	proteasome(prosome,macropain)subunit,alphatype,1[Source:HGNCSymbol;Acc:9530]	PSA1;Q3T0X5	1.57746e-138	1265	13408	P25786	PSMA1	GO:0000082	Reactome:REACT_1783	Proteasome subunit alpha type-1	PSA1_HUMAN|PSMA1|HC2|NU|PROS30|PSC2|IPI00016832|IPI00472442|A8K400|Q9BRV9	562
PSA2	ENSGAUG00000009564	proteasome(prosome,macropain)subunit,alphatype,2[Source:HGNCSymbol;Acc:9531]	PSA2;O73672	1.55413e-122	1126	13408	P25787	PSMA2	GO:0000082	Reactome:REACT_1783	Proteasome subunit alpha type-2	PSA2_HUMAN|HC3|PSMA2|PSC3|IPI00219622|Q6ICS6|Q9BU45	563
PSA3	ENSGAUG00000015528		PSA3;Q58DU5	1.71482e-126	1161	13408	P25788	PSMA3	GO:0000082	Reactome:REACT_1783	Proteasome subunit alpha type-3	PSA3_HUMAN|HC8|PSMA3|PSC8|IPI00171199|IPI00419249|B2RCK6|Q86U83|Q8N1D8|Q9BS70	564
PSA4	ENSGAUG00000019587	proteasome(prosome,macropain)subunit,alphatype,4[Source:HGNCSymbol;Acc:9533]	PSA4;P25789	2.16532e-126	1160	13408	P25789	PSMA4	GO:0000082	Reactome:REACT_1783	Proteasome subunit alpha type-4	PSA4_HUMAN|PSMA4|HC9|PSC9|IPI00299155|D3DW86|Q53XP2|Q8TBD1	565
RPA1	ENSGAUG00000002230	polymerase(RNA)IpolypeptideA,194kDa[Source:HGNCSymbol;Acc:17264]	RPA1;O35134	0.0	5185	13408	P27694	RPA1	GO:0000082	Reactome:REACT_1783	Replication protein A 70 kDa DNA-binding subunit	RFA1_HUMAN|RPA1|REPA1|RPA70|IPI00020127|A8K0Y9|Q59ES9	566
PSB8	ENSGAUG00000005704	proteasomebeta8subunitisoformE1proprotein[Source:RefSeqpeptide;Acc:NP004150]	PSB8;P28063	2.81159e-25	287	13408	P28062	PSMB8	GO:0000082	Reactome:REACT_1783	Proteasome subunit beta type-8	PSB8_HUMAN|LMP7|PSMB8|PSMB5i|RING10|Y2|IPI00000783|IPI00215824|B0UZC0|Q29824|Q5JNW6|Q5QNR8|Q96J48	567
PSB9	ENSGAUG00000005664	Proteasomesubunitbetatype-9Precursor(EC3.4.25.1)(Proteasomesubunitbeta-1i)(Proteasomechain7)(Macropainchain7)(Multicatalyticendopeptidasecomplexchain7)(RING12protein)(Lowmolecularmassprotein2)[Source:UniProtKB/Swiss-Prot;Acc:P28065]	PSB9;Q8UW64	3.34595e-68	655	13408	P28065	PSMB9	GO:0000082	Reactome:REACT_1783	Proteasome subunit beta type-9	PSB9_HUMAN|LMP2|PSMB9|PSMB6i|RING12|IPI00000787|IPI00170899|B0V0T1|Q16523	568
PSA5	ENSGAUG00000016340	proteasome(prosome,macropain)subunit,alphatype,5[Source:HGNCSymbol;Acc:9534]	PSA5;Q9Z2U1	2.48007e-136	1246	13408	P28066	PSMA5	GO:0000082	Reactome:REACT_1783	Proteasome subunit alpha type-5	PSA5_HUMAN|PSMA5|IPI00291922|B2R8F6|Q3T1C1|Q6IBF7	569
PSB4	ENSGAUG00000008533	proteasome(prosome,macropain)subunit,betatype,4[Source:HGNCSymbol;Acc:9541]	PSB4;P28024	3.74163e-115	1063	13408	P28070	PSMB4	GO:0000082	Reactome:REACT_1783	Proteasome subunit beta type-4	PSB4_HUMAN|PSMB4|PROS26|IPI00555956|B2R9L3|P31148|Q5SZS5|Q6IBI4|Q969L6	570
PSB6	ENSGAUG00000017774	proteasome(prosome,macropain)subunit,betatype,6[Source:HGNCSymbol;Acc:9543]	PSB6;P28072	6.84686e-89	836	13408	P28072	PSMB6	GO:0000082	Reactome:REACT_1783	Proteasome subunit beta type-6	PSB6_HUMAN|PSMB6|LMPY|Y|IPI00000811|Q96J55	571
PSB5	ENSGAUG00000004525	proteasome(prosome,macropain)subunit,betatype,5[Source:HGNCSymbol;Acc:9542]	PSB5;Q5R8S2	7.65239e-101	940	13408	P28074	PSMB5	GO:0000082	Reactome:REACT_1783	Proteasome subunit beta type-5	PSB5_HUMAN|LMPX|PSMB5|MB1|X|IPI00383971|IPI00479306|B2R4N9|B4DUM9|D3DS43|Q16242|Q6PEW2|Q7Z3B5|Q86T01|Q9TNN9	572
RIR2	ENSGAUG00000002116	ribonucleotidereductaseM2B(TP53inducible)[Source:HGNCSymbol;Acc:17296]	RIR2;P11157	8.00401e-148	1347	13408	P31350	RRM2	GO:0000082	Reactome:REACT_1783	Ribonucleoside-diphosphate reductase subunit M2	RIR2_HUMAN|RRM2|RR2|IPI00946732|B2R9B5|Q5WRU7	573
RIR2	ENSGAUG00000003512	ribonucleotidereductaseM2[Source:HGNCSymbol;Acc:10452]	RIR2;P79733	2.17531e-178	1610	13408	P31350	RRM2	GO:0000082	Reactome:REACT_1783	Ribonucleoside-diphosphate reductase subunit M2	RIR2_HUMAN|RRM2|RR2|IPI00946732|B2R9B5|Q5WRU7	574
MCM5	ENSGAUG00000009241	minichromosomemaintenancecomplexcomponent5[Source:HGNCSymbol;Acc:6948]	MCM5;Q561P5	0.0	2937	13408	P33992	MCM5	GO:0000082	Reactome:REACT_1783	DNA replication licensing factor MCM5	MCM5_HUMAN|CDC46|MCM5|IPI00018350|O60785|Q14578|Q9BTJ4|Q9BWL8	575
MCM2	ENSGAUG00000011681	minichromosomemaintenancecomplexcomponent2[Source:HGNCSymbol;Acc:6944]	MCM2;Q6DIH3	0.0	3711	13408	P33993	MCM7	GO:0000082	Reactome:REACT_1783	DNA replication licensing factor MCM7	MCM7_HUMAN|CDC47|MCM7|MCM2|IPI00219740|IPI00299904|A4D2A1|Q15076|Q96D34|Q96GL1	576
RFA3	ENSGAUG00000007166	replicationproteinA3,14kDa[Source:HGNCSymbol;Acc:10291]	RFA3;Q9CQ71	1.18857e-35	373	13408	P35244	RPA3	GO:0000082	Reactome:REACT_1783	Replication protein A 14 kDa subunit	RFA3_HUMAN|REPA3|RPA3|RPA14|IPI00017373|Q549U6	577
PRS7	ENSGAUG00000003361	proteasome(prosome,macropain)26Ssubunit,ATPase,2[Source:HGNCSymbol;Acc:9548]	PRS7;P46471	0.0	2079	13408	P35998	PSMC2	GO:0000082	Reactome:REACT_1783	26S protease regulatory subunit 7	PRS7_HUMAN|MSS1|PSMC2|IPI00021435|A4D0Q1|Q3LIA5|Q9UDI3	578
ACV1B	ENSGAUG00000004464	activinAreceptor,typeIB[Source:HGNCSymbol;Acc:172]	ACV1B;P80202	0.0	1840	13408	P36896	ACVR1B	GO:0000082	PMID:11117535	Activin receptor type-1B	ACV1B_HUMAN|ACVR1B|ACVRLK4|ALK4|IPI00005732|IPI00218980|IPI00297220|Q15479|Q15480|Q15481|Q15482	579
ACV1B	ENSGAUG00000007549	activinAreceptor,typeIB[Source:HGNCSymbol;Acc:172]	ACV1B;P80202	8.93305e-119	1098	13408	P36896	ACVR1B	GO:0000082	PMID:11117535	Activin receptor type-1B	ACV1B_HUMAN|ACVR1B|ACVRLK4|ALK4|IPI00005732|IPI00218980|IPI00297220|Q15479|Q15480|Q15481|Q15482	580
CDN1A	ENSGAUG00000008045	cyclin-dependentkinaseinhibitor1A(p21,Cip1)[Source:HGNCSymbol;Acc:1784]	CDN1A;P38936	1.30966e-14	192	13408	P38936	CDKN1A	GO:0000082	PMID:10208428	Cyclin-dependent kinase inhibitor 1	CDN1A_HUMAN|CAP20|CDKN1A|CDKN1|CIP1|MDA6|PIC1|SDI1|WAF1|IPI00009384|Q14010|Q9BUT4	581
CDN1A	ENSGAUG00000008045	cyclin-dependentkinaseinhibitor1A(p21,Cip1)[Source:HGNCSymbol;Acc:1784]	CDN1A;P38936	1.30966e-14	192	13408	P38936	CDKN1A	GO:0000082	Reactome:REACT_1783	Cyclin-dependent kinase inhibitor 1	CDN1A_HUMAN|CAP20|CDKN1A|CDKN1|CIP1|MDA6|PIC1|SDI1|WAF1|IPI00009384|Q14010|Q9BUT4	582
CDN2C	ENSGAUG00000007153	cyclin-dependentkinaseinhibitor2C(p18,inhibitsCDK4)[Source:HGNCSymbol;Acc:1789]	CDN2C;Q60772	3.77473e-20	239	13408	P42773	CDKN2C	GO:0000082	PMID:10208428	Cyclin-dependent kinase 4 inhibitor C	CDN2C_HUMAN|CDKN6|CDKN2C|IPI00001564|Q8TB83	583
PRS6B	ENSGAUG00000010073	proteasome(prosome,macropain)26Ssubunit,ATPase,4[Source:HGNCSymbol;Acc:9551]	PRS6B;Q4R7L3	1.71636e-59	583	13408	P43686	PSMC4	GO:0000082	Reactome:REACT_1783	26S protease regulatory subunit 6B	PRS6B_HUMAN|MIP224|PSMC4|TBP7|IPI00020042|IPI00216770|Q96FV5|Q9UBM3|Q9UEX3	584
PRS6B	ENSGAUG00000017297		PRS6B;Q4R7L3	2.89216e-103	962	13408	P43686	PSMC4	GO:0000082	Reactome:REACT_1783	26S protease regulatory subunit 6B	PRS6B_HUMAN|MIP224|PSMC4|TBP7|IPI00020042|IPI00216770|Q96FV5|Q9UBM3|Q9UEX3	585
PRS6B	ENSGAUG00000017297	1	PRS6B;Q63570	1.28497e-103	965	13408	P43686	PSMC4	GO:0000082	Reactome:REACT_1783	26S protease regulatory subunit 6B	PRS6B_HUMAN|MIP224|PSMC4|TBP7|IPI00020042|IPI00216770|Q96FV5|Q9UBM3|Q9UEX3	586
CDN1B	ENSGAUG00000001097	cyclin-dependentkinaseinhibitor1B(p27,Kip1)[Source:HGNCSymbol;Acc:1785]	CDN1B;P46527	2.10044e-36	382	13408	P46527	CDKN1B	GO:0000082	PMID:10208428	Cyclin-dependent kinase inhibitor 1B	CDN1B_HUMAN|KIP1|CDKN1B|IPI00006991|Q16307|Q5U0H2|Q9BUS6	587
CDN1B	ENSGAUG00000014334		CDN1B;P46527	3.35936e-13	182	13408	P46527	CDKN1B	GO:0000082	PMID:10208428	Cyclin-dependent kinase inhibitor 1B	CDN1B_HUMAN|KIP1|CDKN1B|IPI00006991|Q16307|Q5U0H2|Q9BUS6	588
CDN1B	ENSGAUG00000001097	cyclin-dependentkinaseinhibitor1B(p27,Kip1)[Source:HGNCSymbol;Acc:1785]	CDN1B;P46527	2.10044e-36	382	13408	P46527	CDKN1B	GO:0000082	Reactome:REACT_1783	Cyclin-dependent kinase inhibitor 1B	CDN1B_HUMAN|KIP1|CDKN1B|IPI00006991|Q16307|Q5U0H2|Q9BUS6	589
CDN1B	ENSGAUG00000014334		CDN1B;P46527	3.35936e-13	182	13408	P46527	CDKN1B	GO:0000082	Reactome:REACT_1783	Cyclin-dependent kinase inhibitor 1B	CDN1B_HUMAN|KIP1|CDKN1B|IPI00006991|Q16307|Q5U0H2|Q9BUS6	590
ID4	ENSGAUG00000013504	inhibitorofDNAbinding4,dominantnegativehelix-loop-helixprotein[Source:HGNCSymbol;Acc:5363]	ID4;Q6GL62	1.45278e-27	303	13408	P47928	ID4	GO:0000082	GO_REF:0000019	DNA-binding protein inhibitor ID-4	ID4_HUMAN|ID4|BHLHB27|IPI00026864|Q13005	591
PSMD8	ENSGAUG00000013385	proteasome(prosome,macropain)26Ssubunit,non-ATPase,8[Source:HGNCSymbol;Acc:9566]	PSMD8;Q9CX56	7.2335e-120	1105	13408	P48556	PSMD8	GO:0000082	Reactome:REACT_1783	26S proteasome non-ATPase regulatory subunit 8	PSMD8_HUMAN|PSMD8|IPI00937278|B4DX18|Q6P1L7	592
UB2R1	ENSGAUG00000012247	celldivisioncycle34homolog(S.cerevisiae)[Source:HGNCSymbol;Acc:1734]	UB2R1;Q8CFI2	1.58978e-107	996	13408	P49427	CDC34	GO:0000082	PMID:8248134	Ubiquitin-conjugating enzyme E2 R1	UB2R1_HUMAN|CDC34|UBCH3|UBE2R1|IPI00027120|A8K689	593
UB2R1	ENSGAUG00000014584	celldivisioncycle34homolog(S.cerevisiae)[Source:HGNCSymbol;Acc:1734]	UB2R1;Q8CFI2	3.50719e-105	976	13408	P49427	CDC34	GO:0000082	PMID:8248134	Ubiquitin-conjugating enzyme E2 R1	UB2R1_HUMAN|CDC34|UBCH3|UBE2R1|IPI00027120|A8K689	594
PRI1	ENSGAUG00000001218	primase,DNA,polypeptide1(49kDa)[Source:HGNCSymbol;Acc:9369]	PRI1;P49642	1.21214e-153	1398	13408	P49642	PRIM1	GO:0000082	Reactome:REACT_1783	DNA primase small subunit	PRI1_HUMAN|PRIM1|IPI00027704	595
PRI2	ENSGAUG00000005085	primase,DNA,polypeptide2(58kDa)[Source:HGNCSymbol;Acc:9370]	PRI2;O89044	0.0	1677	13408	P49643	PRIM2	GO:0000082	Reactome:REACT_1783	DNA primase large subunit	PRI2_HUMAN|PRIM2|PRIM2A|IPI00027705|IPI00644817|Q53FJ8|Q6P1Q7|Q8WVL2|Q9H413	596
PSB3	ENSGAUG00000012997	proteasome(prosome,macropain)subunit,betatype,3[Source:HGNCSymbol;Acc:9540]	PSB3;O73817	1.12304e-116	1075	13408	P49720	PSMB3	GO:0000082	Reactome:REACT_1783	Proteasome subunit beta type-3	PSB3_HUMAN|PSMB3|IPI00028004|P31147|Q0P6J7|Q96E27	597
PSB2	ENSGAUG00000009518	proteasome(prosome,macropain)subunit,betatype,2[Source:HGNCSymbol;Acc:9539]	PSB2;Q5E9K0	5.93443e-53	522	13408	P49721	PSMB2	GO:0000082	Reactome:REACT_1783	Proteasome subunit beta type-2	PSB2_HUMAN|PSMB2|IPI00028006|D3DPS0|P31145|Q9BWZ9	598
MCM2	ENSGAUG00000011681	minichromosomemaintenancecomplexcomponent2[Source:HGNCSymbol;Acc:6944]	MCM2;Q6DIH3	0.0	3711	13408	P49736	MCM2	GO:0000082	Reactome:REACT_1783	DNA replication licensing factor MCM2	MCM2_HUMAN|MCM2|BM28|CCNL1|CDCL1|KIAA0030|IPI00184330|Q14577|Q15023|Q8N2V1|Q969W7|Q96AE1|Q9BRM7	599
CDK7	ENSGAUG00000010620	cyclin-dependentkinase7[Source:HGNCSymbol;Acc:1778]	CDK7;P51953	4.07595e-151	1375	13408	P50613	CDK7	GO:0000082	Reactome:REACT_1783	Cyclin-dependent kinase 7	CDK7_HUMAN|CDK7|MO15|IPI00000685|Q9BS60|Q9UE19	600
PSD7	ENSGAUG00000004538	proteasome(prosome,macropain)26Ssubunit,non-ATPase,7[Source:HGNCSymbol;Acc:9565]	PSD7;P51665	1.58166e-139	1275	13408	P51665	PSMD7	GO:0000082	Reactome:REACT_1783	26S proteasome non-ATPase regulatory subunit 7	PSD7_HUMAN|PSMD7|MOV34L|IPI00019927|D3DWS9|Q6PKI2|Q96E97	601
CCNH	ENSGAUG00000000542	cyclinH[Source:HGNCSymbol;Acc:1594]	CCNH;P51947	7.80898e-97	907	13408	P51946	CCNH	GO:0000082	Reactome:REACT_1783	Cyclin-H	CCNH_HUMAN|CCNH|IPI00021305|Q53X72|Q8TBL9	602
MAT1	ENSGAUG00000010848	menageatroishomolog1,cyclinHassemblyfactor(Xenopuslaevis)[Source:HGNCSymbol;Acc:7181]	MAT1;P51948	3.32027e-116	1074	13408	P51948	MNAT1	GO:0000082	Reactome:REACT_1783	CDK-activating kinase assembly factor MAT1	MAT1_HUMAN|CAP35|MNAT1|MAT1|RNF66|IPI00294701|Q15817|Q6ICQ7	603
BCAT1	ENSGAUG00000006651		BCAT1;Q9GKM4	4.59971e-32	342	13408	P54687	BCAT1	GO:0000082	PMID:8692959	Branched-chain-amino-acid aminotransferase, cytosolic	BCAT1_HUMAN|BCT1|BCAT1|ECA39|IPI00382412|Q96MY9	604
BCAT1	ENSGAUG00000006651	1	BCAT1;Q9GKM4	1.55709e-33	354	13408	P54687	BCAT1	GO:0000082	PMID:8692959	Branched-chain-amino-acid aminotransferase, cytosolic	BCAT1_HUMAN|BCT1|BCAT1|ECA39|IPI00382412|Q96MY9	605
BCAT1	ENSGAUG00000009217	branchedchainaminotransferase2,mitochondrial[Source:HGNCSymbol;Acc:977]	BCAT1;Q9GKM4	1.05566e-143	1312	13408	P54687	BCAT1	GO:0000082	PMID:8692959	Branched-chain-amino-acid aminotransferase, cytosolic	BCAT1_HUMAN|BCT1|BCAT1|ECA39|IPI00382412|Q96MY9	606
PSMD4	ENSGAUG00000003095		PSMD4;P55036	6.32406e-143	1305	13408	P55036	PSMD4	GO:0000082	Reactome:REACT_1783	26S proteasome non-ATPase regulatory subunit 4	PSMD4_HUMAN|MCB1|PSMD4|IPI00022694|IPI00216247|D3DV16|Q5VWC5|Q9NS92	607
CDN2D	ENSGAUG00000017215	cyclin-dependentkinaseinhibitor2D(p19,inhibitsCDK4)[Source:HGNCSymbol;Acc:1790]	CDN2D;Q29RV0	3.64083e-44	448	13408	P55273	CDKN2D	GO:0000082	PMID:10208428	Cyclin-dependent kinase 4 inhibitor D	CDN2D_HUMAN|CDKN2D|IPI00024008|Q13102|Q6FGE9	608
DPOE2	ENSGAUG00000009218	polymerase(DNAdirected),epsilon2(p59subunit)[Source:HGNCSymbol;Acc:9178]	DPOE2;A7YWS7	0.0	2258	13408	P56282	POLE2	GO:0000082	Reactome:REACT_1783	DNA polymerase epsilon subunit 2	DPOE2_HUMAN|DPE2|POLE2|IPI00008829|A0AV55|A4LBB7|A6NH58|O43560	609
PSA6	ENSGAUG00000009319	proteasome(prosome,macropain)subunit,alphatype,6[Source:HGNCSymbol;Acc:9535]	PSA6;P60901	1.72644e-125	1152	13408	P60900	PSMA6	GO:0000082	Reactome:REACT_1783	Proteasome subunit alpha type-6	PSA6_HUMAN|PROS27|PSMA6|IPI00029623|B2R7J9|P34062|Q6IB60	610
PSA6	ENSGAUG00000014383		PSA6;P60901	2.60258e-72	693	13408	P60900	PSMA6	GO:0000082	Reactome:REACT_1783	Proteasome subunit alpha type-6	PSA6_HUMAN|PROS27|PSMA6|IPI00029623|B2R7J9|P34062|Q6IB60	611
CKS1	ENSGAUG00000010944	CDC28proteinkinaseregulatorysubunit1Bpseudogene6[Source:HGNCSymbol;Acc:24608]	CKS1;P61025	2.61663e-33	352	13408	P61024	CKS1B	GO:0000082	Reactome:REACT_1783	Cyclin-dependent kinases regulatory subunit 1	CKS1_HUMAN|CKS1B|PNAS-16|CKS1|PNAS-143|IPI00015104|P33551	612
CKS1	ENSGAUG00000014923		CKS1;P61025	4.61745e-31	333	13408	P61024	CKS1B	GO:0000082	Reactome:REACT_1783	Cyclin-dependent kinases regulatory subunit 1	CKS1_HUMAN|CKS1B|PNAS-16|CKS1|PNAS-143|IPI00015104|P33551	613
PSME3	ENSGAUG00000002690	proteasome(prosome,macropain)activatorsubunit3(PA28gamma;Ki)[Source:HGNCSymbol;Acc:9570]	PSME3;Q5F3J5	2.51246e-121	1117	13408	P61289	PSME3	GO:0000082	Reactome:REACT_1783	Proteasome activator complex subunit 3	PSME3_HUMAN|PSME3|IPI00030243|IPI00219445|A8K9A3|O35563|P97373|Q12920|Q13172|Q9BQD9	614
PSME3	ENSGAUG00000016730	proteasome(prosome,macropain)activatorsubunit3(PA28gamma;Ki)[Source:HGNCSymbol;Acc:9570]	PSME3;Q5F3J5	3.63522e-104	968	13408	P61289	PSME3	GO:0000082	Reactome:REACT_1783	Proteasome activator complex subunit 3	PSME3_HUMAN|PSME3|IPI00030243|IPI00219445|A8K9A3|O35563|P97373|Q12920|Q13172|Q9BQD9	615
PRS4	ENSGAUG00000009350	proteasome(prosome,macropain)26Ssubunit,ATPase,1[Source:HGNCSymbol;Acc:9547]	PRS4;P62193	0.0	1910	13408	P62191	PSMC1	GO:0000082	Reactome:REACT_1783	26S protease regulatory subunit 4	PRS4_HUMAN|PSMC1|IPI00011126|P49014|Q03527|Q6IAW0|Q96AZ3	616
PRS8	ENSGAUG00000017687	proteasome(prosome,macropain)26Ssubunit,ATPase,5[Source:HGNCSymbol;Acc:9552]	PRS8;P62198	0.0	1831	13408	P62195	PSMC5	GO:0000082	Reactome:REACT_1783	26S protease regulatory subunit 8	PRS8_HUMAN|PSMC5|SUG1|IPI00023919|A8K763|O35051|O43208|P47210|P52915|P52916	617
PRS10	ENSGAUG00000018546	proteasome(prosome,macropain)26Ssubunit,ATPase,6[Source:HGNCSymbol;Acc:9553]	PRS10;P62335	0.0	1979	13408	P62333	PSMC6	GO:0000082	Reactome:REACT_1783	26S protease regulatory subunit 10B	PRS10_HUMAN|PSMC6|SUG2|IPI00926977|B2R975|P49719|Q6IBU3|Q92524	618
RS27A	ENSGAUG00000011896		RS27A;P68200	1.70199e-66	641	13408	P62979	RPS27A	GO:0000082	Reactome:REACT_1783	Ubiquitin-40S ribosomal protein S27a	RS27A_HUMAN|UBA80|RPS27A|UBCEP1|IPI00179330|P02248|P02249|P02250|P14798|P62988|Q29120|Q6LBL4|Q6LDU5|Q8WYN8|Q91887|Q91888|Q9BQ77|Q9BWD6|Q9BX98|Q9UEF2|Q9UEG1|Q9UEK8|Q9UPK7	619
RL40	ENSGAUG00000007581	ubiquitinA-52residueribosomalproteinfusionproduct1[Source:HGNCSymbol;Acc:12458]	RL40;P18101	1.44234e-69	665	13408	P62987	UBA52	GO:0000082	Reactome:REACT_1783	Ubiquitin-60S ribosomal protein L40	RL40_HUMAN|UBCEP2|UBA52|IPI00456429|P02248|P02249|P02250|P14793|P62988|Q29120|Q6LBL4|Q6LDU5|Q8WYN8|Q91887|Q91888|Q9BWD6|Q9BX98|Q9UEF2|Q9UEG1|Q9UEK8|Q9UPK7	620
SKP1	ENSGAUG00000016212		SKP1;Q6PEC4	2.97855e-70	673	13408	P63208	SKP1	GO:0000082	Reactome:REACT_1783	S-phase kinase-associated protein 1	SKP1_HUMAN|EMC19|SKP1|OCP2|SKP1A|TCEB1L|IPI00172421|IPI00301364|D3DQ97|D3DQ98|P34991|Q8TAY2	621
CCNA1	ENSGAUG00000006153	cyclinA1[Source:HGNCSymbol;Acc:1577]	CCNA1;Q92161	1.62176e-86	819	13408	P78396	CCNA1	GO:0000082	Reactome:REACT_1783	Cyclin-A1	CCNA1_HUMAN|CCNA1|IPI00019284|IPI00879390|Q5T3V0|Q5U0G2|Q8IY91	622
E2F1	ENSGAUG00000002581	E2Ftranscriptionfactor1[Source:HGNCSymbol;Acc:3113]	E2F1;Q90977	2.5155e-93	877	13408	Q01094	E2F1	GO:0000082	Reactome:REACT_1783	Transcription factor E2F1	E2F1_HUMAN|RBBP3|E2F1|IPI00005630|Q13143|Q92768	623
ACVR1	ENSGAUG00000000177		ACVR1;Q90ZK6	2.66241e-179	1620	13408	Q04771	ACVR1	GO:0000082	PMID:9884026	Activin receptor type-1	ACVR1_HUMAN|ACVRLK2|ACVR1|IPI00029219	624
ACVR1	ENSGAUG00000004447	activinAreceptortypeII-like1[Source:HGNCSymbol;Acc:175]	ACVR1;Q28041	9.65939e-155	1408	13408	Q04771	ACVR1	GO:0000082	PMID:9884026	Activin receptor type-1	ACVR1_HUMAN|ACVRLK2|ACVR1|IPI00029219	625
ACVR1	ENSGAUG00000019186	activinAreceptor,typeI[Source:HGNCSymbol;Acc:171]	ACVR1;Q90ZK6	0.0	2062	13408	Q04771	ACVR1	GO:0000082	PMID:9884026	Activin receptor type-1	ACVR1_HUMAN|ACVRLK2|ACVR1|IPI00029219	626
PSME1	ENSGAUG00000004020	proteasome(prosome,macropain)activatorsubunit1(PA28alpha)[Source:HGNCSymbol;Acc:9568]	PSME1;P97371	5.36491e-60	587	13408	Q06323	PSME1	GO:0000082	Reactome:REACT_1783	Proteasome activator complex subunit 1	PSME1_HUMAN|PSME1|IFI5111|IPI00479722|Q9UEF4	627
DPOE1	ENSGAUG00000012053	polymerase(DNAdirected),epsilon[Source:HGNCSymbol;Acc:9177]	DPOE1;Q9WVF7	0.0	9576	13408	Q07864	POLE	GO:0000082	PMID:16762037	DNA polymerase epsilon catalytic subunit A	DPOE1_HUMAN|POLE|POLE1|IPI00939602|Q13533|Q86VH9	628
DPOE1	ENSGAUG00000012053	polymerase(DNAdirected),epsilon[Source:HGNCSymbol;Acc:9177]	DPOE1;Q9WVF7	0.0	9576	13408	Q07864	POLE	GO:0000082	Reactome:REACT_1783	DNA polymerase epsilon catalytic subunit A	DPOE1_HUMAN|POLE|POLE1|IPI00939602|Q13533|Q86VH9	629
PP2BA	ENSGAUG00000008048		PP2BA;P63329	0.0	2409	13408	Q08209	PPP3CA	GO:0000082	GO_REF:0000019	Serine/threonine-protein phosphatase 2B catalytic subunit alpha isoform	PP2BA_HUMAN|PPP3CA|CALNA|CNA|IPI00179415|IPI00747748|A8K3B7|B5BUA2|Q8TAW9	630
PP2BA	ENSGAUG00000013465		PP2BA;Q08209	0.0	2030	13408	Q08209	PPP3CA	GO:0000082	GO_REF:0000019	Serine/threonine-protein phosphatase 2B catalytic subunit alpha isoform	PP2BA_HUMAN|PPP3CA|CALNA|CNA|IPI00179415|IPI00747748|A8K3B7|B5BUA2|Q8TAW9	631
PP2BA	ENSGAUG00000019285		PP2BA;Q08209	0.0	2129	13408	Q08209	PPP3CA	GO:0000082	GO_REF:0000019	Serine/threonine-protein phosphatase 2B catalytic subunit alpha isoform	PP2BA_HUMAN|PPP3CA|CALNA|CNA|IPI00179415|IPI00747748|A8K3B7|B5BUA2|Q8TAW9	632
PSMD2	ENSGAUG00000009403	proteasome(prosome,macropain)26Ssubunit,non-ATPase,2[Source:HGNCSymbol;Acc:9559]	PSMD2;P56701	0.0	3870	13408	Q13200	PSMD2	GO:0000082	Reactome:REACT_1783	26S proteasome non-ATPase regulatory subunit 2	PSMD2_HUMAN|PSMD2|TRAP2|IPI00012268|Q12932|Q15321|Q96I12	633
SKP2	ENSGAUG00000009001	S-phasekinase-associatedprotein2(p45)[Source:HGNCSymbol;Acc:10901]	SKP2;Q9Z0Z3	5.02017e-37	392	13408	Q13309	SKP2	GO:0000082	Reactome:REACT_1783	S-phase kinase-associated protein 2	SKP2_HUMAN|FBXL1|SKP2|IPI00013294|IPI00178899|A8K5E0|Q8TDZ0|Q8TDZ1|Q9BV69	634
ORC1	ENSGAUG00000017467	originrecognitioncomplex,subunit1-like(yeast)[Source:HGNCSymbol;Acc:8487]	ORC1;Q13415	9.37161e-144	1316	13408	Q13415	ORC1	GO:0000082	Reactome:REACT_1783	Origin recognition complex subunit 1	ORC1_HUMAN|ORC1|ORC1L|PARC1|IPI00013215|D3DQ34|Q13471|Q5T0F5	635
ORC2	ENSGAUG00000004135	originrecognitioncomplex,subunit2-like(yeast)[Source:HGNCSymbol;Acc:8488]	ORC2;Q91628	1.9522e-171	1553	13408	Q13416	ORC2	GO:0000082	Reactome:REACT_1783	Origin recognition complex subunit 2	ORC2_HUMAN|ORC2|ORC2L|IPI00013216|Q13204|Q53TX5	636
4EBP1	ENSGAUG00000012219		4EBP1;Q62622	6.95596e-29	314	13408	Q13541	EIF4EBP1	GO:0000082	PMID:14673156	Eukaryotic translation initiation factor 4E-binding protein 1	4EBP1_HUMAN|EIF4EBP1|IPI00002569|B2R502|D3DSW8|Q6IBN3	637
PSMD6	ENSGAUG00000009151	proteasome(prosome,macropain)26Ssubunit,non-ATPase,6[Source:HGNCSymbol;Acc:9564]	PSMD6;Q15008	0.0	1887	13408	Q15008	PSMD6	GO:0000082	Reactome:REACT_1783	26S proteasome non-ATPase regulatory subunit 6	PSMD6_HUMAN|PSMD6|KIAA0107|PFAAP4|IPI00014151|A8K2E0	638
PSMD5	ENSGAUG00000016593		PSMD5;Q8BJY1	1.25036e-165	1502	13408	Q16401	PSMD5	GO:0000082	Reactome:REACT_1783	26S proteasome non-ATPase regulatory subunit 5	PSMD5_HUMAN|PSMD5|KIAA0072|IPI00002134|Q15045|Q4VXG8	639
PSMD5	ENSGAUG00000016593	1	PSMD5;Q8BJY1	1.62038e-143	1311	13408	Q16401	PSMD5	GO:0000082	Reactome:REACT_1783	26S proteasome non-ATPase regulatory subunit 5	PSMD5_HUMAN|PSMD5|KIAA0072|IPI00002134|Q15045|Q4VXG8	640
SPDYA	ENSGAUG00000001737	speedyhomologA(Xenopuslaevis)[Source:HGNCSymbol;Acc:30613]	SPDYA;Q8R496	9.39557e-77	732	13408	Q5MJ70	SPDYA	GO:0000082	PMID:11980914	Speedy protein A	SPDYA_HUMAN|SPDYA|SPDY1|SPY1|IPI00549840|IPI00554586|Q53R05|Q5MJ69	641
RHOU	ENSGAUG00000005380	rashomologgenefamily,memberU[Source:HGNCSymbol;Acc:17794]	RHOU;Q9EQT3	7.16314e-73	699	13408	Q7L0Q8	RHOU	GO:0000082	GO_REF:0000019	Rho-related GTP-binding protein RhoU	RHOU_HUMAN|ARHU|SB128|RHOU|CDC42L1|G28K|WRCH1|IPI00009644|IPI00889079|B1AKN1|Q59FE9|Q8TDQ2	642
RHOU	ENSGAUG00000006092	rashomologgenefamily,memberV[Source:HGNCSymbol;Acc:18313]	RHOU;Q7L0Q8	1.88228e-57	565	13408	Q7L0Q8	RHOU	GO:0000082	GO_REF:0000019	Rho-related GTP-binding protein RhoU	RHOU_HUMAN|ARHU|SB128|RHOU|CDC42L1|G28K|WRCH1|IPI00009644|IPI00889079|B1AKN1|Q59FE9|Q8TDQ2	643
RHOU	ENSGAUG00000012432	rashomologgenefamily,memberU[Source:HGNCSymbol;Acc:17794]	RHOU;Q9EQT3	1.39085e-83	791	13408	Q7L0Q8	RHOU	GO:0000082	GO_REF:0000019	Rho-related GTP-binding protein RhoU	RHOU_HUMAN|ARHU|SB128|RHOU|CDC42L1|G28K|WRCH1|IPI00009644|IPI00889079|B1AKN1|Q59FE9|Q8TDQ2	644
RHOU	ENSGAUG00000019114		RHOU;Q9EQT3	2.27666e-35	371	13408	Q7L0Q8	RHOU	GO:0000082	GO_REF:0000019	Rho-related GTP-binding protein RhoU	RHOU_HUMAN|ARHU|SB128|RHOU|CDC42L1|G28K|WRCH1|IPI00009644|IPI00889079|B1AKN1|Q59FE9|Q8TDQ2	645
MCM10	ENSGAUG00000009246	minichromosomemaintenancecomplexcomponent10[Source:HGNCSymbol;Acc:18043]	MCM10;Q5RHY1	1.05897e-106	996	13408	Q7L590	MCM10	GO:0000082	Reactome:REACT_1783	Protein MCM10 homolog	MCM10_HUMAN|MCM10|PRO2249|IPI00164354|IPI00375915|A8K9I6|B7ZKZ8|Q3MIR3|Q7LD55|Q96GX4|Q96NB6|Q9H0D7|Q9H3P9|Q9P177	646
UBP37	ENSGAUG00000012619	ubiquitinspecificpeptidase37[Source:HGNCSymbol;Acc:20063]	UBP37;Q86T82	0.0	2411	13408	Q86T82	USP37	GO:0000082	PMID:21596315	Ubiquitin carboxyl-terminal hydrolase 37	UBP37_HUMAN|KIAA1594|USP37|IPI00472977|A2RUQ8|Q53S10|Q9HCH8	647
PSMF1	ENSGAUG00000011628	proteasome(prosome,macropain)inhibitorsubunit1(PI31)[Source:HGNCSymbol;Acc:9571]	PSMF1;Q5RDN3	4.02852e-58	571	13408	Q92530	PSMF1	GO:0000082	Reactome:REACT_1783	Proteasome inhibitor PI31 subunit	PSMF1_HUMAN|PSMF1|IPI00009949|A0AVQ9|D3DVW3|Q9H4I1	648
MARK4	ENSGAUG00000008788	MAP/microtubuleaffinity-regulatingkinase4[Source:HGNCSymbol;Acc:13538]	MARK4;Q8CIP4	0.0	2454	13408	Q96GZ3	MARK4	GO:0000082	PMID:12735302	Uncharacterized protein	Q96GZ3_HUMAN|MARK4|IPI01013157	649
MARK4	ENSGAUG00000009613	MAP/microtubuleaffinity-regulatingkinase4[Source:HGNCSymbol;Acc:13538]	MARK4;Q8CIP4	2.59067e-121	1122	13408	Q96GZ3	MARK4	GO:0000082	PMID:12735302	Uncharacterized protein	Q96GZ3_HUMAN|MARK4|IPI01013157	650
PSB7	ENSGAUG00000005692		PSB7;Q9JHW0	8.19281e-19	227	13408	Q99436	PSMB7	GO:0000082	Reactome:REACT_1783	Proteasome subunit beta type-7	PSB7_HUMAN|PSMB7|Z|IPI00003217|Q5TBG6|Q96AG8|Q9BWA7	651
PSB7	ENSGAUG00000006798	proteasome(prosome,macropain)subunit,betatype,7[Source:HGNCSymbol;Acc:9544]	PSB7;Q9JHW0	1.84693e-129	1187	13408	Q99436	PSMB7	GO:0000082	Reactome:REACT_1783	Proteasome subunit beta type-7	PSB7_HUMAN|PSMB7|Z|IPI00003217|Q5TBG6|Q96AG8|Q9BWA7	652
PSB7	ENSGAUG00000015564	proteasome(prosome,macropain)subunit,betatype,10[Source:HGNCSymbol;Acc:9538]	PSB7;A1XQU1	4.315e-88	830	13408	Q99436	PSMB7	GO:0000082	Reactome:REACT_1783	Proteasome subunit beta type-7	PSB7_HUMAN|PSMB7|Z|IPI00003217|Q5TBG6|Q96AG8|Q9BWA7	653
PSMD1	ENSGAUG00000005954	proteasome(prosome,macropain)26Ssubunit,non-ATPase,1[Source:HGNCSymbol;Acc:9554]	PSMD1;Q5F418	0.0	1768	13408	Q99460	PSMD1	GO:0000082	Reactome:REACT_1783	26S proteasome non-ATPase regulatory subunit 1	PSMD1_HUMAN|PSMD1|IPI00299608|IPI00456695|B8ZZH9|Q24JU0|Q53TI2|Q6GMU5|Q6P2P4|Q6PJM7|Q6PKG9|Q86VU1|Q8IV79	654
PMYT1	ENSGAUG00000005592	proteinkinase,membraneassociatedtyrosine/threonine1[Source:HGNCSymbol;Acc:29650]	PMYT1;Q9ESG9	4.62186e-87	825	13408	Q99640	PKMYT1	GO:0000082	Reactome:REACT_1783	Membrane-associated tyrosine- and threonine-specific cdc2-inhibitory kinase	PMYT1_HUMAN|MYT1|PKMYT1|IPI00384765|D3DUA4|O14731|Q7LE24|Q8TCM9	655
COM1	ENSGAUG00000000763	retinoblastomabindingprotein8[Source:HGNCSymbol;Acc:9891]	COM1;Q99708	1.88981e-42	441	13408	Q99708	RBBP8	GO:0000082	GO_REF:0000019	DNA endonuclease RBBP8	COM1_HUMAN|CTIP|RBBP8|IPI00480111|O75371	656
CDC6	ENSGAUG00000017851	celldivisioncycle6homolog(S.cerevisiae)[Source:HGNCSymbol;Acc:1744]	CDC6;Q99741	1.88099e-66	643	13408	Q99741	CDC6	GO:0000082	Reactome:REACT_1783	Cell division control protein 6 homolog	CDC6_HUMAN|CDC18L|CDC6|IPI00014575|Q8TB30	657
HINFP	ENSGAUG00000005447	histoneH4transcriptionfactor[Source:HGNCSymbol;Acc:17850]	HINFP;Q9BQA5	4.74248e-157	1427	13408	Q9BQA5	HINFP	GO:0000082	PMID:14585971	Histone H4 transcription factor	HINFP_HUMAN|HINFP|MIZF|ZNF743|IPI00023489|B3KPH6|Q96E65|Q9Y4M7	658
HINFP	ENSGAUG00000010228		HINFP;Q2TBP2	6.53307e-107	995	13408	Q9BQA5	HINFP	GO:0000082	PMID:14585971	Histone H4 transcription factor	HINFP_HUMAN|HINFP|MIZF|ZNF743|IPI00023489|B3KPH6|Q96E65|Q9Y4M7	659
CDT1	ENSGAUG00000003424	chromatinlicensingandDNAreplicationfactor1[Source:HGNCSymbol;Acc:24576]	CDT1;Q9I9A7	3.11043e-126	1163	13408	Q9H211	CDT1	GO:0000082	Reactome:REACT_1783	DNA replication factor Cdt1	CDT1_HUMAN|CDT1|IPI00096899|Q86XX9|Q96CJ5|Q96GK5|Q96H67|Q96HE6|Q9BWM0	660
ORC3	ENSGAUG00000010505		ORC3;Q9UBD5	0.0	1736	13408	Q9UBD5	ORC3	GO:0000082	Reactome:REACT_1783	Origin recognition complex subunit 3	ORC3_HUMAN|LATHEO|ORC3|ORC3L|IPI00294402|IPI00374747|A2A2T5|Q13565|Q53GY6|Q5T159|Q6IUY7|Q86TN5|Q9UG44|Q9UNT6	661
DBF4A	ENSGAUG00000008054	DBF4homolog(S.cerevisiae)[Source:HGNCSymbol;Acc:17364]	DBF4A;Q9UBU7	9.70946e-51	509	13408	Q9UBU7	DBF4	GO:0000082	Reactome:REACT_1783	Protein DBF4 homolog A	DBF4A_HUMAN|ASK|DBF4|DBF4A|ZDBF1|IPI00170805|IPI00744939|A4D1D8|A8K954|O75226|Q75MS6|Q75N01|Q9Y2M6	662
MCM8	ENSGAUG00000012770	minichromosomemaintenancecomplexcomponent8[Source:HGNCSymbol;Acc:16147]	MCM8;Q9UJA3	0.0	2397	13408	Q9UJA3	MCM8	GO:0000082	Reactome:REACT_1783	DNA replication licensing factor MCM8	MCM8_HUMAN|C20orf154|MCM8|IPI00032496|IPI00337550|IPI00645911|B2RBG7|D3DW08|Q495R4|Q495R7|Q86US4|Q969I5	663
ORC6	ENSGAUG00000008564		ORC6;Q2HJF3	4.5101e-60	588	13408	Q9Y5N6	ORC6	GO:0000082	Reactome:REACT_1783	Origin recognition complex subunit 6	ORC6_HUMAN|ORC6|ORC6L|IPI00001641|B3KN89	664
ORC6	ENSGAUG00000008564	1	ORC6;Q2HJF3	1.04042e-58	576	13408	Q9Y5N6	ORC6	GO:0000082	Reactome:REACT_1783	Origin recognition complex subunit 6	ORC6_HUMAN|ORC6|ORC6L|IPI00001641|B3KN89	665
ORC6	ENSGAUG00000008564	2	ORC6;Q2HJF3	2.10529e-56	557	13408	Q9Y5N6	ORC6	GO:0000082	Reactome:REACT_1783	Origin recognition complex subunit 6	ORC6_HUMAN|ORC6|ORC6L|IPI00001641|B3KN89	666
ORC6	ENSGAUG00000008564	3	ORC6;Q2HJF3	5.9927e-58	570	13408	Q9Y5N6	ORC6	GO:0000082	Reactome:REACT_1783	Origin recognition complex subunit 6	ORC6_HUMAN|ORC6|ORC6L|IPI00001641|B3KN89	667
CDC45	ENSGAUG00000013587	CDC45celldivisioncycle45-like(S.cerevisiae)[Source:HGNCSymbol;Acc:1739]	CDC45;Q9YHZ6	0.0	2285	13408	O75419	CDC45	GO:0000083	Reactome:REACT_683	Cell division control protein 45 homolog	CDC45_HUMAN|CDC45L|CDC45|UNQ374/PRO710|CDC45L2|IPI00025695|O60856|Q20WK8|Q6UW54|Q9UP68	668
E2F6	ENSGAUG00000003099	E2Ftranscriptionfactor6[Source:HGNCSymbol;Acc:3120]	E2F6;Q08DY6	4.87817e-32	347	13408	O75461	E2F6	GO:0000083	GO_REF:0000019	Transcription factor E2F6	E2F6_HUMAN|E2F6|IPI00289560|IPI01011061|A8K2Z8|O60544|Q53QY9|Q7Z2H6	669
DYR	ENSGAUG00000006505	dihydrofolatereductase[Source:HGNCSymbol;Acc:2861]	DYR;P00375	4.81761e-42	428	13408	P00374	DHFR	GO:0000083	Reactome:REACT_683	Dihydrofolate reductase	DYR_HUMAN|DHFR|IPI00030357|Q14130|Q6IRW8	670
DYR	ENSGAUG00000018663		DYR;P04753	8.55951e-31	332	13408	P00374	DHFR	GO:0000083	Reactome:REACT_683	Dihydrofolate reductase	DYR_HUMAN|DHFR|IPI00030357|Q14130|Q6IRW8	671
TYSY	ENSGAUG00000005420	thymidylatesynthetase[Source:HGNCSymbol;Acc:12441]	TYSY;P04818	1.16276e-142	1301	13408	P04818	TYMS	GO:0000083	Reactome:REACT_683	Thymidylate synthase	TYSY_HUMAN|OK/SW-cl.29|TS|TYMS|IPI00221108	672
RB	ENSGAUG00000018466	retinoblastoma1[Source:HGNCSymbol;Acc:9884]	RB;Q90600	2.37338e-164	1494	13408	P06400	RB1	GO:0000083	PMID:19149898	Retinoblastoma-associated protein	RB_HUMAN|RB1|IPI00302829|A8K5E3|P78499|Q5VW46|Q8IZL4	673
CDK1	ENSGAUG00000012517	cyclin-dependentkinase1[Source:HGNCSymbol;Acc:1722]	CDK1;P51958	7.42913e-164	1484	13408	P06493	CDK1	GO:0000083	Reactome:REACT_683	Cyclin-dependent kinase 1	CDK1_HUMAN|CDK1|CDC2|IPI00026689|IPI00073536|A8K7C4|C9J497|O60764	674
DPOLA	ENSGAUG00000012819	polymerase(DNAdirected),alpha1,catalyticsubunit[Source:HGNCSymbol;Acc:9173]	DPOLA;Q9DE46	0.0	4681	13408	P09884	POLA1	GO:0000083	Reactome:REACT_683	DNA polymerase alpha catalytic subunit	DPOLA_HUMAN|POLA1|POLA|IPI00220317|Q86UQ7	675
PCNA	ENSGAUG00000013749	proliferatingcellnuclearantigen[Source:HGNCSymbol;Acc:8729]	PCNA;Q6B6N4	3.08102e-147	1340	13408	P12004	PCNA	GO:0000083	Reactome:REACT_683	Proliferating cell nuclear antigen	PCNA_HUMAN|PCNA|IPI00021700|B2R897|D3DW02	676
CCNE1	ENSGAUG00000000312	cyclinE1[Source:HGNCSymbol;Acc:1589]	CCNE1;P47794	3.85562e-156	1419	13408	P24864	CCNE1	GO:0000083	Reactome:REACT_683	G1/S-specific cyclin-E1	CCNE1_HUMAN|CCNE|CCNE1|IPI00031077|IPI00376965|IPI01012689|A8K684|Q14091|Q8NFG1|Q92501|Q9UD21	677
RIR2	ENSGAUG00000002116	ribonucleotidereductaseM2B(TP53inducible)[Source:HGNCSymbol;Acc:17296]	RIR2;P11157	8.00401e-148	1347	13408	P31350	RRM2	GO:0000083	Reactome:REACT_683	Ribonucleoside-diphosphate reductase subunit M2	RIR2_HUMAN|RRM2|RR2|IPI00946732|B2R9B5|Q5WRU7	678
RIR2	ENSGAUG00000003512	ribonucleotidereductaseM2[Source:HGNCSymbol;Acc:10452]	RIR2;P79733	2.17531e-178	1610	13408	P31350	RRM2	GO:0000083	Reactome:REACT_683	Ribonucleoside-diphosphate reductase subunit M2	RIR2_HUMAN|RRM2|RR2|IPI00946732|B2R9B5|Q5WRU7	679
CCNA1	ENSGAUG00000006153	cyclinA1[Source:HGNCSymbol;Acc:1577]	CCNA1;Q92161	1.62176e-86	819	13408	P78396	CCNA1	GO:0000083	Reactome:REACT_683	Cyclin-A1	CCNA1_HUMAN|CCNA1|IPI00019284|IPI00879390|Q5T3V0|Q5U0G2|Q8IY91	680
ORC1	ENSGAUG00000017467	originrecognitioncomplex,subunit1-like(yeast)[Source:HGNCSymbol;Acc:8487]	ORC1;Q13415	9.37161e-144	1316	13408	Q13415	ORC1	GO:0000083	Reactome:REACT_683	Origin recognition complex subunit 1	ORC1_HUMAN|ORC1|ORC1L|PARC1|IPI00013215|D3DQ34|Q13471|Q5T0F5	681
E2F6	ENSGAUG00000003099	E2Ftranscriptionfactor6[Source:HGNCSymbol;Acc:3120]	E2F6;Q08DY6	4.87817e-32	347	13408	Q53YM3	E2F6	GO:0000083	GO_REF:0000019	cDNA FLJ38878 fis, clone MESAN2015365, highly similar to TRANSCRIPTION FACTOR E2F6	Q53YM3_HUMAN|hCG_1989492|E2F6|IPI01011061	682
GFI1	ENSGAUG00000007737	growthfactorindependent1transcriptionrepressor[Source:HGNCSymbol;Acc:4237]	GFI1;Q07120	5.02809e-121	1116	13408	Q99684	GFI1	GO:0000083	PMID:8441411	Zinc finger protein Gfi-1	GFI1_HUMAN|GFI1|ZNF163|IPI00017068|Q8N564	683
GFI1	ENSGAUG00000014253		GFI1;Q07120	1.48772e-34	363	13408	Q99684	GFI1	GO:0000083	PMID:8441411	Zinc finger protein Gfi-1	GFI1_HUMAN|GFI1|ZNF163|IPI00017068|Q8N564	684
GFI1	ENSGAUG00000017295	growthfactorindependent1transcriptionrepressor[Source:HGNCSymbol;Acc:4237]	GFI1;P70338	7.09731e-109	1012	13408	Q99684	GFI1	GO:0000083	PMID:8441411	Zinc finger protein Gfi-1	GFI1_HUMAN|GFI1|ZNF163|IPI00017068|Q8N564	685
CDC6	ENSGAUG00000017851	celldivisioncycle6homolog(S.cerevisiae)[Source:HGNCSymbol;Acc:1744]	CDC6;Q99741	1.88099e-66	643	13408	Q99741	CDC6	GO:0000083	Reactome:REACT_683	Cell division control protein 6 homolog	CDC6_HUMAN|CDC18L|CDC6|IPI00014575|Q8TB30	686
HINFP	ENSGAUG00000005447	histoneH4transcriptionfactor[Source:HGNCSymbol;Acc:17850]	HINFP;Q9BQA5	4.74248e-157	1427	13408	Q9BQA5	HINFP	GO:0000083	PMID:15988025	Histone H4 transcription factor	HINFP_HUMAN|HINFP|MIZF|ZNF743|IPI00023489|B3KPH6|Q96E65|Q9Y4M7	687
HINFP	ENSGAUG00000010228		HINFP;Q2TBP2	6.53307e-107	995	13408	Q9BQA5	HINFP	GO:0000083	PMID:15988025	Histone H4 transcription factor	HINFP_HUMAN|HINFP|MIZF|ZNF743|IPI00023489|B3KPH6|Q96E65|Q9Y4M7	688
CDT1	ENSGAUG00000003424	chromatinlicensingandDNAreplicationfactor1[Source:HGNCSymbol;Acc:24576]	CDT1;Q9I9A7	3.11043e-126	1163	13408	Q9H211	CDT1	GO:0000083	Reactome:REACT_683	DNA replication factor Cdt1	CDT1_HUMAN|CDT1|IPI00096899|Q86XX9|Q96CJ5|Q96GK5|Q96H67|Q96HE6|Q9BWM0	689
PSD11	ENSGAUG00000018547	proteasome(prosome,macropain)26Ssubunit,non-ATPase,11[Source:HGNCSymbol;Acc:9556]	PSD11;Q8BG32	0.0	1728	13408	O00231	PSMD11	GO:0000084	Reactome:REACT_899	26S proteasome non-ATPase regulatory subunit 11	PSD11_HUMAN|PSMD11|IPI00105598|A8K3I7|E1P663|O00495	690
PSD11	ENSGAUG00000019234	proteasome(prosome,macropain)26Ssubunit,non-ATPase,11[Source:HGNCSymbol;Acc:9556]	PSD11;O00231	0.0	1869	13408	O00231	PSMD11	GO:0000084	Reactome:REACT_899	26S proteasome non-ATPase regulatory subunit 11	PSD11_HUMAN|PSMD11|IPI00105598|A8K3I7|E1P663|O00495	691
PSD12	ENSGAUG00000009784	proteasome(prosome,macropain)26Ssubunit,non-ATPase,12[Source:HGNCSymbol;Acc:9557]	PSD12;O00232	0.0	2045	13408	O00232	PSMD12	GO:0000084	Reactome:REACT_899	26S proteasome non-ATPase regulatory subunit 12	PSD12_HUMAN|PSMD12|IPI00185374|Q53HA2|Q6P053	692
PSMD9	ENSGAUG00000017796		PSMD9;O00233	1.2817e-57	566	13408	O00233	PSMD9	GO:0000084	Reactome:REACT_899	26S proteasome non-ATPase regulatory subunit 9	PSMD9_HUMAN|PSMD9|IPI00010860|IPI00216220|B2RD35|Q9BQ42	693
PSDE	ENSGAUG00000000501	proteasome(prosome,macropain)26Ssubunit,non-ATPase,14[Source:HGNCSymbol;Acc:16889]	PSDE;O35593	1.81385e-169	1533	13408	O00487	PSMD14	GO:0000084	Reactome:REACT_899	26S proteasome non-ATPase regulatory subunit 14	PSDE_HUMAN|POH1|PSMD14|IPI00024821|B3KNW2|O00176	694
CDKA1	ENSGAUG00000018275	cyclin-dependentkinase2associatedprotein1[Source:HGNCSymbol;Acc:14002]	CDKA1;O14519	9.77801e-40	408	13408	O14519	CDK2AP1	GO:0000084	PMID:9506968	Cyclin-dependent kinase 2-associated protein 1	CDKA1_HUMAN|CDK2AP1|CDKAP1|DOC1|IPI00022340	695
PSA7	ENSGAUG00000002995	proteasome(prosome,macropain)subunit,alphatype,8[Source:HGNCSymbol;Acc:22985]	PSA7;Q9PTW9	1.21905e-131	1205	13408	O14818	PSMA7	GO:0000084	Reactome:REACT_899	Proteasome subunit alpha type-7	PSA7_HUMAN|HSPC|PSMA7|IPI00024175|IPI00218372|B2R515|Q9BR53|Q9H4K5|Q9UEU8	696
PSMD3	ENSGAUG00000011741	proteasome(prosome,macropain)26Ssubunit,non-ATPase,3[Source:HGNCSymbol;Acc:9560]	PSMD3;O43242	0.0	2048	13408	O43242	PSMD3	GO:0000084	Reactome:REACT_899	26S proteasome non-ATPase regulatory subunit 3	PSMD3_HUMAN|PSMD3|IPI00011603|B3KMW9|Q96EI2|Q9BQA4	697
ORC5	ENSGAUG00000003309	originrecognitioncomplex,subunit5-like(yeast)[Source:HGNCSymbol;Acc:8491]	ORC5;O43913	3.55247e-155	1411	13408	O43913	ORC5	GO:0000084	Reactome:REACT_899	Origin recognition complex subunit 5	ORC5_HUMAN|ORC5|ORC5L|IPI00015143|O60590	698
ORC4	ENSGAUG00000010433	originrecognitioncomplex,subunit4-like(yeast)[Source:HGNCSymbol;Acc:8490]	ORC4;O93479	1.72029e-158	1440	13408	O43929	ORC4	GO:0000084	Reactome:REACT_899	Origin recognition complex subunit 4	ORC4_HUMAN|ORC4|ORC4L|IPI00015164|D3DP86|Q96C42	699
CDC45	ENSGAUG00000013587	CDC45celldivisioncycle45-like(S.cerevisiae)[Source:HGNCSymbol;Acc:1739]	CDC45;Q9YHZ6	0.0	2285	13408	O75419	CDC45	GO:0000084	Reactome:REACT_899	Cell division control protein 45 homolog	CDC45_HUMAN|CDC45L|CDC45|UNQ374/PRO710|CDC45L2|IPI00025695|O60856|Q20WK8|Q6UW54|Q9UP68	700
PSD10	ENSGAUG00000003170	proteasome(prosome,macropain)26Ssubunit,non-ATPase,10[Source:HGNCSymbol;Acc:9555]	PSD10;O75832	1.14244e-88	834	13408	O75832	PSMD10	GO:0000084	Reactome:REACT_899	26S proteasome non-ATPase regulatory subunit 10	PSD10_HUMAN|PSMD10|IPI00003565	701
RB	ENSGAUG00000018466	retinoblastoma1[Source:HGNCSymbol;Acc:9884]	RB;Q90600	2.37338e-164	1494	13408	P06400	RB1	GO:0000084	Reactome:REACT_899	Retinoblastoma-associated protein	RB_HUMAN|RB1|IPI00302829|A8K5E3|P78499|Q5VW46|Q8IZL4	702
DPOLA	ENSGAUG00000012819	polymerase(DNAdirected),alpha1,catalyticsubunit[Source:HGNCSymbol;Acc:9173]	DPOLA;Q9DE46	0.0	4681	13408	P09884	POLA1	GO:0000084	PMID:16762037	DNA polymerase alpha catalytic subunit	DPOLA_HUMAN|POLA1|POLA|IPI00220317|Q86UQ7	703
DPOLA	ENSGAUG00000012819	polymerase(DNAdirected),alpha1,catalyticsubunit[Source:HGNCSymbol;Acc:9173]	DPOLA;Q9DE46	0.0	4681	13408	P09884	POLA1	GO:0000084	Reactome:REACT_899	DNA polymerase alpha catalytic subunit	DPOLA_HUMAN|POLA1|POLA|IPI00220317|Q86UQ7	704
UBC	ENSGAUG00000008734	ISG15ubiquitin-likemodifier[Source:HGNCSymbol;Acc:4053]	UBC;P0CG50	9.35263e-18	226	13408	P0CG48	UBC	GO:0000084	Reactome:REACT_899	Polyubiquitin-C	UBC_HUMAN|UBC|IPI00969566|P02248|P02249|P02250|P62988|Q29120|Q6LBL4|Q6LDU5|Q8WYN8|Q91887|Q91888|Q9BWD6|Q9BX98|Q9UEF2|Q9UEG1|Q9UEK8|Q9UPK7	705
CDK4	ENSGAUG00000002079	cyclin-dependentkinase4[Source:HGNCSymbol;Acc:1773]	CDK4;Q91727	1.08296e-124	1146	13408	P11802	CDK4	GO:0000084	Reactome:REACT_899	Cyclin-dependent kinase 4	CDK4_HUMAN|CDK4|IPI00007811|O00576|Q6FG61	706
PCNA	ENSGAUG00000013749	proliferatingcellnuclearantigen[Source:HGNCSymbol;Acc:8729]	PCNA;Q6B6N4	3.08102e-147	1340	13408	P12004	PCNA	GO:0000084	Reactome:REACT_899	Proliferating cell nuclear antigen	PCNA_HUMAN|PCNA|IPI00021700|B2R897|D3DW02	707
RPA2	ENSGAUG00000005847	polymerase(RNA)IpolypeptideB,128kDa[Source:HGNCSymbol;Acc:20454]	RPA2;Q5REE8	0.0	3978	13408	P15927	RPA2	GO:0000084	Reactome:REACT_899	Replication protein A 32 kDa subunit	RFA2_HUMAN|REPA2|RPA2|RPA32|RPA34|IPI00013939|IPI00646500|IPI00647667|Q52II0|Q5TEI9|Q5TEJ5	708
PRS6A	ENSGAUG00000012438	proteasome(prosome,macropain)26Ssubunit,ATPase,3[Source:HGNCSymbol;Acc:9549]	PRS6A;Q63569	0.0	2160	13408	P17980	PSMC3	GO:0000084	Reactome:REACT_899	26S protease regulatory subunit 6A	PRS6A_HUMAN|PSMC3|TBP1|IPI00018398|B2R8V1|Q3B757|Q3B865|Q53HU5|Q6GPG8|Q6IBS1|Q96HD3	709
DNLI1	ENSGAUG00000003715	ligaseI,DNA,ATP-dependent[Source:HGNCSymbol;Acc:6598]	DNLI1;P51892	0.0	2507	13408	P18858	LIG1	GO:0000084	Reactome:REACT_899	DNA ligase 1	DNLI1_HUMAN|LIG1|IPI00219841|B2RAI8|Q32P23	710
CCND1	ENSGAUG00000015686	cyclinD1[Source:HGNCSymbol;Acc:1582]	CCND1;Q90459	6.03021e-114	1053	13408	P24385	CCND1	GO:0000084	Reactome:REACT_899	G1/S-specific cyclin-D1	CCND1_HUMAN|BCL1|CCND1|PRAD1|IPI00028098|Q6LEF0	711
CCND1	ENSGAUG00000016975	cyclinD1[Source:HGNCSymbol;Acc:1582]	CCND1;Q90459	7.74536e-114	1052	13408	P24385	CCND1	GO:0000084	Reactome:REACT_899	G1/S-specific cyclin-D1	CCND1_HUMAN|BCL1|CCND1|PRAD1|IPI00028098|Q6LEF0	712
CDK2	ENSGAUG00000001579	cyclin-dependentkinase2[Source:HGNCSymbol;Acc:1771]	CDK2;P43450	1.07203e-158	1439	13408	P24941	CDK2	GO:0000084	Reactome:REACT_899	Cyclin-dependent kinase 2	CDK2_HUMAN|CDK2|IPI00031681|A8K7C6	713
PSA1	ENSGAUG00000013869	proteasome(prosome,macropain)subunit,alphatype,1[Source:HGNCSymbol;Acc:9530]	PSA1;Q3T0X5	1.57746e-138	1265	13408	P25786	PSMA1	GO:0000084	Reactome:REACT_899	Proteasome subunit alpha type-1	PSA1_HUMAN|PSMA1|HC2|NU|PROS30|PSC2|IPI00016832|IPI00472442|A8K400|Q9BRV9	714
PSA2	ENSGAUG00000009564	proteasome(prosome,macropain)subunit,alphatype,2[Source:HGNCSymbol;Acc:9531]	PSA2;O73672	1.55413e-122	1126	13408	P25787	PSMA2	GO:0000084	Reactome:REACT_899	Proteasome subunit alpha type-2	PSA2_HUMAN|HC3|PSMA2|PSC3|IPI00219622|Q6ICS6|Q9BU45	715
PSA3	ENSGAUG00000015528		PSA3;Q58DU5	1.71482e-126	1161	13408	P25788	PSMA3	GO:0000084	Reactome:REACT_899	Proteasome subunit alpha type-3	PSA3_HUMAN|HC8|PSMA3|PSC8|IPI00171199|IPI00419249|B2RCK6|Q86U83|Q8N1D8|Q9BS70	716
PSA4	ENSGAUG00000019587	proteasome(prosome,macropain)subunit,alphatype,4[Source:HGNCSymbol;Acc:9533]	PSA4;P25789	2.16532e-126	1160	13408	P25789	PSMA4	GO:0000084	Reactome:REACT_899	Proteasome subunit alpha type-4	PSA4_HUMAN|PSMA4|HC9|PSC9|IPI00299155|D3DW86|Q53XP2|Q8TBD1	717
RPA1	ENSGAUG00000002230	polymerase(RNA)IpolypeptideA,194kDa[Source:HGNCSymbol;Acc:17264]	RPA1;O35134	0.0	5185	13408	P27694	RPA1	GO:0000084	Reactome:REACT_899	Replication protein A 70 kDa DNA-binding subunit	RFA1_HUMAN|RPA1|REPA1|RPA70|IPI00020127|A8K0Y9|Q59ES9	718
PSB8	ENSGAUG00000005704	proteasomebeta8subunitisoformE1proprotein[Source:RefSeqpeptide;Acc:NP004150]	PSB8;P28063	2.81159e-25	287	13408	P28062	PSMB8	GO:0000084	Reactome:REACT_899	Proteasome subunit beta type-8	PSB8_HUMAN|LMP7|PSMB8|PSMB5i|RING10|Y2|IPI00000783|IPI00215824|B0UZC0|Q29824|Q5JNW6|Q5QNR8|Q96J48	719
PSB9	ENSGAUG00000005664	Proteasomesubunitbetatype-9Precursor(EC3.4.25.1)(Proteasomesubunitbeta-1i)(Proteasomechain7)(Macropainchain7)(Multicatalyticendopeptidasecomplexchain7)(RING12protein)(Lowmolecularmassprotein2)[Source:UniProtKB/Swiss-Prot;Acc:P28065]	PSB9;Q8UW64	3.34595e-68	655	13408	P28065	PSMB9	GO:0000084	Reactome:REACT_899	Proteasome subunit beta type-9	PSB9_HUMAN|LMP2|PSMB9|PSMB6i|RING12|IPI00000787|IPI00170899|B0V0T1|Q16523	720
PSA5	ENSGAUG00000016340	proteasome(prosome,macropain)subunit,alphatype,5[Source:HGNCSymbol;Acc:9534]	PSA5;Q9Z2U1	2.48007e-136	1246	13408	P28066	PSMA5	GO:0000084	Reactome:REACT_899	Proteasome subunit alpha type-5	PSA5_HUMAN|PSMA5|IPI00291922|B2R8F6|Q3T1C1|Q6IBF7	721
PSB4	ENSGAUG00000008533	proteasome(prosome,macropain)subunit,betatype,4[Source:HGNCSymbol;Acc:9541]	PSB4;P28024	3.74163e-115	1063	13408	P28070	PSMB4	GO:0000084	Reactome:REACT_899	Proteasome subunit beta type-4	PSB4_HUMAN|PSMB4|PROS26|IPI00555956|B2R9L3|P31148|Q5SZS5|Q6IBI4|Q969L6	722
PSB6	ENSGAUG00000017774	proteasome(prosome,macropain)subunit,betatype,6[Source:HGNCSymbol;Acc:9543]	PSB6;P28072	6.84686e-89	836	13408	P28072	PSMB6	GO:0000084	Reactome:REACT_899	Proteasome subunit beta type-6	PSB6_HUMAN|PSMB6|LMPY|Y|IPI00000811|Q96J55	723
PSB5	ENSGAUG00000004525	proteasome(prosome,macropain)subunit,betatype,5[Source:HGNCSymbol;Acc:9542]	PSB5;Q5R8S2	7.65239e-101	940	13408	P28074	PSMB5	GO:0000084	Reactome:REACT_899	Proteasome subunit beta type-5	PSB5_HUMAN|LMPX|PSMB5|MB1|X|IPI00383971|IPI00479306|B2R4N9|B4DUM9|D3DS43|Q16242|Q6PEW2|Q7Z3B5|Q86T01|Q9TNN9	724
DPOD1	ENSGAUG00000014471	polymerase(DNAdirected),delta1,catalyticsubunit125kDa[Source:HGNCSymbol;Acc:9175]	DPOD1;O54747	0.0	4023	13408	P28340	POLD1	GO:0000084	PMID:16762037	DNA polymerase delta catalytic subunit	DPOD1_HUMAN|POLD|POLD1|IPI00002894|Q8NER3|Q96H98	725
DPOD1	ENSGAUG00000014471	polymerase(DNAdirected),delta1,catalyticsubunit125kDa[Source:HGNCSymbol;Acc:9175]	DPOD1;O54747	0.0	4023	13408	P28340	POLD1	GO:0000084	Reactome:REACT_899	DNA polymerase delta catalytic subunit	DPOD1_HUMAN|POLD|POLD1|IPI00002894|Q8NER3|Q96H98	726
MCM5	ENSGAUG00000009241	minichromosomemaintenancecomplexcomponent5[Source:HGNCSymbol;Acc:6948]	MCM5;Q561P5	0.0	2937	13408	P33992	MCM5	GO:0000084	Reactome:REACT_899	DNA replication licensing factor MCM5	MCM5_HUMAN|CDC46|MCM5|IPI00018350|O60785|Q14578|Q9BTJ4|Q9BWL8	727
MCM2	ENSGAUG00000011681	minichromosomemaintenancecomplexcomponent2[Source:HGNCSymbol;Acc:6944]	MCM2;Q6DIH3	0.0	3711	13408	P33993	MCM7	GO:0000084	Reactome:REACT_899	DNA replication licensing factor MCM7	MCM7_HUMAN|CDC47|MCM7|MCM2|IPI00219740|IPI00299904|A4D2A1|Q15076|Q96D34|Q96GL1	728
RFA3	ENSGAUG00000007166	replicationproteinA3,14kDa[Source:HGNCSymbol;Acc:10291]	RFA3;Q9CQ71	1.18857e-35	373	13408	P35244	RPA3	GO:0000084	Reactome:REACT_899	Replication protein A 14 kDa subunit	RFA3_HUMAN|REPA3|RPA3|RPA14|IPI00017373|Q549U6	729
RFC4	ENSGAUG00000008598		RFC4;P35249	2.16176e-142	1300	13408	P35249	RFC4	GO:0000084	Reactome:REACT_899	Replication factor C subunit 4	RFC4_HUMAN|RFC4|IPI00017381|D3DNV2|Q6FHX7	730
RFC4	ENSGAUG00000008598	1	RFC4;P35249	1.91656e-155	1413	13408	P35249	RFC4	GO:0000084	Reactome:REACT_899	Replication factor C subunit 4	RFC4_HUMAN|RFC4|IPI00017381|D3DNV2|Q6FHX7	731
RFC2	ENSGAUG00000011916	replicationfactorC(activator1)2,40kDa[Source:HGNCSymbol;Acc:9970]	RFC2;Q05B83	3.31015e-156	1419	13408	P35250	RFC2	GO:0000084	Reactome:REACT_899	Replication factor C subunit 2	RFC2_HUMAN|RFC2|IPI00017412|IPI00218280|B5BU07|D3DXG3|P32846|Q9BU93	732
RFC1	ENSGAUG00000000960	replicationfactorC(activator1)1,145kDa[Source:HGNCSymbol;Acc:9969]	RFC1;P35251	0.0	2016	13408	P35251	RFC1	GO:0000084	Reactome:REACT_899	Replication factor C subunit 1	RFC1_HUMAN|RFC1|RFC140|IPI00375358|IPI00375359|A8K6E7|Q5XKF5|Q6PKU0|Q86V41|Q86V46	733
PRS7	ENSGAUG00000003361	proteasome(prosome,macropain)26Ssubunit,ATPase,2[Source:HGNCSymbol;Acc:9548]	PRS7;P46471	0.0	2079	13408	P35998	PSMC2	GO:0000084	Reactome:REACT_899	26S protease regulatory subunit 7	PRS7_HUMAN|MSS1|PSMC2|IPI00021435|A4D0Q1|Q3LIA5|Q9UDI3	734
CDN1A	ENSGAUG00000008045	cyclin-dependentkinaseinhibitor1A(p21,Cip1)[Source:HGNCSymbol;Acc:1784]	CDN1A;P38936	1.30966e-14	192	13408	P38936	CDKN1A	GO:0000084	Reactome:REACT_899	Cyclin-dependent kinase inhibitor 1	CDN1A_HUMAN|CAP20|CDKN1A|CDKN1|CIP1|MDA6|PIC1|SDI1|WAF1|IPI00009384|Q14010|Q9BUT4	735
FEN1	ENSGAUG00000001757	flapstructure-specificendonuclease1[Source:HGNCSymbol;Acc:3650]	FEN1;Q5I4H3	0.0	1644	13408	P39748	FEN1	GO:0000084	Reactome:REACT_899	Flap endonuclease 1	FEN1_HUMAN|RAD2|FEN1|IPI00026215	736
RFC5	ENSGAUG00000011597	replicationfactorC(activator1)5,36.5kDa[Source:HGNCSymbol;Acc:9973]	RFC5;Q9D0F6	2.87445e-160	1454	13408	P40937	RFC5	GO:0000084	Reactome:REACT_899	Replication factor C subunit 5	RFC5_HUMAN|RFC5|IPI00031514	737
RFC3	ENSGAUG00000006025	replicationfactorC(activator1)3,38kDa[Source:HGNCSymbol;Acc:9971]	RFC3;Q8R323	0.0	1671	13408	P40938	RFC3	GO:0000084	Reactome:REACT_899	Replication factor C subunit 3	RFC3_HUMAN|RFC3|IPI00031521|O15252|Q5W0E8	738
PRS6B	ENSGAUG00000010073	proteasome(prosome,macropain)26Ssubunit,ATPase,4[Source:HGNCSymbol;Acc:9551]	PRS6B;Q4R7L3	1.71636e-59	583	13408	P43686	PSMC4	GO:0000084	Reactome:REACT_899	26S protease regulatory subunit 6B	PRS6B_HUMAN|MIP224|PSMC4|TBP7|IPI00020042|IPI00216770|Q96FV5|Q9UBM3|Q9UEX3	739
PRS6B	ENSGAUG00000017297		PRS6B;Q4R7L3	2.89216e-103	962	13408	P43686	PSMC4	GO:0000084	Reactome:REACT_899	26S protease regulatory subunit 6B	PRS6B_HUMAN|MIP224|PSMC4|TBP7|IPI00020042|IPI00216770|Q96FV5|Q9UBM3|Q9UEX3	740
PRS6B	ENSGAUG00000017297	1	PRS6B;Q63570	1.28497e-103	965	13408	P43686	PSMC4	GO:0000084	Reactome:REACT_899	26S protease regulatory subunit 6B	PRS6B_HUMAN|MIP224|PSMC4|TBP7|IPI00020042|IPI00216770|Q96FV5|Q9UBM3|Q9UEX3	741
CDN1B	ENSGAUG00000001097	cyclin-dependentkinaseinhibitor1B(p27,Kip1)[Source:HGNCSymbol;Acc:1785]	CDN1B;P46527	2.10044e-36	382	13408	P46527	CDKN1B	GO:0000084	Reactome:REACT_899	Cyclin-dependent kinase inhibitor 1B	CDN1B_HUMAN|KIP1|CDKN1B|IPI00006991|Q16307|Q5U0H2|Q9BUS6	742
CDN1B	ENSGAUG00000014334		CDN1B;P46527	3.35936e-13	182	13408	P46527	CDKN1B	GO:0000084	Reactome:REACT_899	Cyclin-dependent kinase inhibitor 1B	CDN1B_HUMAN|KIP1|CDKN1B|IPI00006991|Q16307|Q5U0H2|Q9BUS6	743
PSMD8	ENSGAUG00000013385	proteasome(prosome,macropain)26Ssubunit,non-ATPase,8[Source:HGNCSymbol;Acc:9566]	PSMD8;Q9CX56	7.2335e-120	1105	13408	P48556	PSMD8	GO:0000084	Reactome:REACT_899	26S proteasome non-ATPase regulatory subunit 8	PSMD8_HUMAN|PSMD8|IPI00937278|B4DX18|Q6P1L7	744
DPOD2	ENSGAUG00000016747	polymerase(DNAdirected),delta2,regulatorysubunit50kDa[Source:HGNCSymbol;Acc:9176]	DPOD2;Q6AXY4	4.50483e-158	1437	13408	P49005	POLD2	GO:0000084	Reactome:REACT_899	DNA polymerase delta subunit 2	DPOD2_HUMAN|POLD2|IPI00025616	745
PRI1	ENSGAUG00000001218	primase,DNA,polypeptide1(49kDa)[Source:HGNCSymbol;Acc:9369]	PRI1;P49642	1.21214e-153	1398	13408	P49642	PRIM1	GO:0000084	Reactome:REACT_899	DNA primase small subunit	PRI1_HUMAN|PRIM1|IPI00027704	746
PRI2	ENSGAUG00000005085	primase,DNA,polypeptide2(58kDa)[Source:HGNCSymbol;Acc:9370]	PRI2;O89044	0.0	1677	13408	P49643	PRIM2	GO:0000084	Reactome:REACT_899	DNA primase large subunit	PRI2_HUMAN|PRIM2|PRIM2A|IPI00027705|IPI00644817|Q53FJ8|Q6P1Q7|Q8WVL2|Q9H413	747
PSB3	ENSGAUG00000012997	proteasome(prosome,macropain)subunit,betatype,3[Source:HGNCSymbol;Acc:9540]	PSB3;O73817	1.12304e-116	1075	13408	P49720	PSMB3	GO:0000084	Reactome:REACT_899	Proteasome subunit beta type-3	PSB3_HUMAN|PSMB3|IPI00028004|P31147|Q0P6J7|Q96E27	748
PSB2	ENSGAUG00000009518	proteasome(prosome,macropain)subunit,betatype,2[Source:HGNCSymbol;Acc:9539]	PSB2;Q5E9K0	5.93443e-53	522	13408	P49721	PSMB2	GO:0000084	Reactome:REACT_899	Proteasome subunit beta type-2	PSB2_HUMAN|PSMB2|IPI00028006|D3DPS0|P31145|Q9BWZ9	749
MCM2	ENSGAUG00000011681	minichromosomemaintenancecomplexcomponent2[Source:HGNCSymbol;Acc:6944]	MCM2;Q6DIH3	0.0	3711	13408	P49736	MCM2	GO:0000084	Reactome:REACT_899	DNA replication licensing factor MCM2	MCM2_HUMAN|MCM2|BM28|CCNL1|CDCL1|KIAA0030|IPI00184330|Q14577|Q15023|Q8N2V1|Q969W7|Q96AE1|Q9BRM7	750
CDK7	ENSGAUG00000010620	cyclin-dependentkinase7[Source:HGNCSymbol;Acc:1778]	CDK7;P51953	4.07595e-151	1375	13408	P50613	CDK7	GO:0000084	Reactome:REACT_899	Cyclin-dependent kinase 7	CDK7_HUMAN|CDK7|MO15|IPI00000685|Q9BS60|Q9UE19	751
DNA2L	ENSGAUG00000012407	DNAreplicationhelicase2homolog(yeast)[Source:HGNCSymbol;Acc:2939]	DNA2L;Q8QHA5	0.0	2615	13408	P51530	DNA2	GO:0000084	Reactome:REACT_899	DNA2-like helicase	DNA2L_HUMAN|DNA2L|DNA2|KIAA0083|IPI00216142|IPI00816670|IPI00816801|Q2NKM1|Q5TC49|Q6P455|Q6PI80|Q7Z6H9	752
PSD7	ENSGAUG00000004538	proteasome(prosome,macropain)26Ssubunit,non-ATPase,7[Source:HGNCSymbol;Acc:9565]	PSD7;P51665	1.58166e-139	1275	13408	P51665	PSMD7	GO:0000084	Reactome:REACT_899	26S proteasome non-ATPase regulatory subunit 7	PSD7_HUMAN|PSMD7|MOV34L|IPI00019927|D3DWS9|Q6PKI2|Q96E97	753
CCNH	ENSGAUG00000000542	cyclinH[Source:HGNCSymbol;Acc:1594]	CCNH;P51947	7.80898e-97	907	13408	P51946	CCNH	GO:0000084	Reactome:REACT_899	Cyclin-H	CCNH_HUMAN|CCNH|IPI00021305|Q53X72|Q8TBL9	754
MAT1	ENSGAUG00000010848	menageatroishomolog1,cyclinHassemblyfactor(Xenopuslaevis)[Source:HGNCSymbol;Acc:7181]	MAT1;P51948	3.32027e-116	1074	13408	P51948	MNAT1	GO:0000084	Reactome:REACT_899	CDK-activating kinase assembly factor MAT1	MAT1_HUMAN|CAP35|MNAT1|MAT1|RNF66|IPI00294701|Q15817|Q6ICQ7	755
PSMD4	ENSGAUG00000003095		PSMD4;P55036	6.32406e-143	1305	13408	P55036	PSMD4	GO:0000084	Reactome:REACT_899	26S proteasome non-ATPase regulatory subunit 4	PSMD4_HUMAN|MCB1|PSMD4|IPI00022694|IPI00216247|D3DV16|Q5VWC5|Q9NS92	756
DPOE2	ENSGAUG00000009218	polymerase(DNAdirected),epsilon2(p59subunit)[Source:HGNCSymbol;Acc:9178]	DPOE2;A7YWS7	0.0	2258	13408	P56282	POLE2	GO:0000084	Reactome:REACT_899	DNA polymerase epsilon subunit 2	DPOE2_HUMAN|DPE2|POLE2|IPI00008829|A0AV55|A4LBB7|A6NH58|O43560	757
PSA6	ENSGAUG00000009319	proteasome(prosome,macropain)subunit,alphatype,6[Source:HGNCSymbol;Acc:9535]	PSA6;P60901	1.72644e-125	1152	13408	P60900	PSMA6	GO:0000084	Reactome:REACT_899	Proteasome subunit alpha type-6	PSA6_HUMAN|PROS27|PSMA6|IPI00029623|B2R7J9|P34062|Q6IB60	758
PSA6	ENSGAUG00000014383		PSA6;P60901	2.60258e-72	693	13408	P60900	PSMA6	GO:0000084	Reactome:REACT_899	Proteasome subunit alpha type-6	PSA6_HUMAN|PROS27|PSMA6|IPI00029623|B2R7J9|P34062|Q6IB60	759
CKS1	ENSGAUG00000010944	CDC28proteinkinaseregulatorysubunit1Bpseudogene6[Source:HGNCSymbol;Acc:24608]	CKS1;P61025	2.61663e-33	352	13408	P61024	CKS1B	GO:0000084	Reactome:REACT_899	Cyclin-dependent kinases regulatory subunit 1	CKS1_HUMAN|CKS1B|PNAS-16|CKS1|PNAS-143|IPI00015104|P33551	760
CKS1	ENSGAUG00000014923		CKS1;P61025	4.61745e-31	333	13408	P61024	CKS1B	GO:0000084	Reactome:REACT_899	Cyclin-dependent kinases regulatory subunit 1	CKS1_HUMAN|CKS1B|PNAS-16|CKS1|PNAS-143|IPI00015104|P33551	761
PSME3	ENSGAUG00000002690	proteasome(prosome,macropain)activatorsubunit3(PA28gamma;Ki)[Source:HGNCSymbol;Acc:9570]	PSME3;Q5F3J5	2.51246e-121	1117	13408	P61289	PSME3	GO:0000084	Reactome:REACT_899	Proteasome activator complex subunit 3	PSME3_HUMAN|PSME3|IPI00030243|IPI00219445|A8K9A3|O35563|P97373|Q12920|Q13172|Q9BQD9	762
PSME3	ENSGAUG00000016730	proteasome(prosome,macropain)activatorsubunit3(PA28gamma;Ki)[Source:HGNCSymbol;Acc:9570]	PSME3;Q5F3J5	3.63522e-104	968	13408	P61289	PSME3	GO:0000084	Reactome:REACT_899	Proteasome activator complex subunit 3	PSME3_HUMAN|PSME3|IPI00030243|IPI00219445|A8K9A3|O35563|P97373|Q12920|Q13172|Q9BQD9	763
PRS4	ENSGAUG00000009350	proteasome(prosome,macropain)26Ssubunit,ATPase,1[Source:HGNCSymbol;Acc:9547]	PRS4;P62193	0.0	1910	13408	P62191	PSMC1	GO:0000084	Reactome:REACT_899	26S protease regulatory subunit 4	PRS4_HUMAN|PSMC1|IPI00011126|P49014|Q03527|Q6IAW0|Q96AZ3	764
PRS8	ENSGAUG00000017687	proteasome(prosome,macropain)26Ssubunit,ATPase,5[Source:HGNCSymbol;Acc:9552]	PRS8;P62198	0.0	1831	13408	P62195	PSMC5	GO:0000084	Reactome:REACT_899	26S protease regulatory subunit 8	PRS8_HUMAN|PSMC5|SUG1|IPI00023919|A8K763|O35051|O43208|P47210|P52915|P52916	765
PRS10	ENSGAUG00000018546	proteasome(prosome,macropain)26Ssubunit,ATPase,6[Source:HGNCSymbol;Acc:9553]	PRS10;P62335	0.0	1979	13408	P62333	PSMC6	GO:0000084	Reactome:REACT_899	26S protease regulatory subunit 10B	PRS10_HUMAN|PSMC6|SUG2|IPI00926977|B2R975|P49719|Q6IBU3|Q92524	766
RS27A	ENSGAUG00000011896		RS27A;P68200	1.70199e-66	641	13408	P62979	RPS27A	GO:0000084	Reactome:REACT_899	Ubiquitin-40S ribosomal protein S27a	RS27A_HUMAN|UBA80|RPS27A|UBCEP1|IPI00179330|P02248|P02249|P02250|P14798|P62988|Q29120|Q6LBL4|Q6LDU5|Q8WYN8|Q91887|Q91888|Q9BQ77|Q9BWD6|Q9BX98|Q9UEF2|Q9UEG1|Q9UEK8|Q9UPK7	767
RL40	ENSGAUG00000007581	ubiquitinA-52residueribosomalproteinfusionproduct1[Source:HGNCSymbol;Acc:12458]	RL40;P18101	1.44234e-69	665	13408	P62987	UBA52	GO:0000084	Reactome:REACT_899	Ubiquitin-60S ribosomal protein L40	RL40_HUMAN|UBCEP2|UBA52|IPI00456429|P02248|P02249|P02250|P14793|P62988|Q29120|Q6LBL4|Q6LDU5|Q8WYN8|Q91887|Q91888|Q9BWD6|Q9BX98|Q9UEF2|Q9UEG1|Q9UEK8|Q9UPK7	768
SKP1	ENSGAUG00000016212		SKP1;Q6PEC4	2.97855e-70	673	13408	P63208	SKP1	GO:0000084	Reactome:REACT_899	S-phase kinase-associated protein 1	SKP1_HUMAN|EMC19|SKP1|OCP2|SKP1A|TCEB1L|IPI00172421|IPI00301364|D3DQ97|D3DQ98|P34991|Q8TAY2	769
LSM11	ENSGAUG00000015497	LSM11,U7smallnuclearRNAassociated[Source:HGNCSymbol;Acc:30860]	LSM11;Q7T076	1.78081e-54	539	13408	P83369	LSM11	GO:0000084	PMID:16914750	U7 snRNA-associated Sm-like protein LSm11	LSM11_HUMAN|LSM11|IPI00383729|A0AVQ1|Q7Z7P0|Q8N975	770
PSME1	ENSGAUG00000004020	proteasome(prosome,macropain)activatorsubunit1(PA28alpha)[Source:HGNCSymbol;Acc:9568]	PSME1;P97371	5.36491e-60	587	13408	Q06323	PSME1	GO:0000084	Reactome:REACT_899	Proteasome activator complex subunit 1	PSME1_HUMAN|PSME1|IFI5111|IPI00479722|Q9UEF4	771
DPOE1	ENSGAUG00000012053	polymerase(DNAdirected),epsilon[Source:HGNCSymbol;Acc:9177]	DPOE1;Q9WVF7	0.0	9576	13408	Q07864	POLE	GO:0000084	Reactome:REACT_899	DNA polymerase epsilon catalytic subunit A	DPOE1_HUMAN|POLE|POLE1|IPI00939602|Q13533|Q86VH9	772
PSMD2	ENSGAUG00000009403	proteasome(prosome,macropain)26Ssubunit,non-ATPase,2[Source:HGNCSymbol;Acc:9559]	PSMD2;P56701	0.0	3870	13408	Q13200	PSMD2	GO:0000084	Reactome:REACT_899	26S proteasome non-ATPase regulatory subunit 2	PSMD2_HUMAN|PSMD2|TRAP2|IPI00012268|Q12932|Q15321|Q96I12	773
SKP2	ENSGAUG00000009001	S-phasekinase-associatedprotein2(p45)[Source:HGNCSymbol;Acc:10901]	SKP2;Q9Z0Z3	5.02017e-37	392	13408	Q13309	SKP2	GO:0000084	Reactome:REACT_899	S-phase kinase-associated protein 2	SKP2_HUMAN|FBXL1|SKP2|IPI00013294|IPI00178899|A8K5E0|Q8TDZ0|Q8TDZ1|Q9BV69	774
ORC1	ENSGAUG00000017467	originrecognitioncomplex,subunit1-like(yeast)[Source:HGNCSymbol;Acc:8487]	ORC1;Q13415	9.37161e-144	1316	13408	Q13415	ORC1	GO:0000084	Reactome:REACT_899	Origin recognition complex subunit 1	ORC1_HUMAN|ORC1|ORC1L|PARC1|IPI00013215|D3DQ34|Q13471|Q5T0F5	775
ORC2	ENSGAUG00000004135	originrecognitioncomplex,subunit2-like(yeast)[Source:HGNCSymbol;Acc:8488]	ORC2;Q91628	1.9522e-171	1553	13408	Q13416	ORC2	GO:0000084	Reactome:REACT_899	Origin recognition complex subunit 2	ORC2_HUMAN|ORC2|ORC2L|IPI00013216|Q13204|Q53TX5	776
PSF1	ENSGAUG00000002295	GINScomplexsubunit1(Psf1homolog)[Source:HGNCSymbol;Acc:28980]	PSF1;Q14691	4.30707e-96	897	13408	Q14691	GINS1	GO:0000084	Reactome:REACT_899	DNA replication complex GINS protein PSF1	PSF1_HUMAN|KIAA0186|GINS1|PSF1|IPI00032387|Q9NQE2|Q9NQI7	777
PSME4	ENSGAUG00000014159		PSME4;Q14997	0.0	4016	13408	Q14997	PSME4	GO:0000084	Reactome:REACT_899	Proteasome activator complex subunit 4	PSME4_HUMAN|KIAA0077|PSME4|IPI00005260|IPI00783948|IPI00829629|IPI00829635|Q1XBG4|Q1XBG5|Q1XBG6|Q2M1Z0|Q6IPR2|Q86XF8	778
PSME4	ENSGAUG00000016263	proteasome(prosome,macropain)activatorsubunit4[Source:HGNCSymbol;Acc:20635]	PSME4;Q14997	0.0	6986	13408	Q14997	PSME4	GO:0000084	Reactome:REACT_899	Proteasome activator complex subunit 4	PSME4_HUMAN|KIAA0077|PSME4|IPI00005260|IPI00783948|IPI00829629|IPI00829635|Q1XBG4|Q1XBG5|Q1XBG6|Q2M1Z0|Q6IPR2|Q86XF8	779
PSMD6	ENSGAUG00000009151	proteasome(prosome,macropain)26Ssubunit,non-ATPase,6[Source:HGNCSymbol;Acc:9564]	PSMD6;Q15008	0.0	1887	13408	Q15008	PSMD6	GO:0000084	Reactome:REACT_899	26S proteasome non-ATPase regulatory subunit 6	PSMD6_HUMAN|PSMD6|KIAA0107|PFAAP4|IPI00014151|A8K2E0	780
DPOD3	ENSGAUG00000014082	polymerase(DNA-directed),delta3,accessorysubunit[Source:HGNCSymbol;Acc:20932]	DPOD3;Q15054	1.50366e-76	733	13408	Q15054	POLD3	GO:0000084	Reactome:REACT_899	DNA polymerase delta subunit 3	DPOD3_HUMAN|POLD3|KIAA0039|IPI00394926|B7ZAI6	781
PSMD5	ENSGAUG00000016593		PSMD5;Q8BJY1	1.25036e-165	1502	13408	Q16401	PSMD5	GO:0000084	Reactome:REACT_899	26S proteasome non-ATPase regulatory subunit 5	PSMD5_HUMAN|PSMD5|KIAA0072|IPI00002134|Q15045|Q4VXG8	782
PSMD5	ENSGAUG00000016593	1	PSMD5;Q8BJY1	1.62038e-143	1311	13408	Q16401	PSMD5	GO:0000084	Reactome:REACT_899	26S proteasome non-ATPase regulatory subunit 5	PSMD5_HUMAN|PSMD5|KIAA0072|IPI00002134|Q15045|Q4VXG8	783
PSMF1	ENSGAUG00000011628	proteasome(prosome,macropain)inhibitorsubunit1(PI31)[Source:HGNCSymbol;Acc:9571]	PSMF1;Q5RDN3	4.02852e-58	571	13408	Q92530	PSMF1	GO:0000084	Reactome:REACT_899	Proteasome inhibitor PI31 subunit	PSMF1_HUMAN|PSMF1|IPI00009949|A0AVQ9|D3DVW3|Q9H4I1	784
CHL1	ENSGAUG00000006304	celladhesionmoleculewithhomologytoL1CAM(closehomologofL1)[Source:HGNCSymbol;Acc:1939]	CHL1;O00533	8.12687e-78	748	13408	Q96FC9	DDX11	GO:0000084	PMID:9013641	Probable ATP-dependent RNA helicase DDX11	DDX11_HUMAN|CHL1|DDX11|CHLR1|KRG2|IPI00012188|IPI00061926|IPI00332293|IPI00657836|IPI00658184|Q13333|Q86VQ4|Q86W62|Q92498|Q92770|Q92998|Q92999	785
CHL1	ENSGAUG00000007280	celladhesionmoleculewithhomologytoL1CAM(closehomologofL1)[Source:HGNCSymbol;Acc:1939]	CHL1;O00533	0.0	2538	13408	Q96FC9	DDX11	GO:0000084	PMID:9013641	Probable ATP-dependent RNA helicase DDX11	DDX11_HUMAN|CHL1|DDX11|CHLR1|KRG2|IPI00012188|IPI00061926|IPI00332293|IPI00657836|IPI00658184|Q13333|Q86VQ4|Q86W62|Q92498|Q92770|Q92998|Q92999	786
PSB7	ENSGAUG00000005692		PSB7;Q9JHW0	8.19281e-19	227	13408	Q99436	PSMB7	GO:0000084	Reactome:REACT_899	Proteasome subunit beta type-7	PSB7_HUMAN|PSMB7|Z|IPI00003217|Q5TBG6|Q96AG8|Q9BWA7	787
PSB7	ENSGAUG00000006798	proteasome(prosome,macropain)subunit,betatype,7[Source:HGNCSymbol;Acc:9544]	PSB7;Q9JHW0	1.84693e-129	1187	13408	Q99436	PSMB7	GO:0000084	Reactome:REACT_899	Proteasome subunit beta type-7	PSB7_HUMAN|PSMB7|Z|IPI00003217|Q5TBG6|Q96AG8|Q9BWA7	788
PSB7	ENSGAUG00000015564	proteasome(prosome,macropain)subunit,betatype,10[Source:HGNCSymbol;Acc:9538]	PSB7;A1XQU1	4.315e-88	830	13408	Q99436	PSMB7	GO:0000084	Reactome:REACT_899	Proteasome subunit beta type-7	PSB7_HUMAN|PSMB7|Z|IPI00003217|Q5TBG6|Q96AG8|Q9BWA7	789
PSMD1	ENSGAUG00000005954	proteasome(prosome,macropain)26Ssubunit,non-ATPase,1[Source:HGNCSymbol;Acc:9554]	PSMD1;Q5F418	0.0	1768	13408	Q99460	PSMD1	GO:0000084	Reactome:REACT_899	26S proteasome non-ATPase regulatory subunit 1	PSMD1_HUMAN|PSMD1|IPI00299608|IPI00456695|B8ZZH9|Q24JU0|Q53TI2|Q6GMU5|Q6P2P4|Q6PJM7|Q6PKG9|Q86VU1|Q8IV79	790
CDC6	ENSGAUG00000017851	celldivisioncycle6homolog(S.cerevisiae)[Source:HGNCSymbol;Acc:1744]	CDC6;Q99741	1.88099e-66	643	13408	Q99741	CDC6	GO:0000084	Reactome:REACT_899	Cell division control protein 6 homolog	CDC6_HUMAN|CDC18L|CDC6|IPI00014575|Q8TB30	791
SLD5	ENSGAUG00000001837	GINScomplexsubunit4(Sld5homolog)[Source:HGNCSymbol;Acc:28226]	SLD5;Q99LZ3	1.71618e-90	850	13408	Q9BRT9	GINS4	GO:0000084	Reactome:REACT_899	DNA replication complex GINS protein SLD5	SLD5_HUMAN|GINS4|SLD5|IPI00031614|IPI00792990|B2R8H5|D3DSY0|Q8N648	792
MCMBP	ENSGAUG00000005497	UPF0557proteinC10orf119[Source:UniProtKB/Swiss-Prot;Acc:Q9BTE3]	MCMBP;B5DG51	0.0	2333	13408	Q9BTE3	MCMBP	GO:0000084	PMID:21196493	Mini-chromosome maintenance complex-binding protein	MCMBP_HUMAN|C10orf119|MCMBP|IPI00478758|IPI00552546|IPI00979721|B3KSP7|Q6IA56|Q9BVT9|Q9H916	793
MCMBP	ENSGAUG00000005497	UPF0557proteinC10orf119[Source:UniProtKB/Swiss-Prot;Acc:Q9BTE3]	MCMBP;B5DG51	0.0	2333	13408	Q9BTE3	MCMBP	GO:0000084	PMID:17296731	Mini-chromosome maintenance complex-binding protein	MCMBP_HUMAN|C10orf119|MCMBP|IPI00478758|IPI00552546|IPI00979721|B3KSP7|Q6IA56|Q9BVT9|Q9H916	794
CDT1	ENSGAUG00000003424	chromatinlicensingandDNAreplicationfactor1[Source:HGNCSymbol;Acc:24576]	CDT1;Q9I9A7	3.11043e-126	1163	13408	Q9H211	CDT1	GO:0000084	Reactome:REACT_899	DNA replication factor Cdt1	CDT1_HUMAN|CDT1|IPI00096899|Q86XX9|Q96CJ5|Q96GK5|Q96H67|Q96HE6|Q9BWM0	795
ORC3	ENSGAUG00000010505		ORC3;Q9UBD5	0.0	1736	13408	Q9UBD5	ORC3	GO:0000084	Reactome:REACT_899	Origin recognition complex subunit 3	ORC3_HUMAN|LATHEO|ORC3|ORC3L|IPI00294402|IPI00374747|A2A2T5|Q13565|Q53GY6|Q5T159|Q6IUY7|Q86TN5|Q9UG44|Q9UNT6	796
MCM8	ENSGAUG00000012770	minichromosomemaintenancecomplexcomponent8[Source:HGNCSymbol;Acc:16147]	MCM8;Q9UJA3	0.0	2397	13408	Q9UJA3	MCM8	GO:0000084	Reactome:REACT_899	DNA replication licensing factor MCM8	MCM8_HUMAN|C20orf154|MCM8|IPI00032496|IPI00337550|IPI00645911|B2RBG7|D3DW08|Q495R4|Q495R7|Q86US4|Q969I5	797
PSF2	ENSGAUG00000004029	GINScomplexsubunit2(Psf2homolog)[Source:HGNCSymbol;Acc:24575]	PSF2;Q9Y248	5.58119e-85	801	13408	Q9Y248	GINS2	GO:0000084	Reactome:REACT_899	DNA replication complex GINS protein PSF2	PSF2_HUMAN|PSF2|GINS2|CGI-122|DC5|HSPC037|IPI00007146|D3DUM5|Q6IAG9	798
ORC6	ENSGAUG00000008564		ORC6;Q2HJF3	4.5101e-60	588	13408	Q9Y5N6	ORC6	GO:0000084	Reactome:REACT_899	Origin recognition complex subunit 6	ORC6_HUMAN|ORC6|ORC6L|IPI00001641|B3KN89	799
ORC6	ENSGAUG00000008564	1	ORC6;Q2HJF3	1.04042e-58	576	13408	Q9Y5N6	ORC6	GO:0000084	Reactome:REACT_899	Origin recognition complex subunit 6	ORC6_HUMAN|ORC6|ORC6L|IPI00001641|B3KN89	800
ORC6	ENSGAUG00000008564	2	ORC6;Q2HJF3	2.10529e-56	557	13408	Q9Y5N6	ORC6	GO:0000084	Reactome:REACT_899	Origin recognition complex subunit 6	ORC6_HUMAN|ORC6|ORC6L|IPI00001641|B3KN89	801
ORC6	ENSGAUG00000008564	3	ORC6;Q2HJF3	5.9927e-58	570	13408	Q9Y5N6	ORC6	GO:0000084	Reactome:REACT_899	Origin recognition complex subunit 6	ORC6_HUMAN|ORC6|ORC6L|IPI00001641|B3KN89	802
FOXN3	ENSGAUG00000003346		FOXN3;Q33BP8	1.21482e-33	355	13408	O00409	FOXN3	GO:0000085	PMID:9154802	Forkhead box protein N3	FOXN3_HUMAN|FOXN3|C14orf116|CHES1|IPI00011681|IPI00220563|Q96II7|Q9UIE7	803
FOXN3	ENSGAUG00000007098		FOXN3;O00409	1.36892e-61	602	13408	O00409	FOXN3	GO:0000085	PMID:9154802	Forkhead box protein N3	FOXN3_HUMAN|FOXN3|C14orf116|CHES1|IPI00011681|IPI00220563|Q96II7|Q9UIE7	804
FOXN3	ENSGAUG00000007098	1	FOXN3;O00409	1.81003e-62	609	13408	O00409	FOXN3	GO:0000085	PMID:9154802	Forkhead box protein N3	FOXN3_HUMAN|FOXN3|C14orf116|CHES1|IPI00011681|IPI00220563|Q96II7|Q9UIE7	805
FOXN3	ENSGAUG00000007098	2	FOXN3;Q28G71	4.05388e-62	606	13408	O00409	FOXN3	GO:0000085	PMID:9154802	Forkhead box protein N3	FOXN3_HUMAN|FOXN3|C14orf116|CHES1|IPI00011681|IPI00220563|Q96II7|Q9UIE7	806
FOXN3	ENSGAUG00000018188		FOXN3;Q33BP8	1.64556e-35	371	13408	O00409	FOXN3	GO:0000085	PMID:9154802	Forkhead box protein N3	FOXN3_HUMAN|FOXN3|C14orf116|CHES1|IPI00011681|IPI00220563|Q96II7|Q9UIE7	807
E2F3	ENSGAUG00000014178	E2Ftranscriptionfactor3[Source:HGNCSymbol;Acc:3115]	E2F3;O00716	7.37552e-97	909	13408	O00716	E2F3	GO:0000085	Reactome:REACT_1915	Transcription factor E2F3	E2F3_HUMAN|KIAA0075|E2F3|IPI00743509|Q15000|Q9BZ44	808
A4	ENSGAUG00000003156	amyloidbeta(A4)precursorprotein[Source:HGNCSymbol;Acc:620]	A4;O93279	0.0	2267	13408	P05067	APP	GO:0000085	GO_REF:0000024	Amyloid beta A4 protein	A4_HUMAN|APP|A4|AD1|IPI00006608|IPI00219182|IPI00219183|IPI00219185|IPI00219186|IPI00219187|IPI00394658|IPI00412568|IPI00412681|IPI00412924|B2R5V1|D3DSD1|D3DSD2|D3DSD3|P09000|P78438|Q13764|Q13778|Q13793|Q16011|Q16014|Q16019|Q16020|Q6GSC0|Q8WZ99|Q9BT38|Q9UC33|Q9UCA9|Q9UCB6|Q9UCC8|Q9UCD1|Q9UQ58	809
A4	ENSGAUG00000003202	amyloidbeta(A4)precursorprotein[Source:HGNCSymbol;Acc:620]	A4;O93279	6.05274e-77	739	13408	P05067	APP	GO:0000085	GO_REF:0000024	Amyloid beta A4 protein	A4_HUMAN|APP|A4|AD1|IPI00006608|IPI00219182|IPI00219183|IPI00219185|IPI00219186|IPI00219187|IPI00394658|IPI00412568|IPI00412681|IPI00412924|B2R5V1|D3DSD1|D3DSD2|D3DSD3|P09000|P78438|Q13764|Q13778|Q13793|Q16011|Q16014|Q16019|Q16020|Q6GSC0|Q8WZ99|Q9BT38|Q9UC33|Q9UCA9|Q9UCB6|Q9UCC8|Q9UCD1|Q9UQ58	810
CDK2	ENSGAUG00000001579	cyclin-dependentkinase2[Source:HGNCSymbol;Acc:1771]	CDK2;P43450	1.07203e-158	1439	13408	P24941	CDK2	GO:0000085	Reactome:REACT_1915	Cyclin-dependent kinase 2	CDK2_HUMAN|CDK2|IPI00031681|A8K7C6	811
CENPF	ENSGAUG00000008861		CENPF;P49454	2.82271e-13	180	13408	P49454	CENPF	GO:0000085	PMID:12154071	Centromere protein F	CENPF_HUMAN|CENPF|IPI00855998|Q13171|Q13246|Q5VVM7	812
CENPF	ENSGAUG00000013444	centromereproteinF,350/400ka(mitosin)[Source:HGNCSymbol;Acc:1857]	CENPF;P49454	4.53018e-121	1125	13408	P49454	CENPF	GO:0000085	PMID:12154071	Centromere protein F	CENPF_HUMAN|CENPF|IPI00855998|Q13171|Q13246|Q5VVM7	813
CENPF	ENSGAUG00000008861		CENPF;P49454	2.82271e-13	180	13408	P49454	CENPF	GO:0000085	PMID:7651420	Centromere protein F	CENPF_HUMAN|CENPF|IPI00855998|Q13171|Q13246|Q5VVM7	814
CENPF	ENSGAUG00000013444	centromereproteinF,350/400ka(mitosin)[Source:HGNCSymbol;Acc:1857]	CENPF;P49454	4.53018e-121	1125	13408	P49454	CENPF	GO:0000085	PMID:7651420	Centromere protein F	CENPF_HUMAN|CENPF|IPI00855998|Q13171|Q13246|Q5VVM7	815
IMA2	ENSGAUG00000000067	karyopherinalpha7(importinalpha8)[Source:HGNCSymbol;Acc:21839]	IMA2;P52171	2.92119e-174	1577	13408	P52292	KPNA2	GO:0000085	PMID:7565597	Importin subunit alpha-2	IMA2_HUMAN|RCH1|KPNA2|SRP1|IPI00002214|B9EJD6|Q9BRU5	816
IMA2	ENSGAUG00000010739		IMA2;P52293	0.0	1969	13408	P52292	KPNA2	GO:0000085	PMID:7565597	Importin subunit alpha-2	IMA2_HUMAN|RCH1|KPNA2|SRP1|IPI00002214|B9EJD6|Q9BRU5	817
IMA2	ENSGAUG00000018384		IMA2;P52293	2.01154e-156	1422	13408	P52292	KPNA2	GO:0000085	PMID:7565597	Importin subunit alpha-2	IMA2_HUMAN|RCH1|KPNA2|SRP1|IPI00002214|B9EJD6|Q9BRU5	818
BLM	ENSGAUG00000010761		BLM;Q9DEY9	1.32888e-118	1096	13408	P54132	BLM	GO:0000085	PMID:11309417	Bloom syndrome protein	BLM_HUMAN|RECQ2|BLM|RECQL3|IPI00004859|Q52M96	819
BLM	ENSGAUG00000010772		BLM;Q9DEY9	5.5494e-131	1203	13408	P54132	BLM	GO:0000085	PMID:11309417	Bloom syndrome protein	BLM_HUMAN|RECQ2|BLM|RECQL3|IPI00004859|Q52M96	820
BLM	ENSGAUG00000010827		BLM;Q9DEY9	1.41734e-144	1320	13408	P54132	BLM	GO:0000085	PMID:11309417	Bloom syndrome protein	BLM_HUMAN|RECQ2|BLM|RECQL3|IPI00004859|Q52M96	821
BLM	ENSGAUG00000012988		BLM;Q9DEY9	1.1282e-110	1028	13408	P54132	BLM	GO:0000085	PMID:11309417	Bloom syndrome protein	BLM_HUMAN|RECQ2|BLM|RECQL3|IPI00004859|Q52M96	822
BLM	ENSGAUG00000012988	1	BLM;Q9I920	6.26869e-77	735	13408	P54132	BLM	GO:0000085	PMID:11309417	Bloom syndrome protein	BLM_HUMAN|RECQ2|BLM|RECQL3|IPI00004859|Q52M96	823
BLM	ENSGAUG00000012988	2	BLM;Q9DEY9	5.72213e-112	1039	13408	P54132	BLM	GO:0000085	PMID:11309417	Bloom syndrome protein	BLM_HUMAN|RECQ2|BLM|RECQL3|IPI00004859|Q52M96	824
BLM	ENSGAUG00000013063		BLM;Q9DEY9	6.00663e-111	1030	13408	P54132	BLM	GO:0000085	PMID:11309417	Bloom syndrome protein	BLM_HUMAN|RECQ2|BLM|RECQL3|IPI00004859|Q52M96	825
BLM	ENSGAUG00000013063	1	BLM;Q9DEY9	2.84466e-99	929	13408	P54132	BLM	GO:0000085	PMID:11309417	Bloom syndrome protein	BLM_HUMAN|RECQ2|BLM|RECQL3|IPI00004859|Q52M96	826
BLM	ENSGAUG00000016431		BLM;Q9DEY9	0.0	2830	13408	P54132	BLM	GO:0000085	PMID:11309417	Bloom syndrome protein	BLM_HUMAN|RECQ2|BLM|RECQL3|IPI00004859|Q52M96	827
BLM	ENSGAUG00000016431	1	BLM;Q9DEY9	0.0	2984	13408	P54132	BLM	GO:0000085	PMID:11309417	Bloom syndrome protein	BLM_HUMAN|RECQ2|BLM|RECQL3|IPI00004859|Q52M96	828
BLM	ENSGAUG00000016431	2	BLM;Q9DEY9	0.0	2845	13408	P54132	BLM	GO:0000085	PMID:11309417	Bloom syndrome protein	BLM_HUMAN|RECQ2|BLM|RECQL3|IPI00004859|Q52M96	829
BLM	ENSGAUG00000016431	3	BLM;Q9DEY9	0.0	2721	13408	P54132	BLM	GO:0000085	PMID:11309417	Bloom syndrome protein	BLM_HUMAN|RECQ2|BLM|RECQL3|IPI00004859|Q52M96	830
E2F1	ENSGAUG00000002581	E2Ftranscriptionfactor1[Source:HGNCSymbol;Acc:3113]	E2F1;Q90977	2.5155e-93	877	13408	Q01094	E2F1	GO:0000085	Reactome:REACT_1915	Transcription factor E2F1	E2F1_HUMAN|RBBP3|E2F1|IPI00005630|Q13143|Q92768	831
PLK4	ENSGAUG00000010569	polo-likekinase4(Drosophila)[Source:HGNCSymbol;Acc:11397]	PLK4;Q7ZVS3	8.32507e-135	1239	13408	O00444	PLK4	GO:0000086	Reactome:REACT_2203	Serine/threonine-protein kinase PLK4	PLK4_HUMAN|SAK|PLK4|STK18|IPI00410344|IPI00944477|IPI00944493|B2RAL0|B7Z837|B7Z8G7|Q8IYF0|Q96Q95|Q9UD84|Q9UDE2	832
CHK1	ENSGAUG00000002385	CHK1checkpointhomolog(S.pombe)[Source:HGNCSymbol;Acc:1925]	CHK1;Q8AYC9	7.31946e-171	1547	13408	O14757	CHEK1	GO:0000086	GO_REF:0000019	Serine/threonine-protein kinase Chk1	CHK1_HUMAN|CHK1|CHEK1|IPI00023664|A8K934	833
CE290	ENSGAUG00000010306	centrosomalprotein290kDa[Source:HGNCSymbol;Acc:29021]	CE290;P85001	0.0	1932	13408	O15078	CEP290	GO:0000086	Reactome:REACT_2203	Centrosomal protein of 290 kDa	CE290_HUMAN|BBS14|CEP290|KIAA0373|NPHP6|IPI00784201|IPI00794668|Q1PSK5|Q66GS8|Q9H2G6|Q9H6Q7|Q9H8I0	834
CP110	ENSGAUG00000004673		CP110;O43303	3.21292e-25	288	13408	O43303	CCP110	GO:0000086	Reactome:REACT_2203	Centriolar coiled-coil protein of 110 kDa	CP110_HUMAN|CCP110|CEP110|CP110|KIAA0419|IPI00011933|IPI00478736|B7WP23|O43335|Q68DV9|Q8NE13	835
ENSA	ENSGAUG00000005131	endosulfinealpha[Source:HGNCSymbol;Acc:3360]	ENSA;B5XE27	6.408e-53	521	13408	O43768	ENSA	GO:0000086	GO_REF:0000024	Alpha-endosulfine	ENSA_HUMAN|ENSA|IPI00220797|IPI00383552|IPI00410179|IPI00410180|IPI00410181|IPI00410387|IPI00644717|IPI00929648|A8K1Z9|Q5T5H2|Q68D48|Q6FHW0|Q6IAM4|Q6NUL2|Q6VUC6|Q6VUC7|Q6VUC8|Q6VUC9|Q6VUD0|Q6VUD1|Q9NRZ0	836
SSNA1	ENSGAUG00000007999	Sjogrensyndromenuclearautoantigen1[Source:HGNCSymbol;Acc:11321]	SSNA1;O43805	2.401e-43	439	13408	O43805	SSNA1	GO:0000086	Reactome:REACT_2203	Sjoegren syndrome nuclear autoantigen 1	SSNA1_HUMAN|SSNA1|NA14|IPI00014437|Q5VSG0|Q6FG70|Q9BVW8	837
OFD1	ENSGAUG00000011479	oral-facial-digitalsyndrome1[Source:HGNCSymbol;Acc:2567]	OFD1;Q7SZK7	2.69914e-121	1121	13408	O75665	OFD1	GO:0000086	Reactome:REACT_2203	Oral-facial-digital syndrome 1 protein	OFD1_HUMAN|CXorf5|OFD1|IPI00026580|IPI00221364|IPI00828042|B9ZVU5|O75666|Q4VAK4	838
DCTN3	ENSGAUG00000009711	dynactin3(p22)[Source:HGNCSymbol;Acc:2713]	DCTN3;Q0P5A1	2.26882e-55	546	13408	O75935	DCTN3	GO:0000086	Reactome:REACT_2203	Dynactin subunit 3	DCTN3_HUMAN|DCTN22|DCTN3|IPI00013654|IPI00027014|IPI00514971|A6NII7|B2RBM5|Q5T1I5|Q5T1I7|Q5T8G3|Q9BPU8	839
CDK14	ENSGAUG00000006070	cyclin-dependentkinase14[Source:HGNCSymbol;Acc:8883]	CDK14;O94921	0.0	1711	13408	O94921	CDK14	GO:0000086	PMID:20059949	Cyclin-dependent kinase 14	CDK14_HUMAN|KIAA0834|CDK14|PFTK1|IPI00165249|IPI00742856|IPI00877696|A4D1E6|A6NK51|A8WFP6|B4DHG5|B4DNM2|Q75N06|Q75N22|Q8N764|Q9H3D7|Q9UDR0	840
CE152	ENSGAUG00000004736	centrosomalprotein152kDa[Source:HGNCSymbol;Acc:29298]	CE152;O94986	8.82861e-84	799	13408	O94986	CEP152	GO:0000086	Reactome:REACT_2203	Centrosomal protein of 152 kDa	CE152_HUMAN|KIAA0912|CEP152|IPI00016653|IPI00477050|IPI00872707|Q17RV1|Q6NTA0	841
CCNB2	ENSGAUG00000008448		CCNB2;Q9IBG0	1.37244e-130	1199	13408	O95067	CCNB2	GO:0000086	Reactome:REACT_2203	G2/mitotic-specific cyclin-B2	CCNB2_HUMAN|CCNB2|IPI00028266|B3KM93|Q6FI99	842
CCNB2	ENSGAUG00000008448	1	CCNB2;Q60FX9	1.93364e-130	1197	13408	O95067	CCNB2	GO:0000086	Reactome:REACT_2203	G2/mitotic-specific cyclin-B2	CCNB2_HUMAN|CCNB2|IPI00028266|B3KM93|Q6FI99	843
CCNB2	ENSGAUG00000008448	2	CCNB2;Q9IBG0	1.05863e-130	1200	13408	O95067	CCNB2	GO:0000086	Reactome:REACT_2203	G2/mitotic-specific cyclin-B2	CCNB2_HUMAN|CCNB2|IPI00028266|B3KM93|Q6FI99	844
CCNB2	ENSGAUG00000014993	cyclinB2[Source:HGNCSymbol;Acc:1580]	CCNB2;Q60FX9	3.92834e-141	1289	13408	O95067	CCNB2	GO:0000086	Reactome:REACT_2203	G2/mitotic-specific cyclin-B2	CCNB2_HUMAN|CCNB2|IPI00028266|B3KM93|Q6FI99	845
PCNT	ENSGAUG00000010847		PCNT;O95613	4.7852e-68	664	13408	O95613	PCNT	GO:0000086	Reactome:REACT_2203	Pericentrin	PCNT_HUMAN|PCNT|KIAA0402|PCNT2|IPI00479143|IPI00973279|O43152|Q7Z7C9	846
FR1OP	ENSGAUG00000003081	FGFR1oncogenepartner[Source:HGNCSymbol;Acc:17012]	FR1OP;O95684	4.12104e-09	149	13408	O95684	FGFR1OP	GO:0000086	Reactome:REACT_2203	FGFR1 oncogene partner	FR1OP_HUMAN|FGFR1OP|FOP|IPI00013076|IPI00305013|IPI00641007|A8K1D1|B2R705|Q49AI0|Q5R3F6|Q96EW1	847
FR1OP	ENSGAUG00000003114	FGFR1oncogenepartner[Source:HGNCSymbol;Acc:17012]	FR1OP;O95684	9.31481e-24	270	13408	O95684	FGFR1OP	GO:0000086	Reactome:REACT_2203	FGFR1 oncogene partner	FR1OP_HUMAN|FGFR1OP|FOP|IPI00013076|IPI00305013|IPI00641007|A8K1D1|B2R705|Q49AI0|Q5R3F6|Q96EW1	848
LATS1	ENSGAUG00000017653		LATS1;Q8BYR2	0.0	2017	13408	O95835	LATS1	GO:0000086	PMID:15122335	Serine/threonine-protein kinase LATS1	LATS1_HUMAN|WARTS|LATS1|IPI00005858|IPI00470672|Q6PKD0	849
TBB4	ENSGAUG00000008205		TBB4;P30883	0.0	2195	13408	P04350	TUBB4	GO:0000086	Reactome:REACT_2203	Tubulin beta-4 chain	TBB4_HUMAN|TUBB5|TUBB4|IPI00023598|B3KQP4|Q969E5	850
TBB4	ENSGAUG00000010830		TBB4;P30883	0.0	2203	13408	P04350	TUBB4	GO:0000086	Reactome:REACT_2203	Tubulin beta-4 chain	TBB4_HUMAN|TUBB5|TUBB4|IPI00023598|B3KQP4|Q969E5	851
CDK1	ENSGAUG00000012517	cyclin-dependentkinase1[Source:HGNCSymbol;Acc:1722]	CDK1;P51958	7.42913e-164	1484	13408	P06493	CDK1	GO:0000086	Reactome:REACT_2203	Cyclin-dependent kinase 1	CDK1_HUMAN|CDK1|CDC2|IPI00026689|IPI00073536|A8K7C4|C9J497|O60764	852
TBB5	ENSGAUG00000007552		TBB5;P09653	0.0	2083	13408	P07437	TUBB	GO:0000086	Reactome:REACT_2203	Tubulin beta chain	TBB5_HUMAN|OK/SW-cl.56|TUBB5|TUBB|IPI01019113|P05218|Q8WUC1|Q9CY33	853
HS90A	ENSGAUG00000015260		HS90A;P30946	0.0	2919	13408	P07900	HSP90AA1	GO:0000086	Reactome:REACT_2203	Heat shock protein HSP 90-alpha	HS90A_HUMAN|HSP90A|HSP90AA1|HSPC1|HSPCA|IPI00382470|IPI00784295|A8K500|B3KPJ9|Q2PP14|Q5CAQ6|Q5CAQ7|Q9BVQ5	854
MDR1	ENSGAUG00000015175	ATP-bindingcassette,sub-familyB(MDR/TAP),member4[Source:HGNCSymbol;Acc:45]	MDR1;P08183	0.0	4142	13408	P08183	ABCB1	GO:0000086	PMID:19384922	Multidrug resistance protein 1	MDR1_HUMAN|ABCB1|MDR1|PGY1|IPI00027481|A8K294|Q12755|Q14812	855
CCNB1	ENSGAUG00000010211	cyclinB1[Source:HGNCSymbol;Acc:1579]	CCNB1;Q9DGA0	1.6601e-141	1292	13408	P14635	CCNB1	GO:0000086	GO_REF:0000029	G2/mitotic-specific cyclin-B1	CCNB1_HUMAN|CCNB|CCNB1|IPI00745793	856
CCNB1	ENSGAUG00000010211	cyclinB1[Source:HGNCSymbol;Acc:1579]	CCNB1;Q9DGA0	1.6601e-141	1292	13408	P14635	CCNB1	GO:0000086	Reactome:REACT_2203	G2/mitotic-specific cyclin-B1	CCNB1_HUMAN|CCNB|CCNB1|IPI00745793	857
KAPCA	ENSGAUG00000008198		KAPCA;P36887	0.0	1782	13408	P17612	PRKACA	GO:0000086	Reactome:REACT_2203	cAMP-dependent protein kinase catalytic subunit alpha	KAPCA_HUMAN|PKACA|PRKACA|IPI00217960|IPI00396630|Q32P54|Q9H2Y0|Q9NRB4|Q9NRH9	858
KAPCA	ENSGAUG00000010726		KAPCA;P36887	0.0	1701	13408	P17612	PRKACA	GO:0000086	Reactome:REACT_2203	cAMP-dependent protein kinase catalytic subunit alpha	KAPCA_HUMAN|PKACA|PRKACA|IPI00217960|IPI00396630|Q32P54|Q9H2Y0|Q9NRB4|Q9NRH9	859
KAPCA	ENSGAUG00000016208	proteinkinase,cAMP-dependent,catalytic,beta[Source:HGNCSymbol;Acc:9381]	KAPCA;P36887	0.0	1728	13408	P17612	PRKACA	GO:0000086	Reactome:REACT_2203	cAMP-dependent protein kinase catalytic subunit alpha	KAPCA_HUMAN|PKACA|PRKACA|IPI00217960|IPI00396630|Q32P54|Q9H2Y0|Q9NRB4|Q9NRH9	860
CCNA2	ENSGAUG00000012712	cyclinA2[Source:HGNCSymbol;Acc:1578]	CCNA2;P30274	1.84552e-124	1146	13408	P20248	CCNA2	GO:0000086	Reactome:REACT_2203	Cyclin-A2	CCNA2_HUMAN|CCNA2|CCN1|CCNA|IPI00022865|A8K7B6|Q2M3U6|Q4W5P4|Q6LER8	861
TBG1	ENSGAUG00000015544	tubulin,gamma2[Source:HGNCSymbol;Acc:12419]	TBG1;Q0VCD2	1.22195e-175	1586	13408	P23258	TUBG1	GO:0000086	Reactome:REACT_2203	Tubulin gamma-1 chain	TBG1_HUMAN|TUBG1|TUBG|IPI00295081|Q53X79|Q9BW59	862
GA45A	ENSGAUG00000007698	growtharrestandDNA-damage-inducible,alpha[Source:HGNCSymbol;Acc:4095]	GA45A;Q60GI5	4.13465e-51	507	13408	P24522	GADD45A	GO:0000086	GO_REF:0000019	Growth arrest and DNA damage-inducible protein GADD45 alpha	GA45A_HUMAN|GADD45A|DDIT1|GADD45|IPI00029104	863
GA45A	ENSGAUG00000017094	growtharrestandDNA-damage-inducible,alpha[Source:HGNCSymbol;Acc:4095]	GA45A;Q60GI5	6.20949e-56	549	13408	P24522	GADD45A	GO:0000086	GO_REF:0000019	Growth arrest and DNA damage-inducible protein GADD45 alpha	GA45A_HUMAN|GADD45A|DDIT1|GADD45|IPI00029104	864
CDK2	ENSGAUG00000001579	cyclin-dependentkinase2[Source:HGNCSymbol;Acc:1771]	CDK2;P43450	1.07203e-158	1439	13408	P24941	CDK2	GO:0000086	PMID:1653904	Cyclin-dependent kinase 2	CDK2_HUMAN|CDK2|IPI00031681|A8K7C6	865
MPIP2	ENSGAUG00000000236	celldivisioncycle25homologB(S.pombe)[Source:HGNCSymbol;Acc:1726]	MPIP2;P30305	2.40738e-86	819	13408	P30305	CDC25B	GO:0000086	Reactome:REACT_2203	M-phase inducer phosphatase 2	MPIP2_HUMAN|CDC25B|CDC25HU2|IPI00029734|IPI00216511|IPI00291990|IPI00291992|D3DVY1|D3DVY2|D3DVY3|D3DVY4|O43551|Q13971|Q5JX77|Q6RSS1|Q9BRA6	866
MPIP2	ENSGAUG00000000236	celldivisioncycle25homologB(S.pombe)[Source:HGNCSymbol;Acc:1726]	MPIP2;P30305	2.40738e-86	819	13408	P30305	CDC25B	GO:0000086	PMID:12400006	M-phase inducer phosphatase 2	MPIP2_HUMAN|CDC25B|CDC25HU2|IPI00029734|IPI00216511|IPI00291990|IPI00291992|D3DVY1|D3DVY2|D3DVY3|D3DVY4|O43551|Q13971|Q5JX77|Q6RSS1|Q9BRA6	867
KAP3	ENSGAUG00000013805	proteinkinase,cAMP-dependent,regulatory,typeII,beta[Source:HGNCSymbol;Acc:9392]	KAP3;P31323	2.35475e-153	1395	13408	P31323	PRKAR2B	GO:0000086	Reactome:REACT_2203	cAMP-dependent protein kinase type II-beta regulatory subunit	KAP3_HUMAN|PRKAR2B|IPI00554752|A4D0R9	868
CDN1A	ENSGAUG00000008045	cyclin-dependentkinaseinhibitor1A(p21,Cip1)[Source:HGNCSymbol;Acc:1784]	CDN1A;P38936	1.30966e-14	192	13408	P38936	CDKN1A	GO:0000086	PMID:17553787	Cyclin-dependent kinase inhibitor 1	CDN1A_HUMAN|CAP20|CDKN1A|CDKN1|CIP1|MDA6|PIC1|SDI1|WAF1|IPI00009384|Q14010|Q9BUT4	869
CETN2	ENSGAUG00000006349		CETN2;Q2TBN3	2.82136e-75	717	13408	P41208	CETN2	GO:0000086	Reactome:REACT_2203	Centrin-2	CETN2_HUMAN|CALT|CETN2|CEN2|IPI00215928|B2R4T4|Q53XW1	870
CDN2B	ENSGAUG00000017825	cyclin-dependentkinaseinhibitor2B(p15,inhibitsCDK4)[Source:HGNCSymbol;Acc:1788]	CDN2B;P55272	2.21969e-26	293	13408	P42772	CDKN2B	GO:0000086	PMID:17553787	Cyclin-dependent kinase 4 inhibitor B	CDN2B_HUMAN|CDKN2B|MTS2|IPI00001563|Q6FI09	871
NEST	ENSGAUG00000009687		NEST;P86839	4.31195e-34	366	13408	P48681	NES	GO:0000086	PMID:19384922	Nestin	NEST_HUMAN|NES|Nbla00170|IPI00010800|O00552|Q3LIF5|Q5SYZ6	872
KC1E	ENSGAUG00000010025	caseinkinase1,epsilon[Source:HGNCSymbol;Acc:2453]	KC1E;Q5ZLL1	6.53765e-110	1021	13408	P49674	CSNK1E	GO:0000086	Reactome:REACT_2203	Casein kinase I isoform epsilon	KC1E_HUMAN|CSNK1E|IPI00027729	873
DYN2	ENSGAUG00000008165	dynamin2[Source:HGNCSymbol;Acc:2974]	DYN2;P50570	0.0	3412	13408	P50570	DNM2	GO:0000086	PMID:7590285	Dynamin-2	DYN2_HUMAN|DYN2|DNM2|IPI00033022|IPI00218889|Q5I0Y0|Q7Z5S3|Q9UPH4	874
DYN2	ENSGAUG00000010647	dynamin2[Source:HGNCSymbol;Acc:2974]	DYN2;A6H7I5	0.0	2936	13408	P50570	DNM2	GO:0000086	PMID:7590285	Dynamin-2	DYN2_HUMAN|DYN2|DNM2|IPI00033022|IPI00218889|Q5I0Y0|Q7Z5S3|Q9UPH4	875
CDK7	ENSGAUG00000010620	cyclin-dependentkinase7[Source:HGNCSymbol;Acc:1778]	CDK7;P51953	4.07595e-151	1375	13408	P50613	CDK7	GO:0000086	Reactome:REACT_2203	Cyclin-dependent kinase 7	CDK7_HUMAN|CDK7|MO15|IPI00000685|Q9BS60|Q9UE19	876
CCNH	ENSGAUG00000000542	cyclinH[Source:HGNCSymbol;Acc:1594]	CCNH;P51947	7.80898e-97	907	13408	P51946	CCNH	GO:0000086	Reactome:REACT_2203	Cyclin-H	CCNH_HUMAN|CCNH|IPI00021305|Q53X72|Q8TBL9	877
MAT1	ENSGAUG00000010848	menageatroishomolog1,cyclinHassemblyfactor(Xenopuslaevis)[Source:HGNCSymbol;Acc:7181]	MAT1;P51948	3.32027e-116	1074	13408	P51948	MNAT1	GO:0000086	Reactome:REACT_2203	CDK-activating kinase assembly factor MAT1	MAT1_HUMAN|CAP35|MNAT1|MAT1|RNF66|IPI00294701|Q15817|Q6ICQ7	878
NEK2	ENSGAUG00000000237	NIMA(neverinmitosisgenea)-relatedkinase2[Source:HGNCSymbol;Acc:7745]	NEK2;P51955	1.03943e-153	1399	13408	P51955	NEK2	GO:0000086	Reactome:REACT_2203	Serine/threonine-protein kinase Nek2	NEK2_HUMAN|NEK2A|NEK2|NLK1|IPI00021331|IPI00641713|IPI00647904|Q53FD6|Q5VXZ1|Q6NZX8|Q7Z634|Q86XH2|Q96QN9	879
PLK1	ENSGAUG00000017959	polo-likekinase1(Drosophila)[Source:HGNCSymbol;Acc:9077]	PLK1;P70032	0.0	2095	13408	P53350	PLK1	GO:0000086	Reactome:REACT_2203	Serine/threonine-protein kinase PLK1	PLK1_HUMAN|PLK1|PLK|IPI00021248|Q15153|Q99746	880
ARP19	ENSGAUG00000004093	cAMP-regulatedphosphoprotein,19kDa[Source:HGNCSymbol;Acc:16967]	ARP19;Q5ZLY8	1.36126e-43	441	13408	P56211	ARPP19	GO:0000086	PMID:21164014	cAMP-regulated phosphoprotein 19	ARP19_HUMAN|ARPP19|IPI00328526|IPI00745466|B2R497|Q6IAM2|Q86TA6|Q9UD70	881
ARP19	ENSGAUG00000015799	cAMP-regulatedphosphoprotein,19kDa[Source:HGNCSymbol;Acc:16967]	ARP19;Q5ZLY8	7.28271e-43	435	13408	P56211	ARPP19	GO:0000086	PMID:21164014	cAMP-regulated phosphoprotein 19	ARP19_HUMAN|ARPP19|IPI00328526|IPI00745466|B2R497|Q6IAM2|Q86TA6|Q9UD70	882
1433G	ENSGAUG00000020322	tyrosine3-monooxygenase/tryptophan5-monooxygenaseactivationprotein,gammapolypeptide[Source:HGNCSymbol;Acc:12852]	1433G;P68252	3.62965e-100	933	13408	P61981	YWHAG	GO:0000086	Reactome:REACT_2203	14-3-3 protein gamma	1433G_HUMAN|YWHAG|IPI00220642|O70457|P35214|Q6FH52|Q9UDP2|Q9UN99	883
1433E	ENSGAUG00000010542		1433E;P62262	3.2142e-106	986	13408	P62258	YWHAE	GO:0000086	Reactome:REACT_2203	14-3-3 protein epsilon	1433E_HUMAN|YWHAE|IPI00000816|IPI00974544|B3KY71|D3DTH5|P29360|P42655|Q4VJB6|Q53XZ5|Q63631|Q7M4R4	884
DYL1	ENSGAUG00000011565	dynein,lightchain,LC8-type1[Source:HGNCSymbol;Acc:15476]	DYL1;Q24117	6.00407e-47	470	13408	P63167	DYNLL1	GO:0000086	Reactome:REACT_2203	Dynein light chain 1, cytoplasmic	DYL1_HUMAN|DYNLL1|DLC1|DNCL1|DNCLC1|HDLC1|IPI00019329|Q15701	885
TBA4A	ENSGAUG00000006916		TBA4A;Q5XIF6	4.67928e-86	813	13408	P68366	TUBA4A	GO:0000086	Reactome:REACT_2203	Tubulin alpha-4A chain	TBA4A_HUMAN|TUBA4A|TUBA1|IPI00007750|B3KNQ6|P05215	886
CCNA1	ENSGAUG00000006153	cyclinA1[Source:HGNCSymbol;Acc:1577]	CCNA1;Q92161	1.62176e-86	819	13408	P78396	CCNA1	GO:0000086	Reactome:REACT_2203	Cyclin-A1	CCNA1_HUMAN|CCNA1|IPI00019284|IPI00879390|Q5T3V0|Q5U0G2|Q8IY91	887
KHDR1	ENSGAUG00000005720	KHdomaincontaining,RNAbinding,signaltransductionassociated1[Source:HGNCSymbol;Acc:18116]	KHDR1;Q91V33	2.65799e-48	487	13408	Q07666	KHDRBS1	GO:0000086	GO_REF:0000024	KH domain-containing, RNA-binding, signal transduction-associated protein 1	KHDR1_HUMAN|SAM68|KHDRBS1|IPI00008575|IPI00082310|IPI00385834|D3DPP3|Q6PJX7|Q8NB97|Q99760	888
KHDR1	ENSGAUG00000011695	KHdomaincontaining,RNAbinding,signaltransductionassociated1[Source:HGNCSymbol;Acc:18116]	KHDR1;Q91V33	2.36176e-69	671	13408	Q07666	KHDRBS1	GO:0000086	GO_REF:0000024	KH domain-containing, RNA-binding, signal transduction-associated protein 1	KHDR1_HUMAN|SAM68|KHDRBS1|IPI00008575|IPI00082310|IPI00385834|D3DPP3|Q6PJX7|Q8NB97|Q99760	889
SKP2	ENSGAUG00000009001	S-phasekinase-associatedprotein2(p45)[Source:HGNCSymbol;Acc:10901]	SKP2;Q9Z0Z3	5.02017e-37	392	13408	Q13309	SKP2	GO:0000086	GO_REF:0000019	S-phase kinase-associated protein 2	SKP2_HUMAN|FBXL1|SKP2|IPI00013294|IPI00178899|A8K5E0|Q8TDZ0|Q8TDZ1|Q9BV69	890
DC1I2	ENSGAUG00000002329	dynein,cytoplasmic1,intermediatechain2[Source:HGNCSymbol;Acc:2964]	DC1I2;Q5NVM2	0.0	1887	13408	Q13409	DYNC1I2	GO:0000086	Reactome:REACT_2203	Cytoplasmic dynein 1 intermediate chain 2	DC1I2_HUMAN|DNCI2|DYNC1I2|DNCIC2|IPI00216348|IPI00302712|IPI00744015|IPI00827813|IPI00827859|D3DPD4|D3DPD5|D3DPD6|Q32LY9|Q53S84|Q5BJF8|Q7Z4X1|Q96NG7|Q96S87|Q9BXZ5|Q9NT58	891
DC1I2	ENSGAUG00000018897	dynein,cytoplasmic1,intermediatechain2[Source:HGNCSymbol;Acc:2964]	DC1I2;Q5NVM2	0.0	2063	13408	Q13409	DYNC1I2	GO:0000086	Reactome:REACT_2203	Cytoplasmic dynein 1 intermediate chain 2	DC1I2_HUMAN|DNCI2|DYNC1I2|DNCIC2|IPI00216348|IPI00302712|IPI00744015|IPI00827813|IPI00827859|D3DPD4|D3DPD5|D3DPD6|Q32LY9|Q53S84|Q5BJF8|Q7Z4X1|Q96NG7|Q96S87|Q9BXZ5|Q9NT58	892
MELK	ENSGAUG00000006262	maternalembryonicleucinezipperkinase[Source:HGNCSymbol;Acc:16870]	MELK;Q61846	3.84403e-140	1284	13408	Q14680	MELK	GO:0000086	PMID:12400006	Maternal embryonic leucine zipper kinase	MELK_HUMAN|MELK|KIAA0175|IPI00006471|B1AMQ6|D3DRP8|Q7L3C3	893
NUMA1	ENSGAUG00000017520		NUMA1;Q14980	2.94154e-55	556	13408	Q14980	NUMA1	GO:0000086	Reactome:REACT_2203	Nuclear mitotic apparatus protein 1	NUMA1_HUMAN|NUMA1|NUMA|IPI00006196|IPI00292771|Q14981	894
ODFP2	ENSGAUG00000008644	outerdensefiberofspermtails2[Source:HGNCSymbol;Acc:8114]	ODFP2;Q5ZKK5	7.86049e-179	1618	13408	Q5BJF6	ODF2	GO:0000086	Reactome:REACT_2203	Outer dense fiber protein 2	ODFP2_HUMAN|ODF2|IPI00001758|IPI00171245|IPI00640027|IPI00642221|IPI00855929|IPI00855984|B4DRK4|B4DZ02|O14721|O60631|Q1W2J6|Q6UN26|Q7Z5I6|Q96FN2	895
ODFP2	ENSGAUG00000011229	outerdensefiberofspermtails2-like[Source:HGNCSymbol;Acc:29225]	ODFP2;Q5PQ23	2.59759e-27	310	13408	Q5BJF6	ODF2	GO:0000086	Reactome:REACT_2203	Outer dense fiber protein 2	ODFP2_HUMAN|ODF2|IPI00001758|IPI00171245|IPI00640027|IPI00642221|IPI00855929|IPI00855984|B4DRK4|B4DZ02|O14721|O60631|Q1W2J6|Q6UN26|Q7Z5I6|Q96FN2	896
CEP78	ENSGAUG00000007291	centrosomalprotein78kDa[Source:HGNCSymbol;Acc:25740]	CEP78;A2RRS8	1.09413e-34	364	13408	Q5JTW2	CEP78	GO:0000086	Reactome:REACT_2203	Centrosomal protein of 78 kDa	CEP78_HUMAN|C9orf81|CEP78|IPI00249529|IPI00647080|IPI00942857|A1A4S8|Q5BJE3|Q5JTW0|Q5JTW1|Q9H9N3	897
CEP78	ENSGAUG00000007296	centrosomalprotein78kDa[Source:HGNCSymbol;Acc:25740]	CEP78;A2RRS8	2.58226e-20	240	13408	Q5JTW2	CEP78	GO:0000086	Reactome:REACT_2203	Centrosomal protein of 78 kDa	CEP78_HUMAN|C9orf81|CEP78|IPI00249529|IPI00647080|IPI00942857|A1A4S8|Q5BJE3|Q5JTW0|Q5JTW1|Q9H9N3	898
CP135	ENSGAUG00000018777		CP135;Q5RG45	0.0	1805	13408	Q66GS9	CEP135	GO:0000086	Reactome:REACT_2203	Centrosomal protein of 135 kDa	CP135_HUMAN|CEP4|CEP135|KIAA0635|IPI00017423|IPI00550987|B2RMY0|O75130|Q58F25|Q9H8H7	899
TAF2	ENSGAUG00000007551	TAF2RNApolymeraseII,TATAboxbindingprotein(TBP)-associatedfactor,150kDa[Source:HGNCSymbol;Acc:11536]	TAF2;Q32PW3	0.0	5257	13408	Q6P1X5	TAF2	GO:0000086	PMID:10409744	Transcription initiation factor TFIID subunit 2	TAF2_HUMAN|CIF150|TAF2|TAF2B|IPI00328144|B2RE82|O43487|O43604|O60668|Q86WW7|Q8IWK4	900
TBA1A	ENSGAUG00000019483		TBA1A;P68370	0.0	1836	13408	Q71U36	TUBA1A	GO:0000086	Reactome:REACT_2203	Tubulin alpha-1A chain	TBA1A_HUMAN|TUBA3|TUBA1A|IPI00180675|A8K0B8|P04687|P05209	901
CEP57	ENSGAUG00000012839	centrosomalprotein57kDa[Source:HGNCSymbol;Acc:30794]	CEP57;B4F7A7	5.55276e-22	262	13408	Q86XR8	CEP57	GO:0000086	Reactome:REACT_2203	Centrosomal protein of 57 kDa	CEP57_HUMAN|CEP57|KIAA0092|TSP57|IPI00005700|IPI00465200|IPI00514128|IPI00943523|A0PJH1|A8K5D0|B4DDP5|Q14704|Q5JB46|Q8IXP0|Q9BVF9	902
CEP57	ENSGAUG00000014394	Cep57-relatedprotein(Centrosomalproteinof57kDa-relatedprotein)(Cep57R)[Source:UniProtKB/Swiss-Prot;Acc:Q8IYX8]	CEP57;Q86XR8	3.31095e-09	153	13408	Q86XR8	CEP57	GO:0000086	Reactome:REACT_2203	Centrosomal protein of 57 kDa	CEP57_HUMAN|CEP57|KIAA0092|TSP57|IPI00005700|IPI00465200|IPI00514128|IPI00943523|A0PJH1|A8K5D0|B4DDP5|Q14704|Q5JB46|Q8IXP0|Q9BVF9	903
NEDD1	ENSGAUG00000015301	neuralprecursorcellexpressed,developmentallydown-regulated1[Source:HGNCSymbol;Acc:7723]	NEDD1;Q3B7M6	3.9985e-100	938	13408	Q8NHV4	NEDD1	GO:0000086	Reactome:REACT_2203	Protein NEDD1	NEDD1_HUMAN|NEDD1|IPI00169345|B0AZN0|Q8NA30	904
CEP76	ENSGAUG00000013513	centrosomalprotein76kDa[Source:HGNCSymbol;Acc:25727]	CEP76;A7E2V1	0.0	2449	13408	Q8TAP6	CEP76	GO:0000086	Reactome:REACT_2203	Centrosomal protein of 76 kDa	CEP76_HUMAN|C18orf9|CEP76|IPI00154553|IPI00640272|IPI00642360|B0YJB2|B4DXG5|B4DZW1|Q658N5|Q9H9U7	905
GCP3	ENSGAUG00000006639	tubulin,gammacomplexassociatedprotein3[Source:HGNCSymbol;Acc:18598]	GCP3;O73787	0.0	3293	13408	Q96CW5	TUBGCP3	GO:0000086	Reactome:REACT_2203	Gamma-tubulin complex component 3	GCP3_HUMAN|TUBGCP3|GCP3|IPI00033516|IPI00221175|IPI00399300|O43631|O60852|O60853|Q7Z4K1|Q96I79	906
CHL1	ENSGAUG00000006304	celladhesionmoleculewithhomologytoL1CAM(closehomologofL1)[Source:HGNCSymbol;Acc:1939]	CHL1;O00533	8.12687e-78	748	13408	Q96FC9	DDX11	GO:0000086	PMID:9013641	Probable ATP-dependent RNA helicase DDX11	DDX11_HUMAN|CHL1|DDX11|CHLR1|KRG2|IPI00012188|IPI00061926|IPI00332293|IPI00657836|IPI00658184|Q13333|Q86VQ4|Q86W62|Q92498|Q92770|Q92998|Q92999	907
CHL1	ENSGAUG00000007280	celladhesionmoleculewithhomologytoL1CAM(closehomologofL1)[Source:HGNCSymbol;Acc:1939]	CHL1;O00533	0.0	2538	13408	Q96FC9	DDX11	GO:0000086	PMID:9013641	Probable ATP-dependent RNA helicase DDX11	DDX11_HUMAN|CHL1|DDX11|CHLR1|KRG2|IPI00012188|IPI00061926|IPI00332293|IPI00657836|IPI00658184|Q13333|Q86VQ4|Q86W62|Q92498|Q92770|Q92998|Q92999	908
GWL	ENSGAUG00000018075	microtubuleassociatedserine/threoninekinase-like[Source:HGNCSymbol;Acc:19042]	GWL;Q6DBX4	6.14089e-111	1033	13408	Q96GX5	MASTL	GO:0000086	PMID:20538976	Serine/threonine-protein kinase greatwall	GWL_HUMAN|MASTL|GW|GWL|THC2|IPI00074258|IPI00396230|IPI00550863|Q5T8D5|Q5T8D7|Q8NCD6|Q96SJ5	909
GWL	ENSGAUG00000018075	microtubuleassociatedserine/threoninekinase-like[Source:HGNCSymbol;Acc:19042]	GWL;Q6DBX4	6.14089e-111	1033	13408	Q96GX5	MASTL	GO:0000086	PMID:20818157	Serine/threonine-protein kinase greatwall	GWL_HUMAN|MASTL|GW|GWL|THC2|IPI00074258|IPI00396230|IPI00550863|Q5T8D5|Q5T8D7|Q8NCD6|Q96SJ5	910
MARK4	ENSGAUG00000008788	MAP/microtubuleaffinity-regulatingkinase4[Source:HGNCSymbol;Acc:13538]	MARK4;Q8CIP4	0.0	2454	13408	Q96GZ3	MARK4	GO:0000086	PMID:11326310	Uncharacterized protein	Q96GZ3_HUMAN|MARK4|IPI01013157	911
MARK4	ENSGAUG00000009613	MAP/microtubuleaffinity-regulatingkinase4[Source:HGNCSymbol;Acc:13538]	MARK4;Q8CIP4	2.59067e-121	1122	13408	Q96GZ3	MARK4	GO:0000086	PMID:11326310	Uncharacterized protein	Q96GZ3_HUMAN|MARK4|IPI01013157	912
PMYT1	ENSGAUG00000005592	proteinkinase,membraneassociatedtyrosine/threonine1[Source:HGNCSymbol;Acc:29650]	PMYT1;Q9ESG9	4.62186e-87	825	13408	Q99640	PKMYT1	GO:0000086	Reactome:REACT_2203	Membrane-associated tyrosine- and threonine-specific cdc2-inhibitory kinase	PMYT1_HUMAN|MYT1|PKMYT1|IPI00384765|D3DUA4|O14731|Q7LE24|Q8TCM9	913
GCP2	ENSGAUG00000003024	tubulin,gammacomplexassociatedprotein2[Source:HGNCSymbol;Acc:18599]	GCP2;Q921G8	0.0	3453	13408	Q9BSJ2	TUBGCP2	GO:0000086	Reactome:REACT_2203	Gamma-tubulin complex component 2	GCP2_HUMAN|TUBGCP2|GCP2|IPI00029705|O43632|Q5VWX7	914
FXL15	ENSGAUG00000000457	F-boxandleucine-richrepeatprotein15[Source:HGNCSymbol;Acc:28155]	FXL15;B5X441	2.70548e-139	1272	13408	Q9H469	FBXL15	GO:0000086	PMID:21572392	F-box/LRR-repeat protein 15	FXL15_HUMAN|FBXL15|FBXO37|IPI00793661|A1L4J8|B1AKX8|B1AKX9|B1AKY0|B1AKY1|C9JWA4|Q0D2Q3|Q49AL7|Q5JWA5	915
HAUS2	ENSGAUG00000006507	HAUSaugmin-likecomplex,subunit2[Source:HGNCSymbol;Acc:25530]	HAUS2;Q9NVX0	1.38638e-13	184	13408	Q9NVX0	HAUS2	GO:0000086	Reactome:REACT_2203	HAUS augmin-like complex subunit 2	HAUS2_HUMAN|C15orf25|HAUS2|CEP27|IPI00018198|IPI00515011|IPI01008924|C9JH36|Q9H9B3	916
NDE1	ENSGAUG00000005636	microRNA484[Source:HGNCSymbol;Acc:32341]	NDE1;Q9NXR1	1.58932e-64	628	13408	Q9NXR1	NDE1	GO:0000086	Reactome:REACT_2203	Nuclear distribution protein nudE homolog 1	NDE1_HUMAN|NDE1|NUDE|IPI00014893|IPI00759601|Q49AQ2	917
APC4	ENSGAUG00000007748	anaphasepromotingcomplexsubunit4[Source:HGNCSymbol;Acc:19990]	APC4;Q9UJX5	0.0	2537	13408	Q9UJX5	ANAPC4	GO:0000086	PMID:9469815	Anaphase-promoting complex subunit 4	APC4_HUMAN|APC4|ANAPC4|IPI00002551|IPI00419201|A8K8H1|Q6PCC6|Q9NSH6	918
NINL	ENSGAUG00000002308	ninein-like[Source:HGNCSymbol;Acc:29163]	NINL;Q6ZQ12	1.10388e-33	368	13408	Q9Y2I6	NINL	GO:0000086	Reactome:REACT_2203	Ninein-like protein	NINL_HUMAN|NINL|KIAA0980|NLP|IPI00028762|IPI00294173|A6NJN0|B3V9H6|B7Z1V8|Q5JYP0|Q8NE38|Q9NQE3	919
USH1C	ENSGAUG00000004877	Ushersyndrome1C(autosomalrecessive,severe)[Source:HGNCSymbol;Acc:12597]	USH1C;Q9ES64	1.86763e-147	1348	13408	Q9Y6N9	USH1C	GO:0000086	PMID:15219944	Harmonin	USH1C_HUMAN|AIE75|USH1C|IPI00215861|IPI00218195|IPI00478105|IPI00478519|A8K423|Q96B29|Q9UM04|Q9UM17|Q9UPC3	920
KIF2A	ENSGAUG00000010819	kinesinheavychainmember2A[Source:HGNCSymbol;Acc:6318]	KIF2A;Q5R9Y9	0.0	2936	13408	O00139	KIF2A	GO:0000087	Reactome:REACT_910	Kinesin-like protein KIF2A	KIF2A_HUMAN|KIF2A|KIF2|KNS2|IPI00010368|IPI00848334|IPI00867529|IPI00867746|A5YM42|A5YM54|B4DY54|D3DW97|Q7Z5I3|Q8N5Q7	921
KIF2A	ENSGAUG00000018385	kinesinheavychainmember2A[Source:HGNCSymbol;Acc:6318]	KIF2A;Q5R9Y9	0.0	2634	13408	O00139	KIF2A	GO:0000087	Reactome:REACT_910	Kinesin-like protein KIF2A	KIF2A_HUMAN|KIF2A|KIF2|KNS2|IPI00010368|IPI00848334|IPI00867529|IPI00867746|A5YM42|A5YM54|B4DY54|D3DW97|Q7Z5I3|Q8N5Q7	922
NDC80	ENSGAUG00000009448	NDC80homolog,kinetochorecomplexcomponent(S.cerevisiae)[Source:HGNCSymbol;Acc:16909]	NDC80;Q6DRJ7	0.0	1717	13408	O14777	NDC80	GO:0000087	Reactome:REACT_910	Kinetochore protein NDC80 homolog	NDC80_HUMAN|HEC|NDC80|HEC1|KNTC2|IPI00005791|Q6PJX2	923
XPO1	ENSGAUG00000004441		XPO1;Q6P5F9	0.0	5288	13408	O14980	XPO1	GO:0000087	Reactome:REACT_910	Exportin-1	XPO1_HUMAN|CRM1|XPO1|IPI00298961|A6NL14|A8K1K5|D6W5E2|Q63HP8|Q68CP3|Q99433	924
XPO1	ENSGAUG00000019063	exportin1(CRM1homolog,yeast)[Source:HGNCSymbol;Acc:12825]	XPO1;Q80U96	0.0	5084	13408	O14980	XPO1	GO:0000087	Reactome:REACT_910	Exportin-1	XPO1_HUMAN|CRM1|XPO1|IPI00298961|A6NL14|A8K1K5|D6W5E2|Q63HP8|Q68CP3|Q99433	925
ZW10	ENSGAUG00000013193	ZW10,kinetochoreassociated,homolog(Drosophila)[Source:HGNCSymbol;Acc:13194]	ZW10;O43264	0.0	2193	13408	O43264	ZW10	GO:0000087	Reactome:REACT_910	Centromere/kinetochore protein zw10 homolog	ZW10_HUMAN|ZW10|IPI00011631	926
BUB1	ENSGAUG00000015754		BUB1;O43683	7.16539e-11	165	13408	O43683	BUB1	GO:0000087	Reactome:REACT_910	Mitotic checkpoint serine/threonine-protein kinase BUB1	BUB1_HUMAN|BUB1L|BUB1|IPI00783305|O43430|O43643|O60626	927
BUB1	ENSGAUG00000015786	buddinguninhibitedbybenzimidazoles1homolog(yeast)[Source:HGNCSymbol;Acc:1148]	BUB1;O08901	1.23972e-73	705	13408	O43683	BUB1	GO:0000087	Reactome:REACT_910	Mitotic checkpoint serine/threonine-protein kinase BUB1	BUB1_HUMAN|BUB1L|BUB1|IPI00783305|O43430|O43643|O60626	928
BUB3	ENSGAUG00000019042	buddinguninhibitedbybenzimidazoles3homolog(yeast)[Source:HGNCSymbol;Acc:1151]	BUB3;Q1JQB2	3.32906e-170	1539	13408	O43684	BUB3	GO:0000087	Reactome:REACT_910	Mitotic checkpoint protein BUB3	BUB3_HUMAN|BUB3|IPI00013468|IPI00514701|A6NJ42|B2R6E7|D3DRE9|O43685	929
RAD21	ENSGAUG00000003193		RAD21;O60216	0.0	1880	13408	O60216	RAD21	GO:0000087	Reactome:REACT_910	Double-strand-break repair protein rad21 homolog	RAD21_HUMAN|RAD21|HR21|KIAA0078|NXP1|IPI00006715|A8K0E0|Q15001|Q99568	930
BUB1B	ENSGAUG00000011596	buddinguninhibitedbybenzimidazoles1homologbeta(yeast)[Source:HGNCSymbol;Acc:1149]	BUB1B;Q9Z1S0	6.97505e-66	638	13408	O60566	BUB1B	GO:0000087	Reactome:REACT_910	Mitotic checkpoint serine/threonine-protein kinase BUB1 beta	BUB1B_HUMAN|BUBR1|BUB1B|MAD3L|SSK1|IPI00141933|IPI00921844|IPI00922915|B2R6U0|B4DL09|B4DLG3|O60501|O60627|O60758|O75389|Q59HH6|Q8WV50|Q96KM4	931
CLAP2	ENSGAUG00000010321	cytoplasmiclinkerassociatedprotein2[Source:HGNCSymbol;Acc:17078]	CLAP2;Q6NYW6	0.0	4124	13408	O75122	CLASP2	GO:0000087	Reactome:REACT_910	CLIP-associating protein 2	CLAP2_HUMAN|CLASP2|KIAA0627|IPI00167067|IPI00945554|Q7L8F6|Q8N6R6|Q9BQT3|Q9BQT4|Q9H7A3|Q9NSZ2	932
REC8	ENSGAUG00000001856		REC8;Q6AYJ4	2.28763e-34	370	13408	O95072	REC8	GO:0000087	Reactome:REACT_910	Meiotic recombination protein REC8 homolog	REC8_HUMAN|REC8L1|REC8|IPI00293487|IPI00937443|A8K576|D3DS62|Q658V5|Q6IA92|Q8WUV8|Q9BTF2|Q9NVQ9	933
REC8	ENSGAUG00000005949	REC8homolog(yeast)[Source:HGNCSymbol;Acc:16879]	REC8;O95072	5.99579e-33	357	13408	O95072	REC8	GO:0000087	Reactome:REACT_910	Meiotic recombination protein REC8 homolog	REC8_HUMAN|REC8L1|REC8|IPI00293487|IPI00937443|A8K576|D3DS62|Q658V5|Q6IA92|Q8WUV8|Q9BTF2|Q9NVQ9	934
KI20A	ENSGAUG00000002724	kinesinfamilymember20A[Source:HGNCSymbol;Acc:9787]	KI20A;O95235	3.50474e-170	1544	13408	O95235	KIF20A	GO:0000087	Reactome:REACT_910	Kinesin-like protein KIF20A	KI20A_HUMAN|RAB6KIFL|KIF20A|IPI00029422|D3DQB6	935
KI20A	ENSGAUG00000017911		KI20A;P97329	4.69634e-114	1059	13408	O95235	KIF20A	GO:0000087	Reactome:REACT_910	Kinesin-like protein KIF20A	KI20A_HUMAN|RAB6KIFL|KIF20A|IPI00029422|D3DQB6	936
CLIP1	ENSGAUG00000013838	CAP-GLYdomaincontaininglinkerprotein1[Source:HGNCSymbol;Acc:10461]	CLIP1;O42184	0.0	2002	13408	P30622	CLIP1	GO:0000087	Reactome:REACT_910	CAP-Gly domain-containing linker protein 1	CLIP1_HUMAN|CYLN1|CLIP1|RSN|IPI00013455|IPI00027172|IPI00217113|A0AVD3|Q17RS4|Q29RG0	937
CLIP1	ENSGAUG00000017829		CLIP1;O42184	3.59521e-168	1528	13408	P30622	CLIP1	GO:0000087	Reactome:REACT_910	CAP-Gly domain-containing linker protein 1	CLIP1_HUMAN|CYLN1|CLIP1|RSN|IPI00013455|IPI00027172|IPI00217113|A0AVD3|Q17RS4|Q29RG0	938
RS27	ENSGAUG00000005839	ribosomalproteinS27[Source:HGNCSymbol;Acc:10416]	RS27;P47904	1.05717e-35	373	13408	P42677	RPS27	GO:0000087	Reactome:REACT_910	40S ribosomal protein S27	RS27_HUMAN|RPS27|MPS1|IPI00397358	939
RAGP1	ENSGAUG00000002020	RanGTPaseactivatingprotein1[Source:HGNCSymbol;Acc:9854]	RAGP1;P46061	9.79003e-114	1052	13408	P46060	RANGAP1	GO:0000087	Reactome:REACT_910	Ran GTPase-activating protein 1	RAGP1_HUMAN|RANGAP1|KIAA1835|SD|IPI00294879|Q96JJ2	940
RAGP1	ENSGAUG00000013380	RanGTPaseactivatingprotein1[Source:HGNCSymbol;Acc:9854]	RAGP1;O13066	2.20061e-137	1259	13408	P46060	RANGAP1	GO:0000087	Reactome:REACT_910	Ran GTPase-activating protein 1	RAGP1_HUMAN|RANGAP1|KIAA1835|SD|IPI00294879|Q96JJ2	941
CENPA	ENSGAUG00000015578	centromereproteinA[Source:HGNCSymbol;Acc:1851]	CENPA;Q803H4	3.39685e-24	274	13408	P49450	CENPA	GO:0000087	Reactome:REACT_910	Histone H3-like centromeric protein A	CENPA_HUMAN|CENPA|IPI00027152|IPI00333218|D6W544|Q53T74|Q9BVW2	942
CENPF	ENSGAUG00000008861		CENPF;P49454	2.82271e-13	180	13408	P49454	CENPF	GO:0000087	PMID:7542657	Centromere protein F	CENPF_HUMAN|CENPF|IPI00855998|Q13171|Q13246|Q5VVM7	943
CENPF	ENSGAUG00000013444	centromereproteinF,350/400ka(mitosin)[Source:HGNCSymbol;Acc:1857]	CENPF;P49454	4.53018e-121	1125	13408	P49454	CENPF	GO:0000087	PMID:7542657	Centromere protein F	CENPF_HUMAN|CENPF|IPI00855998|Q13171|Q13246|Q5VVM7	944
CENPF	ENSGAUG00000008861		CENPF;P49454	2.82271e-13	180	13408	P49454	CENPF	GO:0000087	PMID:12154071	Centromere protein F	CENPF_HUMAN|CENPF|IPI00855998|Q13171|Q13246|Q5VVM7	945
CENPF	ENSGAUG00000013444	centromereproteinF,350/400ka(mitosin)[Source:HGNCSymbol;Acc:1857]	CENPF;P49454	4.53018e-121	1125	13408	P49454	CENPF	GO:0000087	PMID:12154071	Centromere protein F	CENPF_HUMAN|CENPF|IPI00855998|Q13171|Q13246|Q5VVM7	946
CENPF	ENSGAUG00000008861		CENPF;P49454	2.82271e-13	180	13408	P49454	CENPF	GO:0000087	Reactome:REACT_910	Centromere protein F	CENPF_HUMAN|CENPF|IPI00855998|Q13171|Q13246|Q5VVM7	947
CENPF	ENSGAUG00000013444	centromereproteinF,350/400ka(mitosin)[Source:HGNCSymbol;Acc:1857]	CENPF;P49454	4.53018e-121	1125	13408	P49454	CENPF	GO:0000087	Reactome:REACT_910	Centromere protein F	CENPF_HUMAN|CENPF|IPI00855998|Q13171|Q13246|Q5VVM7	948
RBP2	ENSGAUG00000007071	RANBP2-likeandGRIPdomaincontaining2[Source:HGNCSymbol;Acc:32415]	RBP2;Q9ERU9	0.0	3294	13408	P49792	RANBP2	GO:0000087	Reactome:REACT_910	E3 SUMO-protein ligase RanBP2	RBP2_HUMAN|NUP358|RANBP2|IPI00221325|Q13074|Q15280|Q53TE2|Q59FH7	949
KNTC1	ENSGAUG00000013998	kinetochoreassociated1[Source:HGNCSymbol;Acc:17255]	KNTC1;P50748	0.0	4395	13408	P50748	KNTC1	GO:0000087	Reactome:REACT_910	Kinetochore-associated protein 1	KNTC1_HUMAN|KNTC1|KIAA0166|IPI00001458|A7E2C4	950
NUP98	ENSGAUG00000001450	nucleoporin98kDa[Source:HGNCSymbol;Acc:8068]	NUP98;P52948	0.0	3745	13408	P52948	NUP98	GO:0000087	Reactome:REACT_910	Nuclear pore complex protein Nup98-Nup96	NUP98_HUMAN|ADAR2|NUP98|IPI00006038|IPI00216688|IPI00337395|IPI00337397|IPI00936708|IPI00953181|Q8IUT2|Q8WYB0|Q96E54|Q9H3Q4|Q9NT02|Q9UF57|Q9UHX0|Q9Y6J4|Q9Y6J5	951
PLK1	ENSGAUG00000017959	polo-likekinase1(Drosophila)[Source:HGNCSymbol;Acc:9077]	PLK1;P70032	0.0	2095	13408	P53350	PLK1	GO:0000087	Reactome:REACT_910	Serine/threonine-protein kinase PLK1	PLK1_HUMAN|PLK1|PLK|IPI00021248|Q15153|Q99746	952
SEC13	ENSGAUG00000016530		SEC13;Q5XFW8	1.87092e-167	1516	13408	P55735	SEC13	GO:0000087	Reactome:REACT_910	Protein SEC13 homolog	SEC13_HUMAN|D3S1231E|SEC13|SEC13L1|SEC13R|IPI00479141|Q5BJF0|Q9BRM6|Q9BUG7	953
NU107	ENSGAUG00000017037	nucleoporin107kDa[Source:HGNCSymbol;Acc:29914]	NU107;Q8BH74	0.0	2019	13408	P57740	NUP107	GO:0000087	Reactome:REACT_910	Nuclear pore complex protein Nup107	NU107_HUMAN|NUP107|IPI00028005	954
CENPE	ENSGAUG00000002974		CENPE;Q02224	7.09429e-08	143	13408	Q02224	CENPE	GO:0000087	Reactome:REACT_910	Centromere-associated protein E	CENPE_HUMAN|CENPE|IPI00296365|IPI00619925|IPI00868715|A6NKY9|A8K2U7|Q4LE75	955
KIF23	ENSGAUG00000015631	kinesinfamilymember23[Source:HGNCSymbol;Acc:6392]	KIF23;Q02241	0.0	2901	13408	Q02241	KIF23	GO:0000087	Reactome:REACT_910	Kinesin-like protein KIF23	KIF23_HUMAN|KNSL5|KIF23|MKLP1|IPI00291579|IPI00293884|Q8WVP0	956
KIF23	ENSGAUG00000017492	kinesinfamilymember23[Source:HGNCSymbol;Acc:6392]	KIF23;Q02241	0.0	2532	13408	Q02241	KIF23	GO:0000087	Reactome:REACT_910	Kinesin-like protein KIF23	KIF23_HUMAN|KNSL5|KIF23|MKLP1|IPI00291579|IPI00293884|Q8WVP0	957
NU160	ENSGAUG00000013759	nucleoporin160kDa[Source:HGNCSymbol;Acc:18017]	NU160;Q9Z0W3	0.0	4459	13408	Q12769	NUP160	GO:0000087	Reactome:REACT_910	Nuclear pore complex protein Nup160	NU160_HUMAN|NUP160|KIAA0197|NUP120|IPI00221235|IPI00748807|IPI00909318|B4DYE8|B4E2J9|Q08AD3|Q7Z5X6|Q96GB3|Q9H660	958
CDC20	ENSGAUG00000010469	celldivisioncycle20homolog(S.cerevisiae)[Source:HGNCSymbol;Acc:1723]	CDC20;Q9JJ66	0.0	1633	13408	Q12834	CDC20	GO:0000087	Reactome:REACT_910	Cell division cycle protein 20 homolog	CDC20_HUMAN|CDC20|IPI00329526|B2R6Z6|D3DPJ1|Q5JUY4|Q9BW56|Q9UQI9	959
MD2L1	ENSGAUG00000008197	MAD2mitoticarrestdeficient-like1(yeast)[Source:HGNCSymbol;Acc:6763]	MD2L1;Q13257	1.4128e-77	737	13408	Q13257	MAD2L1	GO:0000087	Reactome:REACT_910	Mitotic spindle assembly checkpoint protein MAD2A	MD2L1_HUMAN|MAD2L1|MAD2|IPI00012369|Q53F56|Q548X9|Q6IRW7	960
SMC1A	ENSGAUG00000008344	structuralmaintenanceofchromosomes1A[Source:HGNCSymbol;Acc:11111]	SMC1A;O97593	0.0	5415	13408	Q14683	SMC1A	GO:0000087	Reactome:REACT_910	Structural maintenance of chromosomes protein 1A	SMC1A_HUMAN|DXS423E|SMC1A|KIAA0178|SB1.8|SMC1|SMC1L1|IPI00291939|O14995|Q16351|Q2M228	961
ERC6L	ENSGAUG00000011993		ERC6L;A2BGR3	1.0862e-11	166	13408	Q2NKX8	ERCC6L	GO:0000087	Reactome:REACT_910	DNA excision repair protein ERCC-6-like	ERC6L_HUMAN|PICH|ERCC6L|IPI00552569|Q8NCI1|Q96H93|Q9NXQ8	962
SGOL1	ENSGAUG00000002757	shugoshin-like1(S.pombe)[Source:HGNCSymbol;Acc:25088]	SGOL1;Q4KLP8	1.37208e-16	217	13408	Q5FBB7	SGOL1	GO:0000087	Reactome:REACT_910	Shugoshin-like 1	SGOL1_HUMAN|SGO1|SGOL1|IPI00097163|IPI00103154|IPI00554450|IPI00554467|IPI00554496|IPI00554824|IPI00555687|Q588H5|Q5FBB4|Q5FBB5|Q5FBB6|Q5FBB8|Q8N579|Q8WVL0|Q9BVA8|Q9H275	963
CENPP	ENSGAUG00000002810		CENPP;Q1LV50	5.37272e-18	220	13408	Q6IPU0	CENPP	GO:0000087	Reactome:REACT_910	Centromere protein P	CENPP_HUMAN|CENPP|IPI00552442|B3KS17|Q5T9F8|Q5T9F9	964
CENPP	ENSGAUG00000002913		CENPP;Q1LV50	7.09042e-32	343	13408	Q6IPU0	CENPP	GO:0000087	Reactome:REACT_910	Centromere protein P	CENPP_HUMAN|CENPP|IPI00552442|B3KS17|Q5T9F8|Q5T9F9	965
PMF1	ENSGAUG00000019313	polyamine-modulatedfactor1[Source:HGNCSymbol;Acc:9112]	PMF1;Q9CPV5	1.06761e-22	263	13408	Q6P1K2	PMF1	GO:0000087	Reactome:REACT_910	Polyamine-modulated factor 1	PMF1_HUMAN|PMF1|IPI00178359|IPI00513817|IPI00514558|IPI00549361|IPI00784746|A8K0C5|Q5TCJ8|Q5TCJ9|Q5TCK0|Q5TCK3|Q69YZ9|Q6PHR4|Q86VJ6|Q8N4T6|Q9UBQ3	966
TAOK1	ENSGAUG00000009086	TAOkinase1[Source:HGNCSymbol;Acc:29259]	TAOK1;O88664	7.0303e-122	1127	13408	Q7L7X3	TAOK1	GO:0000087	Reactome:REACT_910	Serine/threonine-protein kinase TAO1	TAOK1_HUMAN|TAOK1|KIAA1361|MAP3K16|IPI00002232|IPI00654673|A2RUT8|Q96L75|Q9H2K7|Q9H7S5|Q9P2I6	967
TAOK1	ENSGAUG00000010315	TAOkinase1[Source:HGNCSymbol;Acc:29259]	TAOK1;O88664	0.0	3655	13408	Q7L7X3	TAOK1	GO:0000087	Reactome:REACT_910	Serine/threonine-protein kinase TAO1	TAOK1_HUMAN|TAOK1|KIAA1361|MAP3K16|IPI00002232|IPI00654673|A2RUT8|Q96L75|Q9H2K7|Q9H7S5|Q9P2I6	968
SPC24	ENSGAUG00000002830	SPC24,NDC80kinetochorecomplexcomponent,homolog(S.cerevisiae)[Source:HGNCSymbol;Acc:26913]	SPC24;Q503N2	1.71029e-38	400	13408	Q8NBT2	SPC24	GO:0000087	Reactome:REACT_910	Kinetochore protein Spc24	SPC24_HUMAN|SPBC24|SPC24|IPI00168317	969
KI18A	ENSGAUG00000018684	kinesinfamilymember18A[Source:HGNCSymbol;Acc:29441]	KI18A;Q8NI77	2.44673e-180	1631	13408	Q8NI77	KIF18A	GO:0000087	Reactome:REACT_910	Kinesin-like protein KIF18A	KI18A_HUMAN|KIF18A|OK/SW-cl.108|IPI00171768|Q4VPE3|Q86VS5|Q9H0F3	970
CENPI	ENSGAUG00000005030	centromereproteinI[Source:HGNCSymbol;Acc:3968]	CENPI;Q8AYS7	1.90126e-154	1407	13408	Q92674	CENPI	GO:0000087	Reactome:REACT_910	Centromere protein I	CENPI_HUMAN|FSHPRH1|CENPI|ICEN19|LRPR1|IPI00552142|IPI00647405|Q5JWZ9|Q96ED0	971
SPDLY	ENSGAUG00000000666	coiled-coildomaincontaining99[Source:HGNCSymbol;Acc:26010]	SPDLY;A7MD70	5.24347e-65	632	13408	Q96EA4	CCDC99	GO:0000087	Reactome:REACT_910	Protein Spindly	SPDLY_HUMAN|CCDC99|IPI00030845|IPI00061356|C9JS47|Q8TEC8|Q9HD44|Q9NX97	972
SEH1	ENSGAUG00000013550	SEH1-like(S.cerevisiae)[Source:HGNCSymbol;Acc:30379]	SEH1;Q6TGU2	0.0	1635	13408	Q96EE3	SEH1L	GO:0000087	Reactome:REACT_910	Nucleoporin SEH1	SEH1_HUMAN|SEC13L|SEH1L|SEH1|IPI00185533|IPI00220609|A8K5B1|Q8NFU6|Q96MH3|Q9C069	973
AURKB	ENSGAUG00000018737	aurorakinaseC[Source:HGNCSymbol;Acc:11391]	AURKB;Q6NW76	4.43356e-130	1192	13408	Q96GD4	AURKB	GO:0000087	Reactome:REACT_910	Aurora kinase B	AURKB_HUMAN|AURKB|AIK2|AIM1|ARK2|STK12|IPI00176642|D3DTR4|O14630|O60446|O95083|Q96DV5|Q9UQ46	974
KI20B	ENSGAUG00000005343	kinesinfamilymember20B[Source:HGNCSymbol;Acc:7212]	KI20B;Q96Q89	1.35987e-105	984	13408	Q96Q89	KIF20B	GO:0000087	PMID:8885239	Kinesin-like protein KIF20B	KI20B_HUMAN|KRMP1|KIF20B|MPHOSPH1|IPI00044751|IPI00412862|IPI00644494|IPI00827503|IPI00827980|A8MXM7|O43277|Q09471|Q2KQ73|Q32NE1|Q561V3|Q58EX8|Q5T9M8|Q5T9M9|Q5T9N0|Q5T9N1|Q7KZ68|Q7Z5E0|Q7Z5E1|Q7Z6M9|Q86X82|Q9H3R8|Q9H6Q9|Q9H755|Q9NTC1|Q9UFR5	975
KI20B	ENSGAUG00000014771	kinesinfamilymember20B[Source:HGNCSymbol;Acc:7212]	KI20B;Q80WE4	7.2777e-48	491	13408	Q96Q89	KIF20B	GO:0000087	PMID:8885239	Kinesin-like protein KIF20B	KI20B_HUMAN|KRMP1|KIF20B|MPHOSPH1|IPI00044751|IPI00412862|IPI00644494|IPI00827503|IPI00827980|A8MXM7|O43277|Q09471|Q2KQ73|Q32NE1|Q561V3|Q58EX8|Q5T9M8|Q5T9M9|Q5T9N0|Q5T9N1|Q7KZ68|Q7Z5E0|Q7Z5E1|Q7Z6M9|Q86X82|Q9H3R8|Q9H6Q9|Q9H755|Q9NTC1|Q9UFR5	976
KIF2C	ENSGAUG00000015127		KIF2C;Q922S8	1.07985e-158	1444	13408	Q99661	KIF2C	GO:0000087	Reactome:REACT_910	Kinesin-like protein KIF2C	KIF2C_HUMAN|KIF2C|KNSL6|IPI00216113|IPI00290435|B3ITR9|Q5JR88|Q6ICU1|Q96C18|Q96HB8|Q9BWV8	977
KIF2C	ENSGAUG00000015127	1	KIF2C;Q91636	4.87302e-157	1429	13408	Q99661	KIF2C	GO:0000087	Reactome:REACT_910	Kinesin-like protein KIF2C	KIF2C_HUMAN|KIF2C|KNSL6|IPI00216113|IPI00290435|B3ITR9|Q5JR88|Q6ICU1|Q96C18|Q96HB8|Q9BWV8	978
B9D2	ENSGAUG00000019731	B9proteindomain2[Source:HGNCSymbol;Acc:28636]	B9D2;Q6DGZ1	4.54713e-89	836	13408	Q9BPU9	B9D2	GO:0000087	Reactome:REACT_910	B9 domain-containing protein 2	B9D2_HUMAN|B9D2|IPI00012253	979
GORS1	ENSGAUG00000001640		GORS1;O35254	1.07632e-64	627	13408	Q9BQQ3	GORASP1	GO:0000087	Reactome:REACT_910	Golgi reassembly-stacking protein 1	GORS1_HUMAN|GORASP1|GOLPH5|GRASP65|IPI00011074|IPI00456615|IPI00456616|B3KWC8|Q3SYG7|Q8N272|Q96H42	980
GORS1	ENSGAUG00000004430	golgireassemblystackingprotein1,65kDa[Source:HGNCSymbol;Acc:16769]	GORS1;O35254	3.68737e-88	832	13408	Q9BQQ3	GORASP1	GO:0000087	Reactome:REACT_910	Golgi reassembly-stacking protein 1	GORS1_HUMAN|GORASP1|GOLPH5|GRASP65|IPI00011074|IPI00456615|IPI00456616|B3KWC8|Q3SYG7|Q8N272|Q96H42	981
CENPK	ENSGAUG00000015720	centromereproteinK[Source:HGNCSymbol;Acc:29479]	CENPK;Q9ESN5	1.75483e-26	295	13408	Q9BS16	CENPK	GO:0000087	Reactome:REACT_910	Centromere protein K	CENPK_HUMAN|CENPK|ICEN37|FKSG14|IPI00074020|Q9H4L0	982
CENPO	ENSGAUG00000012784		CENPO;Q1T7B8	1.56194e-16	208	13408	Q9BU64	CENPO	GO:0000087	Reactome:REACT_910	Centromere protein O	CENPO_HUMAN|ICEN36|CENPO|MCM21R|IPI00013338|IPI00788136|B2RDC0|D6W536|Q53T55|Q96JV3	983
CENPO	ENSGAUG00000012784	1	CENPO;Q28HU3	9.2807e-22	256	13408	Q9BU64	CENPO	GO:0000087	Reactome:REACT_910	Centromere protein O	CENPO_HUMAN|ICEN36|CENPO|MCM21R|IPI00013338|IPI00788136|B2RDC0|D6W536|Q53T55|Q96JV3	984
NUP85	ENSGAUG00000004717	nucleoporin85kDa[Source:HGNCSymbol;Acc:8734]	NUP85;Q6DBY0	0.0	2577	13408	Q9BW27	NUP85	GO:0000087	Reactome:REACT_910	Nuclear pore complex protein Nup85	NUP85_HUMAN|NUP85|NUP75|PCNT1|IPI00790530|Q8NDI4|Q9H9U1	985
MIS12	ENSGAUG00000012427	MIS12,MINDkinetochorecomplexcomponent,homolog(S.pombe)[Source:HGNCSymbol;Acc:24967]	MIS12;Q9CY25	1.02443e-18	228	13408	Q9H081	MIS12	GO:0000087	Reactome:REACT_910	Protein MIS12 homolog	MIS12_HUMAN|MIS12|IPI00031527|Q96N24	986
CENPH	ENSGAUG00000010781		CENPH;Q9H3R5	1.01088e-14	197	13408	Q9H3R5	CENPH	GO:0000087	Reactome:REACT_910	Centromere protein H	CENPH_HUMAN|ICEN35|CENPH|IPI00009668|A8K3Y1	987
INCE	ENSGAUG00000017972	innercentromereproteinantigens135/155kDa[Source:HGNCSymbol;Acc:6058]	INCE;Q0IHP2	6.5125e-34	368	13408	Q9NQS7	INCENP	GO:0000087	Reactome:REACT_910	Inner centromere protein	INCE_HUMAN|INCENP|IPI00759472|IPI00876972|A8MQD2|Q5Y192	988
NDE1	ENSGAUG00000005636	microRNA484[Source:HGNCSymbol;Acc:32341]	NDE1;Q9NXR1	1.58932e-64	628	13408	Q9NXR1	NDE1	GO:0000087	Reactome:REACT_910	Nuclear distribution protein nudE homolog 1	NDE1_HUMAN|NDE1|NUDE|IPI00014893|IPI00759601|Q49AQ2	989
NUDC	ENSGAUG00000018951	nucleardistributiongeneChomolog(A.nidulans)[Source:HGNCSymbol;Acc:8045]	NUDC;O35685	5.32513e-116	1072	13408	Q9Y266	NUDC	GO:0000087	Reactome:REACT_910	Nuclear migration protein nudC	NUDC_HUMAN|NUDC|IPI00550746|Q5QP31|Q5QP35|Q9H0N2|Q9Y2B6	990
MD1L1	ENSGAUG00000003603	MAD1mitoticarrestdeficient-like1(yeast)[Source:HGNCSymbol;Acc:6762]	MD1L1;Q9Y6D9	8.69787e-173	1566	13408	Q9Y6D9	MAD1L1	GO:0000087	Reactome:REACT_910	Mitotic spindle assembly checkpoint protein MAD1	MD1L1_HUMAN|MAD1L1|MAD1|TXBP181|IPI00940535|Q13312|Q75MI0|Q86UM4|Q9UNH0	991
PLK1	ENSGAUG00000017959	polo-likekinase1(Drosophila)[Source:HGNCSymbol;Acc:9077]	PLK1;P70032	0.0	2095	13408	P53350	PLK1	GO:0000088	Reactome:REACT_765	Serine/threonine-protein kinase PLK1	PLK1_HUMAN|PLK1|PLK|IPI00021248|Q15153|Q99746	992
GORS1	ENSGAUG00000001640		GORS1;O35254	1.07632e-64	627	13408	Q9BQQ3	GORASP1	GO:0000088	Reactome:REACT_765	Golgi reassembly-stacking protein 1	GORS1_HUMAN|GORASP1|GOLPH5|GRASP65|IPI00011074|IPI00456615|IPI00456616|B3KWC8|Q3SYG7|Q8N272|Q96H42	993
GORS1	ENSGAUG00000004430	golgireassemblystackingprotein1,65kDa[Source:HGNCSymbol;Acc:16769]	GORS1;O35254	3.68737e-88	832	13408	Q9BQQ3	GORASP1	GO:0000088	Reactome:REACT_765	Golgi reassembly-stacking protein 1	GORS1_HUMAN|GORASP1|GOLPH5|GRASP65|IPI00011074|IPI00456615|IPI00456616|B3KWC8|Q3SYG7|Q8N272|Q96H42	994
CENPE	ENSGAUG00000002974		CENPE;Q02224	7.09429e-08	143	13408	Q02224	CENPE	GO:0000089	PMID:2022189	Centromere-associated protein E	CENPE_HUMAN|CENPE|IPI00296365|IPI00619925|IPI00868715|A6NKY9|A8K2U7|Q4LE75	995
MD1L1	ENSGAUG00000003603	MAD1mitoticarrestdeficient-like1(yeast)[Source:HGNCSymbol;Acc:6762]	MD1L1;Q9Y6D9	8.69787e-173	1566	13408	Q9Y6D9	MAD1L1	GO:0000089	PMID:9546394	Mitotic spindle assembly checkpoint protein MAD1	MD1L1_HUMAN|MAD1L1|MAD1|TXBP181|IPI00940535|Q13312|Q75MI0|Q86UM4|Q9UNH0	996
NUMA1	ENSGAUG00000017520		NUMA1;Q14980	2.94154e-55	556	13408	Q14980	NUMA1	GO:0000090	PMID:1541636	Nuclear mitotic apparatus protein 1	NUMA1_HUMAN|NUMA1|NUMA|IPI00006196|IPI00292771|Q14981	997
APC4	ENSGAUG00000007748	anaphasepromotingcomplexsubunit4[Source:HGNCSymbol;Acc:19990]	APC4;Q9UJX5	0.0	2537	13408	Q9UJX5	ANAPC4	GO:0000090	PMID:9469815	Anaphase-promoting complex subunit 4	APC4_HUMAN|APC4|ANAPC4|IPI00002551|IPI00419201|A8K8H1|Q6PCC6|Q9NSH6	998
MD1L1	ENSGAUG00000003603	MAD1mitoticarrestdeficient-like1(yeast)[Source:HGNCSymbol;Acc:6762]	MD1L1;Q9Y6D9	8.69787e-173	1566	13408	Q9Y6D9	MAD1L1	GO:0000090	PMID:9546394	Mitotic spindle assembly checkpoint protein MAD1	MD1L1_HUMAN|MAD1L1|MAD1|TXBP181|IPI00940535|Q13312|Q75MI0|Q86UM4|Q9UNH0	999
MD1L1	ENSGAUG00000003603	MAD1mitoticarrestdeficient-like1(yeast)[Source:HGNCSymbol;Acc:6762]	MD1L1;Q9Y6D9	8.69787e-173	1566	13408	Q9Y6D9	MAD1L1	GO:0000093	PMID:9546394	Mitotic spindle assembly checkpoint protein MAD1	MD1L1_HUMAN|MAD1L1|MAD1|TXBP181|IPI00940535|Q13312|Q75MI0|Q86UM4|Q9UNH0	1000
SAMC	ENSGAUG00000009285	solutecarrierfamily25,member26[Source:HGNCSymbol;Acc:20661]	SAMC;Q4V9P0	3.9543e-97	908	13408	Q70HW3	SLC25A26	GO:0000095	PMID:14674884	S-adenosylmethionine mitochondrial carrier protein	SAMC_HUMAN|SAMC|SLC25A26|IPI00465034|IPI00549230|IPI00883595|A8K758|B3KRZ7|Q7Z786|Q96E68	1001
CAC1A	ENSGAUG00000007660	calciumchannel,voltage-dependent,P/Qtype,alpha1Asubunit[Source:HGNCSymbol;Acc:1388]	CAC1A;O00555	0.0	3662	13408	O00555	CACNA1A	GO:0000096	GO_REF:0000019	Voltage-dependent P/Q-type calcium channel subunit alpha-1A	CAC1A_HUMAN|CACNA1A|CACH4|CACN3|CACNL1A4|IPI00012136|IPI00217497|IPI00217498|IPI00217499|IPI00291347|IPI00397553|IPI00397554|P78510|P78511|Q16290|Q92690|Q99790|Q99791|Q99792|Q99793|Q9UDC4	1002
CAC1A	ENSGAUG00000020364		CAC1A;O00555	4.01678e-26	290	13408	O00555	CACNA1A	GO:0000096	GO_REF:0000019	Voltage-dependent P/Q-type calcium channel subunit alpha-1A	CAC1A_HUMAN|CACNA1A|CACH4|CACN3|CACNL1A4|IPI00012136|IPI00217497|IPI00217498|IPI00217499|IPI00291347|IPI00397553|IPI00397554|P78510|P78511|Q16290|Q92690|Q99790|Q99791|Q99792|Q99793|Q9UDC4	1003
NFS1	ENSGAUG00000009599	NFS1nitrogenfixation1homolog(S.cerevisiae)[Source:HGNCSymbol;Acc:15910]	NFS1;Q9Y697	0.0	1767	13408	Q9Y697	NFS1	GO:0000096	PMID:9885568	Cysteine desulfurase, mitochondrial	NFS1_HUMAN|NIFS|HUSSY-08|NFS1|IPI00295240|IPI00643101|B3KMA5|E1P5R8|Q6P0L8|Q9NTZ5|Q9Y481	1004
ST2B1	ENSGAUG00000013814	sulfotransferasefamily,cytosolic,2A,dehydroepiandrosterone(DHEA)-preferring,member1[Source:HGNCSymbol;Acc:11458]	ST2B1;O35400	4.02443e-53	528	13408	O00204	SULT2B1	GO:0000103	GO_REF:0000019	Sulfotransferase family cytosolic 2B member 1	ST2B1_HUMAN|HSST2|SULT2B1|IPI00008179|IPI00328142|O00205|O75814	1005
PAPS1	ENSGAUG00000017531	3-phosphoadenosine5-phosphosulfatesynthase1[Source:HGNCSymbol;Acc:8603]	PAPS1;Q60967	0.0	2939	13408	O43252	PAPSS1	GO:0000103	GO_REF:0000002	Bifunctional 3'-phosphoadenosine 5'-phosphosulfate synthase 1	PAPS1_HUMAN|ATPSK1|PAPSS1|PAPSS|IPI00011619|O43841|O75332|Q96FB1|Q96TF4|Q9P1P9|Q9UE98	1006
PAPS2	ENSGAUG00000011763	3-phosphoadenosine5-phosphosulfatesynthase2[Source:HGNCSymbol;Acc:8604]	PAPS2;O95340	0.0	2669	13408	O95340	PAPSS2	GO:0000103	GO_REF:0000002	Bifunctional 3'-phosphoadenosine 5'-phosphosulfate synthase 2	PAPS2_HUMAN|PAPSS2|ATPSK2|IPI00030009|IPI00220873|Q9BZL2|Q9P0G6|Q9UHM1|Q9UKD3|Q9UP30	1007
DHSA	ENSGAUG00000009590	succinatedehydrogenasecomplex,subunitA,flavoprotein(Fp)[Source:HGNCSymbol;Acc:10680]	DHSA;Q7ZVF3	0.0	3025	13408	P31040	SDHA	GO:0000104	PMID:7550341	Succinate dehydrogenase [ubiquinone] flavoprotein subunit, mitochondrial	DHSA_HUMAN|SDHA|SDH2|SDHF|IPI00305166|A8K5J6|Q16395|Q9UMY5	1008
C560	ENSGAUG00000006584	succinatedehydrogenasecomplex,subunitC,integralmembraneprotein,15kDa[Source:HGNCSymbol;Acc:10682]	C560;Q99643	1.25123e-38	400	13408	Q99643	SDHC	GO:0000104	GO_REF:0000002	Succinate dehydrogenase cytochrome b560 subunit, mitochondrial	C560_HUMAN|CYB560|SDHC|SDH3|IPI00016968|IPI00655605|IPI00655681|IPI00655889|IPI00943958|O75609|Q3C259|Q3C2D8|Q3C2H4|Q5VTH3	1009
C1TC	ENSGAUG00000006123		C1TC;P27653	5.52295e-115	1063	13408	P11586	MTHFD1	GO:0000105	GO_REF:0000004	C-1-tetrahydrofolate synthase, cytoplasmic	C1TC_HUMAN|MTHFC|MTHFD1|MTHFD|IPI00218342|B2R5Y2|Q86VC9|Q9BVP5	1010
C1TC	ENSGAUG00000011649	methylenetetrahydrofolatedehydrogenase(NADP+dependent)1,methenyltetrahydrofolatecyclohydrolase,formyltetrahydrofolatesynthetase[Source:HGNCSymbol;Acc:7432]	C1TC;P11586	0.0	3728	13408	P11586	MTHFD1	GO:0000105	GO_REF:0000004	C-1-tetrahydrofolate synthase, cytoplasmic	C1TC_HUMAN|MTHFC|MTHFD1|MTHFD|IPI00218342|B2R5Y2|Q86VC9|Q9BVP5	1011
ERCC1	ENSGAUG00000017781	excisionrepaircross-complementingrodentrepairdeficiency,complementationgroup1(includesoverlappingantisensesequence)[Source:HGNCSymbol;Acc:3433]	ERCC1;P07992	1.59057e-91	859	13408	P07992	ERCC1	GO:0000109	PMID:3290851	DNA excision repair protein ERCC-1	ERCC1_HUMAN|ERCC1|IPI00014040	1012
ERCC1	ENSGAUG00000017781	excisionrepaircross-complementingrodentrepairdeficiency,complementationgroup1(includesoverlappingantisensesequence)[Source:HGNCSymbol;Acc:3433]	ERCC1;P07992	1.59057e-91	859	13408	P07992	ERCC1	GO:0000109	PMID:7559382	DNA excision repair protein ERCC-1	ERCC1_HUMAN|ERCC1|IPI00014040	1013
ERCC1	ENSGAUG00000017781	excisionrepaircross-complementingrodentrepairdeficiency,complementationgroup1(includesoverlappingantisensesequence)[Source:HGNCSymbol;Acc:3433]	ERCC1;P07992	1.59057e-91	859	13408	P07992	ERCC1	GO:0000109	PMID:8197175	DNA excision repair protein ERCC-1	ERCC1_HUMAN|ERCC1|IPI00014040	1014
DPOD1	ENSGAUG00000014471	polymerase(DNAdirected),delta1,catalyticsubunit125kDa[Source:HGNCSymbol;Acc:9175]	DPOD1;O54747	0.0	4023	13408	P28340	POLD1	GO:0000109	PMID:20713449	DNA polymerase delta catalytic subunit	DPOD1_HUMAN|POLD|POLD1|IPI00002894|Q8NER3|Q96H98	1015
ERCC8	ENSGAUG00000007833	excisionrepaircross-complementingrodentrepairdeficiency,complementationgroup8[Source:HGNCSymbol;Acc:3439]	ERCC8;Q5BIM8	1.0336e-164	1493	13408	Q13216	ERCC8	GO:0000109	PMID:12732143	DNA excision repair protein ERCC-8	ERCC8_HUMAN|CKN1|ERCC8|CSA|IPI00012284|IPI00386696|B2RB64|Q6FHX5|Q96GB9	1016
XPF	ENSGAUG00000000603	excisionrepaircross-complementingrodentrepairdeficiency,complementationgroup4[Source:HGNCSymbol;Acc:3436]	XPF;Q9QYM7	8.76334e-163	1480	13408	Q92889	ERCC4	GO:0000109	PMID:10644440	DNA repair endonuclease XPF	XPF_HUMAN|ERCC11|ERCC4|XPF|IPI00219179|A8K111|O00140|Q8TD83	1017
XPF	ENSGAUG00000000603	excisionrepaircross-complementingrodentrepairdeficiency,complementationgroup4[Source:HGNCSymbol;Acc:3436]	XPF;Q9QYM7	8.76334e-163	1480	13408	Q92889	ERCC4	GO:0000110	PMID:10413517	DNA repair endonuclease XPF	XPF_HUMAN|ERCC11|ERCC4|XPF|IPI00219179|A8K111|O00140|Q8TD83	1018
BRD4	ENSGAUG00000011224		BRD4;O60885	1.35782e-42	434	13408	O60885	BRD4	GO:0000114	PMID:18039861	Bromodomain-containing protein 4	BRD4_HUMAN|HUNK1|BRD4|IPI00440727|IPI00440728|O60433|Q86YS8|Q96PD3	1019
GFI1B	ENSGAUG00000019123	growthfactorindependent1Btranscriptionrepressor[Source:HGNCSymbol;Acc:4238]	GFI1B;O42409	1.88015e-91	859	13408	Q5VTD9	GFI1B	GO:0000114	PMID:9566867	Zinc finger protein Gfi-1b	GFI1B_HUMAN|GFI1B|IPI00003110|IPI00479652|O95270|Q5VTD8|Q6FHZ2|Q6T888	1020
KLF11	ENSGAUG00000003463	Kruppel-likefactor11[Source:HGNCSymbol;Acc:11811]	KLF11;Q8K1S5	2.86435e-73	705	13408	O14901	KLF11	GO:0000115	PMID:21171965	Krueppel-like factor 11	KLF11_HUMAN|FKLF|KLF11|TIEG2|IPI00024692|Q9EPF4	1021
KLF11	ENSGAUG00000011144	Kruppel-likefactor11[Source:HGNCSymbol;Acc:11811]	KLF11;Q8K1S5	3.95064e-82	782	13408	O14901	KLF11	GO:0000115	PMID:21171965	Krueppel-like factor 11	KLF11_HUMAN|FKLF|KLF11|TIEG2|IPI00024692|Q9EPF4	1022
ABL1	ENSGAUG00000011771	c-abloncogene1,receptortyrosinekinase[Source:HGNCSymbol;Acc:76]	ABL1;P00519	0.0	2806	13408	P00519	ABL1	GO:0000115	PMID:8242749	Tyrosine-protein kinase ABL1	ABL1_HUMAN|ABL1|ABL|JTK7|IPI00216969|IPI00221171|A3KFJ3|Q13869|Q13870|Q16133|Q17R61|Q45F09	1023
TAF1	ENSGAUG00000016233	TAF1RNApolymeraseII,TATAboxbindingprotein(TBP)-associatedfactor,210kDa-like[Source:HGNCSymbol;Acc:18056]	TAF1;Q80UV9	0.0	6216	13408	P21675	TAF1	GO:0000117	GO_REF:0000024	Transcription initiation factor TFIID subunit 1	TAF1_HUMAN|BA2R|TAF1|CCG1|CCGS|TAF2A|IPI00009891|IPI00645793|IPI00828032|IPI00939191|A5CVD0|Q59FZ3|Q6IUZ1|Q70Q86|Q70Q87|Q70T00|Q70T01|Q70T02|Q70T03	1024
SAP18	ENSGAUG00000004793		SAP18;Q5RDT5	4.65258e-59	575	13408	O00422	SAP18	GO:0000118	PMID:9150135	Histone deacetylase complex subunit SAP18	SAP18_HUMAN|SAP18|GIG38|IPI00011698|B2R494|Q2TTR4|Q6IAW9|Q8N606|Q9UF14	1025
SAP18	ENSGAUG00000005983	Sin3A-associatedprotein,18kDa[Source:HGNCSymbol;Acc:10530]	SAP18;Q5RDT5	7.37211e-36	375	13408	O00422	SAP18	GO:0000118	PMID:9150135	Histone deacetylase complex subunit SAP18	SAP18_HUMAN|SAP18|GIG38|IPI00011698|B2R494|Q2TTR4|Q6IAW9|Q8N606|Q9UF14	1026
HDAC3	ENSGAUG00000001416	histonedeacetylase3[Source:HGNCSymbol;Acc:4854]	HDAC3;Q4SFA0	0.0	2219	13408	O15379	HDAC3	GO:0000118	PMID:12711221	Histone deacetylase 3	HDAC3_HUMAN|HDAC3|IPI00006187|IPI00217965|D3DQE1|O43268|Q9UEI5|Q9UEV0	1027
TBL1X	ENSGAUG00000011402	transducin(beta)-like1,Y-linked[Source:HGNCSymbol;Acc:18502]	TBL1X;Q9QXE7	0.0	1982	13408	O60907	TBL1X	GO:0000118	PMID:18326024	F-box-like/WD repeat-containing protein TBL1X	TBL1X_HUMAN|TBL1|TBL1X|IPI00218132|IPI00640917|A8K044|A8K4J7|Q86UY2	1028
ZN217	ENSGAUG00000003895		ZN217;O75362	4.65893e-109	1016	13408	O75362	ZNF217	GO:0000118	PMID:18625718	Zinc finger protein 217	ZN217_HUMAN|ZABC1|ZNF217|IPI00001150|E1P5Y6|Q14DB8	1029
ZN217	ENSGAUG00000003895	1	ZN217;O75362	7.04581e-38	398	13408	O75362	ZNF217	GO:0000118	PMID:18625718	Zinc finger protein 217	ZN217_HUMAN|ZABC1|ZNF217|IPI00001150|E1P5Y6|Q14DB8	1030
NCOR1	ENSGAUG00000010680		NCOR1;O75376	6.37388e-116	1074	13408	O75376	NCOR1	GO:0000118	PMID:18326024	Nuclear receptor corepressor 1	NCOR1_HUMAN|KIAA1047|NCOR1|IPI00410351|IPI00939364|B3DLF8|Q9UPV5|Q9UQ18	1031
MTA2	ENSGAUG00000007371	metastasisassociated1family,member2[Source:HGNCSymbol;Acc:7411]	MTA2;O94776	0.0	2253	13408	O94776	MTA2	GO:0000118	PMID:10444591	Metastasis-associated protein MTA2	MTA2_HUMAN|MTA1L1|MTA2|PID|IPI00171798|Q9UQB5	1032
TAL1	ENSGAUG00000005856	T-cellacutelymphocyticleukemia1[Source:HGNCSymbol;Acc:11556]	TAL1;Q90YI8	5.05123e-142	1297	13408	P17542	TAL1	GO:0000118	PMID:19497860	T-cell acute lymphocytic leukemia protein 1	TAL1_HUMAN|TAL1|BHLHA17|SCL|TCL5|IPI00218206|IPI00471993|IPI00747776|D3DQ24	1033
CBX5	ENSGAUG00000017941	chromoboxhomolog5(HP1alphahomolog,Drosophila)[Source:HGNCSymbol;Acc:1555]	CBX5;P45973	6.39436e-27	298	13408	P45973	CBX5	GO:0000118	GO_REF:0000024	Chromobox protein homolog 5	CBX5_HUMAN|CBX5|HP1A|IPI00024662|B2R8T9	1034
NRIP1	ENSGAUG00000008591	nuclearreceptorinteractingprotein1[Source:HGNCSymbol;Acc:8001]	NRIP1;P48552	3.30833e-41	432	13408	P48552	NRIP1	GO:0000118	GO_REF:0000019	Nuclear receptor-interacting protein 1	NRIP1_HUMAN|NRIP1|IPI00010196|Q8IWE8	1035
HDAC4	ENSGAUG00000005976	histonedeacetylase4[Source:HGNCSymbol;Acc:14063]	HDAC4;P83038	0.0	1965	13408	P56524	HDAC4	GO:0000118	PMID:11804585	Histone deacetylase 4	HDAC4_HUMAN|HDAC4|KIAA0288|IPI00010088|Q9UND6	1036
HDAC4	ENSGAUG00000012763	histonedeacetylase4[Source:HGNCSymbol;Acc:14063]	HDAC4;P83038	2.9931e-146	1338	13408	P56524	HDAC4	GO:0000118	PMID:11804585	Histone deacetylase 4	HDAC4_HUMAN|HDAC4|KIAA0288|IPI00010088|Q9UND6	1037
HDAC4	ENSGAUG00000019439	histonedeacetylase7[Source:HGNCSymbol;Acc:14067]	HDAC4;P83038	2.5986e-124	1148	13408	P56524	HDAC4	GO:0000118	PMID:11804585	Histone deacetylase 4	HDAC4_HUMAN|HDAC4|KIAA0288|IPI00010088|Q9UND6	1038
EVI1	ENSGAUG00000000174	Myelodysplasiasyndrome1protein(Myelodysplasiasyndrome-associatedprotein1)[Source:UniProtKB/Swiss-Prot;Acc:Q13465]	EVI1;P14404	0.0	2858	13408	Q03112	MECOM	GO:0000118	PMID:11568182	MDS1 and EVI1 complex locus protein EVI1	EVI1_HUMAN|MECOM|EVI1|IPI00446866|IPI00790776|IPI00921346|IPI00943898|IPI00943944|A1L4F3|A8KA00|B7Z8W7|B7ZLQ3|B7ZLQ4|C9JAK0|D3DNP7|Q16122|Q5HYI1|Q6MZS6|Q8NEI5|Q99917	1039
CIR1	ENSGAUG00000004548	corepressorinteractingwithRBPJ,1[Source:HGNCSymbol;Acc:24217]	CIR1;Q5ZI03	2.72561e-96	902	13408	Q86X95	CIR1	GO:0000118	PMID:9874765	Corepressor interacting with RBPJ 1	CIR1_HUMAN|CIR1|CIR|IPI00743170|IPI00749452|A6NFI6|A8K8M4|O95367|Q12804|Q4G1B9|Q6PJI4|Q8IWI2	1040
HDAC4	ENSGAUG00000005976	histonedeacetylase4[Source:HGNCSymbol;Acc:14063]	HDAC4;P83038	0.0	1965	13408	Q86YH7	HDAC4	GO:0000118	GO_REF:0000002	Uncharacterized protein	Q86YH7_HUMAN|hCG_22188|HDAC4|IPI01014711|E9PGB9	1041
HDAC4	ENSGAUG00000012763	histonedeacetylase4[Source:HGNCSymbol;Acc:14063]	HDAC4;P83038	2.9931e-146	1338	13408	Q86YH7	HDAC4	GO:0000118	GO_REF:0000002	Uncharacterized protein	Q86YH7_HUMAN|hCG_22188|HDAC4|IPI01014711|E9PGB9	1042
HDAC4	ENSGAUG00000019439	histonedeacetylase7[Source:HGNCSymbol;Acc:14067]	HDAC4;P83038	2.5986e-124	1148	13408	Q86YH7	HDAC4	GO:0000118	GO_REF:0000002	Uncharacterized protein	Q86YH7_HUMAN|hCG_22188|HDAC4|IPI01014711|E9PGB9	1043
HDA11	ENSGAUG00000001447	histonedeacetylase11[Source:HGNCSymbol;Acc:19086]	HDA11;Q91WA3	6.8589e-128	1175	13408	Q96DB2	HDAC11	GO:0000118	PMID:11948178	Histone deacetylase 11	HDA11_HUMAN|HDAC11|IPI00304324|Q9H6I7|Q9H6X3|Q9NTC9	1044
HDAC8	ENSGAUG00000019012	histonedeacetylase8[Source:HGNCSymbol;Acc:13315]	HDAC8;Q7SXM0	4.87568e-171	1547	13408	Q9BY41	HDAC8	GO:0000118	PMID:12711221	Histone deacetylase 8	HDAC8_HUMAN|HDAC8|HDACL1|CDA07|IPI00245706|IPI00515065|IPI00747259|A6NET3|A8MQ62|Q86VC8|Q9NP76|Q9NYH4	1045
RERE	ENSGAUG00000003783	arginine-glutamicaciddipeptide(RE)repeats[Source:HGNCSymbol;Acc:9965]	RERE;Q9P2R6	0.0	2378	13408	Q9P2R6	RERE	GO:0000118	GO_REF:0000019	Arginine-glutamic acid dipeptide repeats protein	RERE_HUMAN|RERE|ARG|ARP|ATN1L|KIAA0458|IPI00185027|IPI01009383|O43393|O75046|O75359|Q5VXL9|Q6P6B9|Q9Y2W4	1046
RERE	ENSGAUG00000009396	arginine-glutamicaciddipeptide(RE)repeats[Source:HGNCSymbol;Acc:9965]	RERE;Q9P2R6	1.39634e-135	1245	13408	Q9P2R6	RERE	GO:0000118	GO_REF:0000019	Arginine-glutamic acid dipeptide repeats protein	RERE_HUMAN|RERE|ARG|ARP|ATN1L|KIAA0458|IPI00185027|IPI01009383|O43393|O75046|O75359|Q5VXL9|Q6P6B9|Q9Y2W4	1047
MBD2	ENSGAUG00000000288	methyl-CpGbindingdomainprotein2[Source:HGNCSymbol;Acc:6917]	MBD2;Q9UBB5	3.21546e-50	503	13408	Q9UBB5	MBD2	GO:0000118	GO_REF:0000019	Methyl-CpG-binding domain protein 2	MBD2_HUMAN|MBD2|IPI00434623|IPI00434624|IPI00434625|O95242|Q9UIS8	1048
HDAC6	ENSGAUG00000001844	histonedeacetylase6[Source:HGNCSymbol;Acc:14064]	HDAC6;Q9Z2V5	2.91646e-69	667	13408	Q9UBN7	HDAC6	GO:0000118	PMID:11948178	Histone deacetylase 6	HDAC6_HUMAN|HDAC6|JM21|KIAA0901|IPI00940882|O94975|Q96CY0	1049
TAF6L	ENSGAUG00000007352	TAF6-likeRNApolymeraseII,p300/CBP-associatedfactor(PCAF)-associatedfactor,65kDa[Source:HGNCSymbol;Acc:17305]	TAF6L;Q8R2K4	2.01378e-175	1588	13408	Q9Y6J9	TAF6L	GO:0000118	PMID:9674425	TAF6-like RNA polymerase II p300/CBP-associated factor-associated factor 65 kDa subunit 6L	TAF6L_HUMAN|PAF65A|TAF6L|IPI00007957|B2RAT0|Q96HA6	1050
RPA34	ENSGAUG00000019140	CD3emolecule,epsilonassociatedprotein[Source:HGNCSymbol;Acc:24219]	RPA34;O15446	2.58961e-05	116	13408	O15446	CD3EAP	GO:0000120	PMID:9426281	DNA-directed RNA polymerase I subunit RPA34	RPA34_HUMAN|CD3EAP|ASE1|CAST|PAF49|IPI00012788|IPI00645816|Q32N11|Q7Z5U2|Q9UPF6	1051
TAF1A	ENSGAUG00000001782	TATAboxbindingprotein(TBP)-associatedfactor,RNApolymeraseI,A,48kDa[Source:HGNCSymbol;Acc:11532]	TAF1A;Q15573	2.12161e-76	731	13408	Q15573	TAF1A	GO:0000120	GO_REF:0000002	TATA box-binding protein-associated factor RNA polymerase I subunit A	TAF1A_HUMAN|TAF1A|IPI00024263|IPI00157541|B2RDZ8|D3DTB7|Q9NWA1	1052
APC10	ENSGAUG00000007142	anaphasepromotingcomplexsubunit10[Source:HGNCSymbol;Acc:24077]	APC10;Q8K2H6	2.63082e-57	559	13408	Q9UM13	ANAPC10	GO:0000075	Reactome:REACT_1538	Anaphase-promoting complex subunit 10	APC10_HUMAN|APC10|ANAPC10|IPI00007088|D3DNZ7|Q2V500|Q9UG51|Q9Y5R0	1053
FZR	ENSGAUG00000012177	fizzy/celldivisioncycle20related1(Drosophila)[Source:HGNCSymbol;Acc:24824]	FZR;Q9R1K5	0.0	2211	13408	Q9UM11	FZR1	GO:0000084	Reactome:REACT_899	Fizzy-related protein homolog	FZR_HUMAN|FZR1|CDH1|FYR|FZR|KIAA1242|IPI00043958|IPI00099464|IPI00383919|O75869|Q86U66|Q96NW8|Q9UI96|Q9ULH8|Q9UM10|Q9UNQ1|Q9Y2T8	1054
FZR	ENSGAUG00000016840		FZR;Q9R1K5	0.0	1935	13408	Q9UM11	FZR1	GO:0000084	Reactome:REACT_899	Fizzy-related protein homolog	FZR_HUMAN|FZR1|CDH1|FYR|FZR|KIAA1242|IPI00043958|IPI00099464|IPI00383919|O75869|Q86U66|Q96NW8|Q9UI96|Q9ULH8|Q9UM10|Q9UNQ1|Q9Y2T8	1055
APC10	ENSGAUG00000007142	anaphasepromotingcomplexsubunit10[Source:HGNCSymbol;Acc:24077]	APC10;Q8K2H6	2.63082e-57	559	13408	Q9UM13	ANAPC10	GO:0000086	PMID:10318877	Anaphase-promoting complex subunit 10	APC10_HUMAN|APC10|ANAPC10|IPI00007088|D3DNZ7|Q2V500|Q9UG51|Q9Y5R0	1056
APC10	ENSGAUG00000007142	anaphasepromotingcomplexsubunit10[Source:HGNCSymbol;Acc:24077]	APC10;Q8K2H6	2.63082e-57	559	13408	Q9UM13	ANAPC10	GO:0000090	PMID:10318877	Anaphase-promoting complex subunit 10	APC10_HUMAN|APC10|ANAPC10|IPI00007088|D3DNZ7|Q2V500|Q9UG51|Q9Y5R0	1057
CCNK	ENSGAUG00000010181	cyclinK[Source:HGNCSymbol;Acc:1596]	CCNK;O75909	3.21103e-135	1238	13408	C9J9Q3	CCNK	GO:0000079	GO_REF:0000002	Uncharacterized protein	C9J9Q3_HUMAN|CCNK|IPI00411579	1058
CCNK	ENSGAUG00000015907		CCNK;O75909	2.05702e-136	1247	13408	C9J9Q3	CCNK	GO:0000079	GO_REF:0000002	Uncharacterized protein	C9J9Q3_HUMAN|CCNK|IPI00411579	1059
ATM	ENSGAUG00000008875	ataxiatelangiectasiamutated[Source:HGNCSymbol;Acc:795]	ATM;Q13315	0.0	5716	13408	E9PIN0	ATM	GO:0000077	GO_REF:0000019	Uncharacterized protein	E9PIN0_HUMAN|ATM|IPI00977827	1060
ATM	ENSGAUG00000008875	1ataxiatelangiectasiamutated[Source:HGNCSymbol;Acc:795]	ATM;Q13315	3.07915e-95	893	13408	E9PIN0	ATM	GO:0000077	GO_REF:0000019	Uncharacterized protein	E9PIN0_HUMAN|ATM|IPI00977827	1061
UBP28	ENSGAUG00000012774	ubiquitinspecificpeptidase28[Source:HGNCSymbol;Acc:12625]	UBP28;Q96RU2	0.0	2683	13408	Q96RU2	USP28	GO:0000077	PMID:18662541	Ubiquitin carboxyl-terminal hydrolase 28	UBP28_HUMAN|KIAA1515|USP28|IPI00045496|IPI00103951|B0YJC0|B0YJC1|Q9P213	1062
CCNL2	ENSGAUG00000008097	1	CCNL2;Q5I0H5	2.25074e-80	766	13408	Q96S94	CCNL2	GO:0000079	GO_REF:0000002	Cyclin-L2	CCNL2_HUMAN|SB138|CCNL2|IPI00066458|IPI00478642|IPI00787908|B1B152|Q5T2N5|Q5T2N6|Q6IQ12|Q7Z4Z8|Q8N3C9|Q8N3D5|Q8NHE3|Q8TEL0|Q96B00	1063
GCP6	ENSGAUG00000008939	tubulin,gammacomplexassociatedprotein6[Source:HGNCSymbol;Acc:18127]	GCP6;Q96RT7	0.0	1990	13408	Q96RT7	TUBGCP6	GO:0000086	Reactome:REACT_2203	Gamma-tubulin complex component 6	GCP6_HUMAN|TUBGCP6|GCP6|KIAA1669|IPI00045491|IPI00384691|IPI00552537|Q5JZ80|Q6PJ40|Q86YE9|Q9BY91|Q9UGX3|Q9UGX4	1064
GCP5	ENSGAUG00000004608	tubulin,gammacomplexassociatedprotein5[Source:HGNCSymbol;Acc:18600]	GCP5;Q96RT8	0.0	3633	13408	Q96RT8	TUBGCP5	GO:0000086	Reactome:REACT_2203	Gamma-tubulin complex component 5	GCP5_HUMAN|TUBGCP5|GCP5|KIAA1899|IPI00045492|Q6IQ52|Q96PY8	1065
CCNK	ENSGAUG00000010181	cyclinK[Source:HGNCSymbol;Acc:1596]	CCNK;O75909	3.21103e-135	1238	13408	A8MZK4	CCNK	GO:0000079	GO_REF:0000002	Uncharacterized protein	A8MZK4_HUMAN|CCNK|IPI00939644	1066
CCNK	ENSGAUG00000015907		CCNK;O75909	2.05702e-136	1247	13408	A8MZK4	CCNK	GO:0000079	GO_REF:0000002	Uncharacterized protein	A8MZK4_HUMAN|CCNK|IPI00939644	1067
CCNL1	ENSGAUG00000008097		CCNL1;Q5ZJP9	3.38026e-83	790	13408	C9JPL0	CCNL1	GO:0000079	GO_REF:0000002	Uncharacterized protein	C9JPL0_HUMAN|CCNL1|IPI00791836	1068
CCNL1	ENSGAUG00000009099	cyclinL1[Source:HGNCSymbol;Acc:20569]	CCNL1;Q9R1Q2	1.02802e-149	1365	13408	C9JPL0	CCNL1	GO:0000079	GO_REF:0000002	Uncharacterized protein	C9JPL0_HUMAN|CCNL1|IPI00791836	1069
CCNH	ENSGAUG00000000542	cyclinH[Source:HGNCSymbol;Acc:1594]	CCNH;P51947	7.80898e-97	907	13408	D6RG18	CCNH	GO:0000079	GO_REF:0000002	Uncharacterized protein	D6RG18_HUMAN|CCNH|IPI00965191	1070
CCNC	ENSGAUG00000007391	cyclinC[Source:HGNCSymbol;Acc:1581]	CCNC;Q28F72	3.56327e-147	1340	13408	E5RFX8	CCNC	GO:0000079	GO_REF:0000002	Uncharacterized protein	E5RFX8_HUMAN|CCNC|IPI00977088	1071
CCNC	ENSGAUG00000007391	cyclinC[Source:HGNCSymbol;Acc:1581]	CCNC;Q28F72	3.56327e-147	1340	13408	E5RHL8	CCNC	GO:0000079	GO_REF:0000002	Uncharacterized protein	E5RHL8_HUMAN|CCNC|IPI00975792	1072
CCNC	ENSGAUG00000007391	cyclinC[Source:HGNCSymbol;Acc:1581]	CCNC;Q28F72	3.56327e-147	1340	13408	Q5JV82	CCNC	GO:0000079	GO_REF:0000002	Uncharacterized protein	Q5JV82_HUMAN|RP1-199J3.1-005|CCNC|IPI00552945	1073
CDK6	ENSGAUG00000015380	cyclin-dependentkinase6[Source:HGNCSymbol;Acc:1777]	CDK6;Q64261	2.13728e-149	1360	13408	Q00534	CDK6	GO:0000080	PMID:8114739	Cyclin-dependent kinase 6	CDK6_HUMAN|CDK6|IPI00023529	1074
CDK6	ENSGAUG00000017917		CDK6;Q00534	2.56498e-81	772	13408	Q00534	CDK6	GO:0000080	PMID:8114739	Cyclin-dependent kinase 6	CDK6_HUMAN|CDK6|IPI00023529	1075
CDK6	ENSGAUG00000015380	cyclin-dependentkinase6[Source:HGNCSymbol;Acc:1777]	CDK6;Q64261	2.13728e-149	1360	13408	Q00534	CDK6	GO:0000080	Reactome:REACT_1590	Cyclin-dependent kinase 6	CDK6_HUMAN|CDK6|IPI00023529	1076
CDK6	ENSGAUG00000017917		CDK6;Q00534	2.56498e-81	772	13408	Q00534	CDK6	GO:0000080	Reactome:REACT_1590	Cyclin-dependent kinase 6	CDK6_HUMAN|CDK6|IPI00023529	1077
CLAP1	ENSGAUG00000003082	cytoplasmiclinkerassociatedprotein1[Source:HGNCSymbol;Acc:17088]	CLAP1;Q80TV8	0.0	3599	13408	Q7Z460	CLASP1	GO:0000086	Reactome:REACT_2203	CLIP-associating protein 1	CLAP1_HUMAN|KIAA0622|CLASP1|MAST1|IPI00396279|IPI00744551|IPI00828013|O75118|Q2KHQ9|Q5H9P0|Q8N5B8|Q9BQT5	1078
CLAP1	ENSGAUG00000010313	cytoplasmiclinkerassociatedprotein2[Source:HGNCSymbol;Acc:17078]	CLAP1;Q7Z460	2.76859e-61	596	13408	Q7Z460	CLASP1	GO:0000086	Reactome:REACT_2203	CLIP-associating protein 1	CLAP1_HUMAN|KIAA0622|CLASP1|MAST1|IPI00396279|IPI00744551|IPI00828013|O75118|Q2KHQ9|Q5H9P0|Q8N5B8|Q9BQT5	1079
CLAP1	ENSGAUG00000003082	cytoplasmiclinkerassociatedprotein1[Source:HGNCSymbol;Acc:17088]	CLAP1;Q80TV8	0.0	3599	13408	Q7Z460	CLASP1	GO:0000087	Reactome:REACT_910	CLIP-associating protein 1	CLAP1_HUMAN|KIAA0622|CLASP1|MAST1|IPI00396279|IPI00744551|IPI00828013|O75118|Q2KHQ9|Q5H9P0|Q8N5B8|Q9BQT5	1080
CLAP1	ENSGAUG00000010313	cytoplasmiclinkerassociatedprotein2[Source:HGNCSymbol;Acc:17078]	CLAP1;Q7Z460	2.76859e-61	596	13408	Q7Z460	CLASP1	GO:0000087	Reactome:REACT_910	CLIP-associating protein 1	CLAP1_HUMAN|KIAA0622|CLASP1|MAST1|IPI00396279|IPI00744551|IPI00828013|O75118|Q2KHQ9|Q5H9P0|Q8N5B8|Q9BQT5	1081
SDCG8	ENSGAUG00000018736	serologicallydefinedcoloncancerantigen8[Source:HGNCSymbol;Acc:10671]	SDCG8;B8JK76	3.64319e-113	1051	13408	Q86SQ7	SDCCAG8	GO:0000086	Reactome:REACT_2203	Serologically defined colon cancer antigen 8	SDCG8_HUMAN|SDCCAG8|HSPC085|CCCAP|IPI00186006|IPI00657884|IPI00854656|IPI00873338|O60527|Q3ZCR6|Q8N5F2|Q9P0F1	1082
PLCB1	ENSGAUG00000000448	phospholipaseC,beta1(phosphoinositide-specific)[Source:HGNCSymbol;Acc:15917]	PLCB1;P10894	0.0	3006	13408	Q9NQ66	PLCB1	GO:0000086	GO_REF:0000024	1-phosphatidylinositol-4,5-bisphosphate phosphodiesterase beta-1	PLCB1_HUMAN|PLCB1|KIAA0581|IPI00219563|IPI00395561|D3DW12|D3DW13|O60325|Q17RQ6|Q5TFF7|Q5TGC9|Q8IV93|Q9BQW2|Q9H4H2|Q9H8H5|Q9NQ65|Q9NQH9|Q9NTH4|Q9UJP6|Q9UM26	1083
PLCB1	ENSGAUG00000011613	phospholipaseC,beta2[Source:HGNCSymbol;Acc:9055]	PLCB1;P10687	0.0	2257	13408	Q9NQ66	PLCB1	GO:0000086	GO_REF:0000024	1-phosphatidylinositol-4,5-bisphosphate phosphodiesterase beta-1	PLCB1_HUMAN|PLCB1|KIAA0581|IPI00219563|IPI00395561|D3DW12|D3DW13|O60325|Q17RQ6|Q5TFF7|Q5TGC9|Q8IV93|Q9BQW2|Q9H4H2|Q9H8H5|Q9NQ65|Q9NQH9|Q9NTH4|Q9UJP6|Q9UM26	1084
PLCB1	ENSGAUG00000015392	phospholipaseC,beta1(phosphoinositide-specific)[Source:HGNCSymbol;Acc:15917]	PLCB1;P10687	0.0	3922	13408	Q9NQ66	PLCB1	GO:0000086	GO_REF:0000024	1-phosphatidylinositol-4,5-bisphosphate phosphodiesterase beta-1	PLCB1_HUMAN|PLCB1|KIAA0581|IPI00219563|IPI00395561|D3DW12|D3DW13|O60325|Q17RQ6|Q5TFF7|Q5TGC9|Q8IV93|Q9BQW2|Q9H4H2|Q9H8H5|Q9NQ65|Q9NQH9|Q9NTH4|Q9UJP6|Q9UM26	1085
PBIP1	ENSGAUG00000010923	pre-B-cellleukemiahomeoboxinteractingprotein1[Source:HGNCSymbol;Acc:21199]	PBIP1;Q3TVI8	7.77421e-05	110	13408	Q71F23	MLF1IP	GO:0000087	Reactome:REACT_910	Centromere protein U	CENPU_HUMAN|MLF1IP|CENPU|ICEN24|KLIP1|PBIP1|IPI00002828|IPI00783686|A2RRD9|Q32Q71|Q9H5G1	1086
CENPL	ENSGAUG00000009614	centromereproteinL[Source:HGNCSymbol;Acc:17879]	CENPL;Q6DRD4	6.19072e-92	864	13408	Q8N0S6	CENPL	GO:0000087	Reactome:REACT_910	Centromere protein L	CENPL_HUMAN|CENPL|C1orf155|ICEN33|IPI00181166|IPI00455502|IPI00784031|Q5TEL5|Q96ND4	1087
NUP43	ENSGAUG00000017672	nucleoporin43kDa[Source:HGNCSymbol;Acc:21182]	NUP43;Q8NFH3	2.40296e-140	1283	13408	Q8NFH3	NUP43	GO:0000087	Reactome:REACT_910	Nucleoporin Nup43	NUP43_HUMAN|NUP43|IPI00742943|Q9H8S0	1088
NUP37	ENSGAUG00000001219	nucleoporin37kDa[Source:HGNCSymbol;Acc:29929]	NUP37;Q8NFH4	8.04895e-139	1269	13408	Q8NFH4	NUP37	GO:0000087	Reactome:REACT_910	Nucleoporin Nup37	NUP37_HUMAN|NUP37|IPI00171665|Q9H644	1089
SKA1	ENSGAUG00000009207	spindleandkinetochoreassociatedcomplexsubunit1[Source:HGNCSymbol;Acc:28109]	SKA1;Q6DHG8	3.87588e-62	606	13408	Q96BD8	SKA1	GO:0000087	Reactome:REACT_910	Spindle and kinetochore-associated protein 1	SKA1_HUMAN|SKA1|C18orf24|IPI00059912|IPI00645447|B2R9Y6|B4E0P4	1090
SKA1	ENSGAUG00000009207	spindleandkinetochoreassociatedcomplexsubunit1[Source:HGNCSymbol;Acc:28109]	SKA1;Q6DHG8	3.87588e-62	606	13408	Q96BD8	SKA1	GO:0000090	PMID:17093495	Spindle and kinetochore-associated protein 1	SKA1_HUMAN|SKA1|C18orf24|IPI00059912|IPI00645447|B2R9Y6|B4E0P4	1091
PF21A	ENSGAUG00000009524	PHDfingerprotein21A[Source:HGNCSymbol;Acc:24156]	PF21A;Q96BD5	2.71015e-122	1129	13408	Q96BD5	PHF21A	GO:0000118	PMID:15325272	PHD finger protein 21A	PF21A_HUMAN|BM-006|BHC80|PHF21A|KIAA1696|IPI00041959|IPI00054460|IPI00737174|D3DQP5|Q6AWA2|Q9C0G7|Q9H8V9|Q9HAK6|Q9NZE9	1092
ZWILC	ENSGAUG00000008360	Zwilch,kinetochoreassociated,homolog(Drosophila)[Source:HGNCSymbol;Acc:25468]	ZWILC;A5WWB6	8.81917e-176	1590	13408	Q9H900	ZWILCH	GO:0000087	Reactome:REACT_910	Protein zwilch homolog	ZWILC_HUMAN|ZWILCH|IPI00329679|IPI00878098|B3KVB8|Q6N049|Q8N404|Q96SY7|Q9NWG7	1093
GZF1	ENSGAUG00000011017	GDNF-induciblezincfingerprotein1[Source:HGNCSymbol;Acc:15808]	GZF1;Q4VBD9	1.298e-144	1322	13408	B4DF58	GZF1	GO:0000122	GO_REF:0000019	Uncharacterized protein	B4DF58_HUMAN|GZF1|IPI01009248	1094
NCOR1	ENSGAUG00000010680		NCOR1;O75376	6.37388e-116	1074	13408	B4DJ25	NCOR1	GO:0000122	GO_REF:0000019	Uncharacterized protein	B4DJ25_HUMAN|NCOR1|IPI00289344|E9PGV5	1095
PSME2	ENSGAUG00000018140		PSME2;Q5E9G3	2.48172e-68	659	13408	Q9UL46	PSME2	GO:0000075	Reactome:REACT_1538	Proteasome activator complex subunit 2	PSME2_HUMAN|PSME2|IPI00943181|Q15129	1096
CCNL1	ENSGAUG00000008097		CCNL1;Q5ZJP9	3.38026e-83	790	13408	Q9UK58	CCNL1	GO:0000079	GO_REF:0000002	Cyclin-L1	CCNL1_HUMAN|CCNL1|BM-001|UNQ530/PRO1073|IPI00186287|IPI00654682|IPI00654772|B3KMY3|Q6NVY9|Q6UWS7|Q8NI48|Q96QT0|Q9NZF3	1097
CCNL1	ENSGAUG00000009099	cyclinL1[Source:HGNCSymbol;Acc:20569]	CCNL1;Q9R1Q2	1.02802e-149	1365	13408	Q9UK58	CCNL1	GO:0000079	GO_REF:0000002	Cyclin-L1	CCNL1_HUMAN|CCNL1|BM-001|UNQ530/PRO1073|IPI00186287|IPI00654682|IPI00654772|B3KMY3|Q6NVY9|Q6UWS7|Q8NI48|Q96QT0|Q9NZF3	1098
PSME2	ENSGAUG00000018140		PSME2;Q5E9G3	2.48172e-68	659	13408	Q9UL46	PSME2	GO:0000082	Reactome:REACT_1783	Proteasome activator complex subunit 2	PSME2_HUMAN|PSME2|IPI00943181|Q15129	1099
PSME2	ENSGAUG00000018140		PSME2;Q5E9G3	2.48172e-68	659	13408	Q9UL46	PSME2	GO:0000084	Reactome:REACT_899	Proteasome activator complex subunit 2	PSME2_HUMAN|PSME2|IPI00943181|Q15129	1100
CENPJ	ENSGAUG00000015586	centromereproteinJ[Source:HGNCSymbol;Acc:17272]	CENPJ;Q9HC77	3.02826e-70	678	13408	Q9HC77	CENPJ	GO:0000086	Reactome:REACT_2203	Centromere protein J	CENPJ_HUMAN|CPAP|CENPJ|LAP|LIP1|IPI00043201|Q2KHM6|Q5T6R5|Q96KS5|Q9C067	1101
SPC25	ENSGAUG00000014226	SPC25,NDC80kinetochorecomplexcomponent,homolog(S.cerevisiae)[Source:HGNCSymbol;Acc:24031]	SPC25;Q3UA16	8.66384e-28	309	13408	Q9HBM1	SPC25	GO:0000087	Reactome:REACT_910	Kinetochore protein Spc25	SPC25_HUMAN|SPC25|SPBC25|AD024|IPI00010219|A8K4X8|D3DPC0	1102
CCNB3	ENSGAUG00000013493		CCNB3;P39963	2.31813e-08	138	13408	Q8WWL7	CCNB3	GO:0000079	GO_REF:0000002	G2/mitotic-specific cyclin-B3	CCNB3_HUMAN|CCNB3|CYCB3|IPI00066473|IPI00070367|IPI00152849|B1AQI5|B1AQI6|Q96SB5|Q96SB6|Q96SB7|Q9NT38	1103
KCC2B	ENSGAUG00000005402		KCC2B;Q13554	8.11141e-129	1186	13408	Q13554	CAMK2B	GO:0000082	GO_REF:0000019	Calcium/calmodulin-dependent protein kinase type II subunit beta	KCC2B_HUMAN|CAMK2B|CAM2|CAMKB|IPI00182944|IPI00183066|IPI00219165|IPI00219166|IPI00221305|IPI00298090|IPI00334271|IPI00377174|A4D2K0|A4D2K1|A4D2K2|A4D2K3|A4D2K4|A4D2K6|O95437|O95438|O95599|Q9UGH7|Q9UGH8|Q9UGH9|Q9UNX0|Q9UNX7|Q9UP00|Q9Y5N4|Q9Y6F4	1104
KCC2B	ENSGAUG00000005402	1	KCC2B;Q3MHJ9	5.46542e-135	1238	13408	Q13554	CAMK2B	GO:0000082	GO_REF:0000019	Calcium/calmodulin-dependent protein kinase type II subunit beta	KCC2B_HUMAN|CAMK2B|CAM2|CAMKB|IPI00182944|IPI00183066|IPI00219165|IPI00219166|IPI00221305|IPI00298090|IPI00334271|IPI00377174|A4D2K0|A4D2K1|A4D2K2|A4D2K3|A4D2K4|A4D2K6|O95437|O95438|O95599|Q9UGH7|Q9UGH8|Q9UGH9|Q9UNX0|Q9UNX7|Q9UP00|Q9Y5N4|Q9Y6F4	1105
KCC2B	ENSGAUG00000005402	2	KCC2B;P28652	3.02562e-127	1170	13408	Q13554	CAMK2B	GO:0000082	GO_REF:0000019	Calcium/calmodulin-dependent protein kinase type II subunit beta	KCC2B_HUMAN|CAMK2B|CAM2|CAMKB|IPI00182944|IPI00183066|IPI00219165|IPI00219166|IPI00221305|IPI00298090|IPI00334271|IPI00377174|A4D2K0|A4D2K1|A4D2K2|A4D2K3|A4D2K4|A4D2K6|O95437|O95438|O95599|Q9UGH7|Q9UGH8|Q9UGH9|Q9UNX0|Q9UNX7|Q9UP00|Q9Y5N4|Q9Y6F4	1106
KCC2D	ENSGAUG00000005402	3	KCC2D;Q5ZKI0	3.3422e-121	1118	13408	Q13557	CAMK2D	GO:0000082	GO_REF:0000019	Calcium/calmodulin-dependent protein kinase type II subunit delta	KCC2D_HUMAN|CAMK2D|CAMKD|IPI00172636|IPI00430291|IPI00654569|IPI00827573|IPI00827606|IPI00827625|IPI00827717|IPI00828139|IPI00828178|Q52PK4|Q59G21|Q8N553|Q9UGH6|Q9UQE9	1107
DCTN2	ENSGAUG00000007997	dynactin2(p50)[Source:HGNCSymbol;Acc:2712]	DCTN2;Q7T3H1	3.52197e-176	1592	13408	Q13561	DCTN2	GO:0000086	Reactome:REACT_2203	Dynactin subunit 2	DCTN2_HUMAN|DCTN50|DCTN2|IPI00220503|IPI00973457|IPI00973500|B2RBK5|Q86YN2|Q9BW17	1108
LATS2	ENSGAUG00000004755	LATS,largetumorsuppressor,homolog2(Drosophila)[Source:HGNCSymbol;Acc:6515]	LATS2;Q9NRM7	0.0	2014	13408	Q9NRM7	LATS2	GO:0000082	PMID:12853976	Serine/threonine-protein kinase LATS2	LATS2_HUMAN|LATS2|KPM|IPI00016690|B1AM47|Q9P2X1	1109
XPO1	ENSGAUG00000004441		XPO1;Q6P5F9	0.0	5288	13408	C9IYM2	XPO1	GO:0000122	GO_REF:0000019	Uncharacterized protein	C9IYM2_HUMAN|XPO1|IPI00894165	1110
XPO1	ENSGAUG00000019063	exportin1(CRM1homolog,yeast)[Source:HGNCSymbol;Acc:12825]	XPO1;Q80U96	0.0	5084	13408	C9IYM2	XPO1	GO:0000122	GO_REF:0000019	Uncharacterized protein	C9IYM2_HUMAN|XPO1|IPI00894165	1111
LPIN1	ENSGAUG00000007572	lipin1[Source:HGNCSymbol;Acc:13345]	LPIN1;Q14693	4.46149e-162	1473	13408	C9IYP2	LPIN1	GO:0000122	GO_REF:0000019	Uncharacterized protein	C9IYP2_HUMAN|LPIN1|IPI00790924	1112
PCM1	ENSGAUG00000000896	pericentriolarmaterial1[Source:HGNCSymbol;Acc:8727]	PCM1;Q9R0L6	0.0	2991	13408	Q15154	PCM1	GO:0000086	Reactome:REACT_2203	Pericentriolar material 1 protein	PCM1_HUMAN|PCM1|IPI00006213|IPI00795923|IPI01012680|Q58F13|Q6P1K7|Q8NB85|Q9BWC1|Q9H4A2	1113
MARE1	ENSGAUG00000014917	microtubule-associatedprotein,RP/EBfamily,member1[Source:HGNCSymbol;Acc:6890]	MARE1;Q6P848	1.14716e-103	964	13408	Q15691	MAPRE1	GO:0000086	Reactome:REACT_2203	Microtubule-associated protein RP/EB family member 1	MARE1_HUMAN|MAPRE1|IPI00017596|B2R6I7|E1P5M8|Q3KQS8	1114
MARE1	ENSGAUG00000019570	microtubule-associatedprotein,RP/EBfamily,member1[Source:HGNCSymbol;Acc:6890]	MARE1;Q15691	9.11036e-61	592	13408	Q15691	MAPRE1	GO:0000086	Reactome:REACT_2203	Microtubule-associated protein RP/EB family member 1	MARE1_HUMAN|MAPRE1|IPI00017596|B2R6I7|E1P5M8|Q3KQS8	1115
MARE1	ENSGAUG00000014917	microtubule-associatedprotein,RP/EBfamily,member1[Source:HGNCSymbol;Acc:6890]	MARE1;Q6P848	1.14716e-103	964	13408	Q15691	MAPRE1	GO:0000087	Reactome:REACT_910	Microtubule-associated protein RP/EB family member 1	MARE1_HUMAN|MAPRE1|IPI00017596|B2R6I7|E1P5M8|Q3KQS8	1116
MARE1	ENSGAUG00000019570	microtubule-associatedprotein,RP/EBfamily,member1[Source:HGNCSymbol;Acc:6890]	MARE1;Q15691	9.11036e-61	592	13408	Q15691	MAPRE1	GO:0000087	Reactome:REACT_910	Microtubule-associated protein RP/EB family member 1	MARE1_HUMAN|MAPRE1|IPI00017596|B2R6I7|E1P5M8|Q3KQS8	1117
CEP72	ENSGAUG00000016859	centrosomalprotein72kDa[Source:HGNCSymbol;Acc:25547]	CEP72;Q501X2	3.32524e-61	601	13408	Q9P209	CEP72	GO:0000086	Reactome:REACT_2203	Centrosomal protein of 72 kDa	CEP72_HUMAN|CEP72|KIAA1519|IPI00465040|IPI00910558|B4DR26|Q9BV03|Q9BWM3|Q9NVR4	1118
RCC2	ENSGAUG00000001096	regulatorofchromosomecondensation2[Source:HGNCSymbol;Acc:30297]	RCC2;Q6NYE2	0.0	2050	13408	Q9P258	RCC2	GO:0000087	Reactome:REACT_910	Protein RCC2	RCC2_HUMAN|RCC2|KIAA1470|TD60|IPI00465044|Q8IVL9|Q9BSN6|Q9NPV8	1119
ELYS	ENSGAUG00000010387	AThookcontainingtranscriptionfactor1[Source:HGNCSymbol;Acc:24618]	ELYS;Q8WYP5	0.0	3729	13408	Q8WYP5	AHCTF1	GO:0000087	Reactome:REACT_910	Protein ELYS	ELYS_HUMAN|ELYS|AHCTF1|MSTP108|TMBS62|IPI00954159|IPI00979341|A6NGM0|A8MSG9|A8MZ86|Q7Z4E3|Q8IZA4|Q96EH9|Q9Y4Q6	1120
MDFI	ENSGAUG00000016496		MDFI;Q99750	4.7199e-27	298	13408	B1AKB7	MDFI	GO:0000122	GO_REF:0000019	MyoD family inhibitor	B1AKB7_HUMAN|MDFI|RP4-696P19.1-003|IPI00645079	1121
MDFI	ENSGAUG00000016496		MDFI;Q99750	4.7199e-27	298	13408	B1AKB8	MDFI	GO:0000122	GO_REF:0000019	MyoD family inhibitor	B1AKB8_HUMAN|MDFI|RP4-696P19.1-005|IPI00852743	1122
MDFI	ENSGAUG00000016496		MDFI;Q99750	4.7199e-27	298	13408	B1AKC0	MDFI	GO:0000122	GO_REF:0000019	Uncharacterized protein	B1AKC0_HUMAN|MDFI|RP4-696P19.1-006|IPI00852666	1123
MDFI	ENSGAUG00000016496		MDFI;Q99750	4.7199e-27	298	13408	B1AKC1	MDFI	GO:0000122	GO_REF:0000019	MyoD family inhibitor	B1AKC1_HUMAN|MDFI|RP4-696P19.1-009|IPI00853531	1124
NCOR1	ENSGAUG00000010680		NCOR1;O75376	6.37388e-116	1074	13408	C9JAP0	NCOR1	GO:0000122	GO_REF:0000019	Uncharacterized protein	C9JAP0_HUMAN|NCOR1|IPI00794212	1125
XPO1	ENSGAUG00000004441		XPO1;Q6P5F9	0.0	5288	13408	C9JF49	XPO1	GO:0000122	GO_REF:0000019	Uncharacterized protein	C9JF49_HUMAN|XPO1|IPI00892827	1126
XPO1	ENSGAUG00000019063	exportin1(CRM1homolog,yeast)[Source:HGNCSymbol;Acc:12825]	XPO1;Q80U96	0.0	5084	13408	C9JF49	XPO1	GO:0000122	GO_REF:0000019	Uncharacterized protein	C9JF49_HUMAN|XPO1|IPI00892827	1127
BCL6	ENSGAUG00000018097		BCL6;Q5ZM39	6.29132e-85	808	13408	C9JL16	BCL6	GO:0000122	GO_REF:0000019	Uncharacterized protein	C9JL16_HUMAN|BCL6|IPI00926569	1128
BCL6	ENSGAUG00000019214	B-cellCLL/lymphoma6[Source:HGNCSymbol;Acc:1001]	BCL6;Q5ZM39	1.99249e-112	1042	13408	C9JL16	BCL6	GO:0000122	GO_REF:0000019	Uncharacterized protein	C9JL16_HUMAN|BCL6|IPI00926569	1129
HDAC4	ENSGAUG00000005976	histonedeacetylase4[Source:HGNCSymbol;Acc:14063]	HDAC4;P83038	0.0	1965	13408	C9J0X4	HDAC4	GO:0000122	GO_REF:0000019	Uncharacterized protein	C9J0X4_HUMAN|HDAC4|IPI00892631	1130
HDAC4	ENSGAUG00000012763	histonedeacetylase4[Source:HGNCSymbol;Acc:14063]	HDAC4;P83038	2.9931e-146	1338	13408	C9J0X4	HDAC4	GO:0000122	GO_REF:0000019	Uncharacterized protein	C9J0X4_HUMAN|HDAC4|IPI00892631	1131
HDAC4	ENSGAUG00000019439	histonedeacetylase7[Source:HGNCSymbol;Acc:14067]	HDAC4;P83038	2.5986e-124	1148	13408	C9J0X4	HDAC4	GO:0000122	GO_REF:0000019	Uncharacterized protein	C9J0X4_HUMAN|HDAC4|IPI00892631	1132
CCNL2	ENSGAUG00000008097	1	CCNL2;Q5I0H5	2.25074e-80	766	13408	C9J148	CCNL2	GO:0000079	GO_REF:0000002	Uncharacterized protein	C9J148_HUMAN|CCNL2|IPI00941687	1133
NRIP1	ENSGAUG00000008591	nuclearreceptorinteractingprotein1[Source:HGNCSymbol;Acc:8001]	NRIP1;P48552	3.30833e-41	432	13408	C9J130	NRIP1	GO:0000118	GO_REF:0000019	Uncharacterized protein	C9J130_HUMAN|NRIP1|IPI00795603	1134
NRIP1	ENSGAUG00000008591	nuclearreceptorinteractingprotein1[Source:HGNCSymbol;Acc:8001]	NRIP1;P48552	3.30833e-41	432	13408	C9J130	NRIP1	GO:0000122	GO_REF:0000019	Uncharacterized protein	C9J130_HUMAN|NRIP1|IPI00795603	1135
PSD13	ENSGAUG00000007861	proteasome(prosome,macropain)26Ssubunit,non-ATPase,13[Source:HGNCSymbol;Acc:9558]	PSD13;P84169	1.61938e-168	1526	13408	Q9UNM6	PSMD13	GO:0000075	Reactome:REACT_1538	26S proteasome non-ATPase regulatory subunit 13	PSD13_HUMAN|PSMD13|IPI00375380|IPI00549672|B3KT15|O75831|Q53XU2|Q9UNV3	1136
PSD13	ENSGAUG00000007861	proteasome(prosome,macropain)26Ssubunit,non-ATPase,13[Source:HGNCSymbol;Acc:9558]	PSD13;P84169	1.61938e-168	1526	13408	Q9UNM6	PSMD13	GO:0000082	Reactome:REACT_1783	26S proteasome non-ATPase regulatory subunit 13	PSD13_HUMAN|PSMD13|IPI00375380|IPI00549672|B3KT15|O75831|Q53XU2|Q9UNV3	1137
GP132	ENSGAUG00000002994		GP132;Q9Z282	1.69173e-32	349	13408	Q9UNW8	GPR132	GO:0000082	GO_REF:0000019	Probable G-protein coupled receptor 132	GP132_HUMAN|G2A|GPR132|IPI00002514|IPI00376712|Q9BSU2	1138
GP132	ENSGAUG00000002994	1	GP132;Q9Z282	2.03219e-32	348	13408	Q9UNW8	GPR132	GO:0000082	GO_REF:0000019	Probable G-protein coupled receptor 132	GP132_HUMAN|G2A|GPR132|IPI00002514|IPI00376712|Q9BSU2	1139
GP132	ENSGAUG00000017454		GP132;Q9UNW8	4.82454e-26	296	13408	Q9UNW8	GPR132	GO:0000082	GO_REF:0000019	Probable G-protein coupled receptor 132	GP132_HUMAN|G2A|GPR132|IPI00002514|IPI00376712|Q9BSU2	1140
PSD13	ENSGAUG00000007861	proteasome(prosome,macropain)26Ssubunit,non-ATPase,13[Source:HGNCSymbol;Acc:9558]	PSD13;P84169	1.61938e-168	1526	13408	Q9UNM6	PSMD13	GO:0000084	Reactome:REACT_899	26S proteasome non-ATPase regulatory subunit 13	PSD13_HUMAN|PSMD13|IPI00375380|IPI00549672|B3KT15|O75831|Q53XU2|Q9UNV3	1141
PHF8	ENSGAUG00000008324	PHDfingerprotein8[Source:HGNCSymbol;Acc:20672]	PHF8;Q9UPP1	0.0	2844	13408	Q9UPP1	PHF8	GO:0000082	PMID:20622854	Histone lysine demethylase PHF8	PHF8_HUMAN|PHF8|KIAA1111|ZNF422|IPI00183302|IPI00430079|IPI00480187|Q5H9U5|Q5JPR9|Q5JPS0|Q5JPS2|Q5JPS3|Q5VUJ4|Q7Z6D4|Q9HAH2	1142
AZI1	ENSGAUG00000000884		AZI1;Q62036	2.02419e-78	750	13408	Q9UPN4	AZI1	GO:0000086	Reactome:REACT_2203	5-azacytidine-induced protein 1	AZI1_HUMAN|AZI1|CEP131|KIAA1118|IPI00298883|IPI00549517|IPI00651721|A6NHI8|B2RN11|Q96F50	1143
AZI1	ENSGAUG00000000884	1	AZI1;Q62036	2.70659e-60	593	13408	Q9UPN4	AZI1	GO:0000086	Reactome:REACT_2203	5-azacytidine-induced protein 1	AZI1_HUMAN|AZI1|CEP131|KIAA1118|IPI00298883|IPI00549517|IPI00651721|A6NHI8|B2RN11|Q96F50	1144
AZI1	ENSGAUG00000000884	2	AZI1;Q62036	4.06663e-78	746	13408	Q9UPN4	AZI1	GO:0000086	Reactome:REACT_2203	5-azacytidine-induced protein 1	AZI1_HUMAN|AZI1|CEP131|KIAA1118|IPI00298883|IPI00549517|IPI00651721|A6NHI8|B2RN11|Q96F50	1145
CE164	ENSGAUG00000004121	centrosomalprotein164kDa[Source:HGNCSymbol;Acc:29182]	CE164;Q9UPV0	4.96399e-45	466	13408	Q9UPV0	CEP164	GO:0000086	Reactome:REACT_2203	Centrosomal protein of 164 kDa	CE164_HUMAN|KIAA1052|CEP164|IPI00007293|IPI00876967|Q6PKH9|Q7Z2X9|Q9NVS0|Q9UFJ6	1146
SMC3	ENSGAUG00000014733		SMC3;Q9CW03	0.0	3968	13408	Q9UQE7	SMC3	GO:0000087	Reactome:REACT_910	Structural maintenance of chromosomes protein 3	SMC3_HUMAN|SMC3|BAM|BMH|CSPG6|SMC3L1|IPI00219420|A8K156|O60464|Q5T482	1147
SATB2	ENSGAUG00000006865	SATBhomeobox2[Source:HGNCSymbol;Acc:21637]	SATB2;Q8VI24	5.96111e-156	1421	13408	Q9UPW6	SATB2	GO:0000118	GO_REF:0000019	DNA-binding protein SATB2	SATB2_HUMAN|SATB2|KIAA1034|IPI00010433|A8K5Z8|Q4V763	1148
SATB2	ENSGAUG00000013657	SATBhomeobox2[Source:HGNCSymbol;Acc:21637]	SATB2;Q9UPW6	1.10508e-149	1365	13408	Q9UPW6	SATB2	GO:0000118	GO_REF:0000019	DNA-binding protein SATB2	SATB2_HUMAN|SATB2|KIAA1034|IPI00010433|A8K5Z8|Q4V763	1149
HDAC5	ENSGAUG00000000748	histonedeacetylase5[Source:HGNCSymbol;Acc:14068]	HDAC5;Q80ZH1	2.05108e-153	1400	13408	Q9UQL6	HDAC5	GO:0000118	PMID:12711221	Histone deacetylase 5	HDAC5_HUMAN|HDAC5|KIAA0600|IPI00217801|IPI00328289|IPI00556288|C9JFV9|O60340|O60528|Q96DY4	1150
BCL6	ENSGAUG00000018097		BCL6;Q5ZM39	6.29132e-85	808	13408	C9JCS5	BCL6	GO:0000122	GO_REF:0000019	Uncharacterized protein	C9JCS5_HUMAN|BCL6|IPI00926382	1151
BCL6	ENSGAUG00000019214	B-cellCLL/lymphoma6[Source:HGNCSymbol;Acc:1001]	BCL6;Q5ZM39	1.99249e-112	1042	13408	C9JCS5	BCL6	GO:0000122	GO_REF:0000019	Uncharacterized protein	C9JCS5_HUMAN|BCL6|IPI00926382	1152
ATM	ENSGAUG00000008875	ataxiatelangiectasiamutated[Source:HGNCSymbol;Acc:795]	ATM;Q13315	0.0	5716	13408	E9PFP9	ATM	GO:0000077	GO_REF:0000019	Uncharacterized protein	E9PFP9_HUMAN|ATM|IPI00298306	1153
ATM	ENSGAUG00000008875	1ataxiatelangiectasiamutated[Source:HGNCSymbol;Acc:795]	ATM;Q13315	3.07915e-95	893	13408	E9PFP9	ATM	GO:0000077	GO_REF:0000019	Uncharacterized protein	E9PFP9_HUMAN|ATM|IPI00298306	1154
ATM	ENSGAUG00000008875	ataxiatelangiectasiamutated[Source:HGNCSymbol;Acc:795]	ATM;Q13315	0.0	5716	13408	E9PRG7	ATM	GO:0000077	GO_REF:0000019	Uncharacterized protein	E9PRG7_HUMAN|ATM|IPI00977195	1155
ATM	ENSGAUG00000008875	1ataxiatelangiectasiamutated[Source:HGNCSymbol;Acc:795]	ATM;Q13315	3.07915e-95	893	13408	E9PRG7	ATM	GO:0000077	GO_REF:0000019	Uncharacterized protein	E9PRG7_HUMAN|ATM|IPI00977195	1156
CEP63	ENSGAUG00000020303	centrosomalprotein63kDa[Source:HGNCSymbol;Acc:25815]	CEP63;Q6PGZ0	1.77197e-10	156	13408	Q96MT8	CEP63	GO:0000077	GO_REF:0000024	Centrosomal protein of 63 kDa	CEP63_HUMAN|CEP63|IPI00018708|IPI00041779|IPI00043373|IPI00060568|D3DND8|D3DND9|D3DNE0|Q96CR0|Q9H8F5|Q9H8N0	1157
CEP63	ENSGAUG00000020303	centrosomalprotein63kDa[Source:HGNCSymbol;Acc:25815]	CEP63;Q6PGZ0	1.77197e-10	156	13408	Q96MT8	CEP63	GO:0000086	Reactome:REACT_2203	Centrosomal protein of 63 kDa	CEP63_HUMAN|CEP63|IPI00018708|IPI00041779|IPI00043373|IPI00060568|D3DND8|D3DND9|D3DNE0|Q96CR0|Q9H8F5|Q9H8N0	1158
CCNT1	ENSGAUG00000011475	cyclinT1[Source:HGNCSymbol;Acc:1599]	CCNT1;Q9XT26	7.01157e-139	1273	13408	A9XU13	CYCT1b	GO:0000079	GO_REF:0000002	Cyclin T1b	A9XU13_HUMAN|CYCT1b|CCNT1|IPI00791037|E7EX76	1159
CCNT2	ENSGAUG00000005205	cyclinT2[Source:HGNCSymbol;Acc:1600]	CCNT2;O60583	1.84484e-133	1226	13408	B4DH21	CCNT2	GO:0000079	GO_REF:0000002	cDNA FLJ58505, highly similar to Cyclin-T2	B4DH21_HUMAN|CCNT2|IPI01013780	1160
CCNT2	ENSGAUG00000006401	cyclinT2[Source:HGNCSymbol;Acc:1600]	CCNT2;O60583	2.12715e-139	1276	13408	B4DH21	CCNT2	GO:0000079	GO_REF:0000002	cDNA FLJ58505, highly similar to Cyclin-T2	B4DH21_HUMAN|CCNT2|IPI01013780	1161
LPIN1	ENSGAUG00000007572	lipin1[Source:HGNCSymbol;Acc:13345]	LPIN1;Q14693	4.46149e-162	1473	13408	B4DGZ6	LPIN1	GO:0000122	GO_REF:0000019	cDNA FLJ51642, highly similar to Lipin-1	B4DGZ6_HUMAN|LPIN1|IPI00788897	1162
CCNC	ENSGAUG00000007391	cyclinC[Source:HGNCSymbol;Acc:1581]	CCNC;Q28F72	3.56327e-147	1340	13408	B4DPZ1	CCNC	GO:0000079	GO_REF:0000002	Uncharacterized protein	B4DPZ1_HUMAN|CCNC|IPI00554688	1163
CCNA1	ENSGAUG00000006153	cyclinA1[Source:HGNCSymbol;Acc:1577]	CCNA1;Q92161	1.62176e-86	819	13408	B7Z7E3	CCNA1	GO:0000079	GO_REF:0000002	cDNA, FLJ79291, highly similar to Cyclin-A1	B7Z7E3_HUMAN|CCNA1|IPI00879221	1164
CCNY	ENSGAUG00000003794	cyclinY[Source:HGNCSymbol;Acc:23354]	CCNY;Q8ND76	9.36667e-95	888	13408	B7Z8E4	CCNY	GO:0000079	GO_REF:0000002	cDNA FLJ54216, highly similar to Cyclin fold protein 1	B7Z8E4_HUMAN|IPI01009591	1165
CCNY	ENSGAUG00000017720	cyclinY[Source:HGNCSymbol;Acc:23354]	CCNY;Q8ND76	8.52224e-151	1372	13408	B7Z8E4	CCNY	GO:0000079	GO_REF:0000002	cDNA FLJ54216, highly similar to Cyclin fold protein 1	B7Z8E4_HUMAN|IPI01009591	1166
CCNE1	ENSGAUG00000000312	cyclinE1[Source:HGNCSymbol;Acc:1589]	CCNE1;P47794	3.85562e-156	1419	13408	C9J2U0	CCNE1	GO:0000079	GO_REF:0000002	Uncharacterized protein	C9J2U0_HUMAN|CCNE1|IPI00216040	1167
LPIN1	ENSGAUG00000007572	lipin1[Source:HGNCSymbol;Acc:13345]	LPIN1;Q14693	4.46149e-162	1473	13408	C9J278	LPIN1	GO:0000122	GO_REF:0000019	Uncharacterized protein	C9J278_HUMAN|LPIN1|IPI00789470	1168
SATB1	ENSGAUG00000007176	SATBhomeobox1[Source:HGNCSymbol;Acc:10541]	SATB1;Q01826	0.0	1769	13408	C9J3I0	SATB1	GO:0000122	GO_REF:0000019	Uncharacterized protein	C9J3I0_HUMAN|SATB1|IPI00925653	1169
SATB1	ENSGAUG00000011439		SATB1;Q01826	1.35884e-105	986	13408	C9J3I0	SATB1	GO:0000122	GO_REF:0000019	Uncharacterized protein	C9J3I0_HUMAN|SATB1|IPI00925653	1170
OLIG2	ENSGAUG00000018584	oligodendrocytelineagetranscriptionfactor2[Source:HGNCSymbol;Acc:9398]	OLIG2;Q90XB3	8.17856e-38	397	13408	C9J444	OLIG2	GO:0000122	GO_REF:0000019	Uncharacterized protein	C9J444_HUMAN|OLIG2|IPI00853262	1171
OLIG2	ENSGAUG00000019211		OLIG2;Q90XB3	1.23465e-30	334	13408	C9J444	OLIG2	GO:0000122	GO_REF:0000019	Uncharacterized protein	C9J444_HUMAN|OLIG2|IPI00853262	1172
CCNK	ENSGAUG00000010181	cyclinK[Source:HGNCSymbol;Acc:1596]	CCNK;O75909	3.21103e-135	1238	13408	C9JI13	CCNK	GO:0000079	GO_REF:0000002	Uncharacterized protein	C9JI13_HUMAN|CCNK|IPI00953526	1173
CCNK	ENSGAUG00000015907		CCNK;O75909	2.05702e-136	1247	13408	C9JI13	CCNK	GO:0000079	GO_REF:0000002	Uncharacterized protein	C9JI13_HUMAN|CCNK|IPI00953526	1174
SATB1	ENSGAUG00000007176	SATBhomeobox1[Source:HGNCSymbol;Acc:10541]	SATB1;Q01826	0.0	1769	13408	C9JGL9	SATB1	GO:0000122	GO_REF:0000019	Uncharacterized protein	C9JGL9_HUMAN|SATB1|IPI00925809	1175
SATB1	ENSGAUG00000011439		SATB1;Q01826	1.35884e-105	986	13408	C9JGL9	SATB1	GO:0000122	GO_REF:0000019	Uncharacterized protein	C9JGL9_HUMAN|SATB1|IPI00925809	1176
THRB	ENSGAUG00000000107	coagulationfactorII(thrombin)[Source:HGNCSymbol;Acc:3535]	THRB;P00734	8.54616e-157	1426	13408	C9JHC2	THRB	GO:0000122	GO_REF:0000019	Uncharacterized protein	C9JHC2_HUMAN|THRB|IPI00926193	1177
CCNT2	ENSGAUG00000005205	cyclinT2[Source:HGNCSymbol;Acc:1600]	CCNT2;O60583	1.84484e-133	1226	13408	C9JUL2	CCNT2	GO:0000079	GO_REF:0000002	Uncharacterized protein	C9JUL2_HUMAN|CCNT2|IPI00926372	1178
CCNT2	ENSGAUG00000006401	cyclinT2[Source:HGNCSymbol;Acc:1600]	CCNT2;O60583	2.12715e-139	1276	13408	C9JUL2	CCNT2	GO:0000079	GO_REF:0000002	Uncharacterized protein	C9JUL2_HUMAN|CCNT2|IPI00926372	1179
CCNC	ENSGAUG00000007391	cyclinC[Source:HGNCSymbol;Acc:1581]	CCNC;Q28F72	3.56327e-147	1340	13408	E5RFK5	CCNC	GO:0000079	GO_REF:0000002	Uncharacterized protein	E5RFK5_HUMAN|CCNC|IPI00979643	1180
CCNB1	ENSGAUG00000010211	cyclinB1[Source:HGNCSymbol;Acc:1579]	CCNB1;Q9DGA0	1.6601e-141	1292	13408	E9PC90	CCNB1	GO:0000079	GO_REF:0000002	Uncharacterized protein	E9PC90_HUMAN|CCNB1|IPI00966293	1181
CCNH	ENSGAUG00000000542	cyclinH[Source:HGNCSymbol;Acc:1594]	CCNH;P51947	7.80898e-97	907	13408	E9PDB6	CCNH	GO:0000079	GO_REF:0000002	Uncharacterized protein	E9PDB6_HUMAN|CCNH|IPI00556112	1182
CCNT2	ENSGAUG00000005205	cyclinT2[Source:HGNCSymbol;Acc:1600]	CCNT2;O60583	1.84484e-133	1226	13408	F2Z2C9	CCNT2	GO:0000079	GO_REF:0000002	Uncharacterized protein	F2Z2C9_HUMAN|CCNT2|IPI00927944	1183
CCNT2	ENSGAUG00000006401	cyclinT2[Source:HGNCSymbol;Acc:1600]	CCNT2;O60583	2.12715e-139	1276	13408	F2Z2C9	CCNT2	GO:0000079	GO_REF:0000002	Uncharacterized protein	F2Z2C9_HUMAN|CCNT2|IPI00927944	1184
CCND1	ENSGAUG00000015686	cyclinD1[Source:HGNCSymbol;Acc:1582]	CCND1;Q90459	6.03021e-114	1053	13408	F5H4R3	CCND1	GO:0000079	GO_REF:0000002	Uncharacterized protein	F5H4R3_HUMAN|CCND1|IPI01013571	1185
CCND1	ENSGAUG00000016975	cyclinD1[Source:HGNCSymbol;Acc:1582]	CCND1;Q90459	7.74536e-114	1052	13408	F5H4R3	CCND1	GO:0000079	GO_REF:0000002	Uncharacterized protein	F5H4R3_HUMAN|CCND1|IPI01013571	1186
CDKN3	ENSGAUG00000000936	cyclin-dependentkinaseinhibitor3[Source:HGNCSymbol;Acc:1791]	CDKN3;Q16667	7.98667e-65	628	13408	Q16667	CDKN3	GO:0000079	PMID:8242750	Cyclin-dependent kinase inhibitor 3	CDKN3_HUMAN|CDI1|CDKN3|CIP2|KAP|IPI00003445|IPI00909462|Q53ZU6|Q5U0M4|Q6P1N8|Q99585|Q9BPW7|Q9BY36|Q9C042|Q9C046|Q9C047|Q9C049|Q9C051|Q9C053	1187
CDKN3	ENSGAUG00000000936	cyclin-dependentkinaseinhibitor3[Source:HGNCSymbol;Acc:1791]	CDKN3;Q16667	7.98667e-65	628	13408	Q16667	CDKN3	GO:0000082	PMID:8127873	Cyclin-dependent kinase inhibitor 3	CDKN3_HUMAN|CDI1|CDKN3|CIP2|KAP|IPI00003445|IPI00909462|Q53ZU6|Q5U0M4|Q6P1N8|Q99585|Q9BPW7|Q9BY36|Q9C042|Q9C046|Q9C047|Q9C049|Q9C051|Q9C053	1188
SKA2	ENSGAUG00000013180		SKA2;Q0P426	1.64954e-26	295	13408	Q8WVK7	SKA2	GO:0000087	Reactome:REACT_910	Spindle and kinetochore-associated protein 2	SKA2_HUMAN|SKA2|FAM33A|IPI00103149|A6NIL3|B3KPL3	1189
STAG1	ENSGAUG00000012908	stromalantigen1[Source:HGNCSymbol;Acc:11354]	STAG1;Q8WVM7	0.0	5296	13408	Q8WVM7	STAG1	GO:0000087	Reactome:REACT_910	Cohesin subunit SA-1	STAG1_HUMAN|SA1|STAG1|IPI00025158|O00539	1190
SKA2	ENSGAUG00000013180		SKA2;Q0P426	1.64954e-26	295	13408	Q8WVK7	SKA2	GO:0000090	PMID:17093495	Spindle and kinetochore-associated protein 2	SKA2_HUMAN|SKA2|FAM33A|IPI00103149|A6NIL3|B3KPL3	1191
CK5P3	ENSGAUG00000003054	CDK5regulatorysubunitassociatedprotein3[Source:HGNCSymbol;Acc:18673]	CK5P3;Q99LM2	7.80908e-178	1607	13408	Q96JB5	CDK5RAP3	GO:0000079	GO_REF:0000024	CDK5 regulatory subunit-associated protein 3	CK5P3_HUMAN|MSTP016|CDK5RAP3|IC53|OK/SW-cl.114|PP1553|IPI00018780|IPI00187145|IPI00414442|D3DTU1|D3DTU2|Q53FA2|Q9H3F8|Q9H8G0|Q9HBR9	1192
NSL1	ENSGAUG00000016276	NSL1,MINDkinetochorecomplexcomponent,homolog(S.cerevisiae)[Source:HGNCSymbol;Acc:24548]	NSL1;Q96IY1	1.31197e-10	157	13408	Q96IY1	NSL1	GO:0000087	Reactome:REACT_910	Kinetochore-associated protein NSL1 homolog	NSL1_HUMAN|DC8|NSL1|C1orf48|DC31|MIS14|IPI00306330|Q5SY75|Q9H2M5|Q9NRN8|Q9Y415	1193
NOG1	ENSGAUG00000016090	GTPbindingprotein4[Source:HGNCSymbol;Acc:21535]	NOG1;Q9BZE4	0.0	2607	13408	Q9BZE4	GTPBP4	GO:0000079	PMID:17210637	Nucleolar GTP-binding protein 1	NOG1_HUMAN|GTPBP4|CRFG|NOG1|IPI00385042|O95446|Q5T3R8|Q9NVJ8	1194
CEP41	ENSGAUG00000010629	testisspecific,14[Source:HGNCSymbol;Acc:12370]	CEP41;Q99NF3	1.20382e-75	724	13408	Q9BYV8	TSGA14	GO:0000086	Reactome:REACT_2203	Centrosomal protein of 41 kDa	CEP41_HUMAN|CEP41|TSGA14|IPI00019448|IPI00168911|IPI00385062|IPI00514880|Q7Z496|Q86TM1|Q8NFU8|Q9H6A3|Q9NPV3	1195
NUF2	ENSGAUG00000005004	NUF2,NDC80kinetochorecomplexcomponent,homolog(S.cerevisiae)[Source:HGNCSymbol;Acc:14621]	NUF2;Q7ZW63	4.80161e-123	1134	13408	Q9BZD4	NUF2	GO:0000087	Reactome:REACT_910	Kinetochore protein Nuf2	NUF2_HUMAN|NUF2|CDCA1|NUF2R|IPI00305887|Q8WU69|Q96HJ4|Q96Q78	1196
TBL1R	ENSGAUG00000002973		TBL1R;Q8BHJ5	0.0	2408	13408	Q9BZK7	TBL1XR1	GO:0000118	PMID:18326024	F-box-like/WD repeat-containing protein TBL1XR1	TBL1R_HUMAN|IRA1|TBL1XR1|TBLR1|IPI00002922|D3DNQ9|Q14DC3|Q9H2I1|Q9H9A1	1197
TBL1R	ENSGAUG00000017718	transducin(beta)-like1X-linkedreceptor1[Source:HGNCSymbol;Acc:29529]	TBL1R;Q8BHJ5	4.14128e-75	722	13408	Q9BZK7	TBL1XR1	GO:0000118	PMID:18326024	F-box-like/WD repeat-containing protein TBL1XR1	TBL1R_HUMAN|IRA1|TBL1XR1|TBLR1|IPI00002922|D3DNQ9|Q14DC3|Q9H2I1|Q9H9A1	1198
GCP4	ENSGAUG00000003745	tubulin,gammacomplexassociatedprotein4[Source:HGNCSymbol;Acc:16691]	GCP4;Q9UGJ1	0.0	2980	13408	Q9UGJ1	TUBGCP4	GO:0000086	Reactome:REACT_2203	Gamma-tubulin complex component 4	GCP4_HUMAN|TUBGCP4|76P|GCP4|IPI00004389|IPI00793078|B3KNK6|Q969X3|Q9NVF0	1199
LRWD1	ENSGAUG00000009685	leucine-richrepeatsandWDrepeatdomaincontaining1[Source:HGNCSymbol;Acc:21769]	LRWD1;B0R160	0.0	1656	13408	Q9UFC0	LRWD1	GO:0000080	PMID:20932478	Leucine-rich repeat and WD repeat-containing protein 1	LRWD1_HUMAN|ORCA|LRWD1|IPI00069309|A8K4K2|B2R9G2|Q8N0T9|Q8WV43|Q96GJ2	1200
TFDP1	ENSGAUG00000011559	transcriptionfactorDpfamily,member3[Source:HGNCSymbol;Acc:24603]	TFDP1;Q14186	5.43314e-158	1435	13408	Q14186	TFDP1	GO:0000080	Reactome:REACT_1590	Transcription factor Dp-1	TFDP1_HUMAN|DP1|TFDP1|IPI00029095|Q5JSB4|Q8IZL5	1201
DPOA2	ENSGAUG00000012212	polymerase(DNAdirected),alpha2(70kDsubunit)[Source:HGNCSymbol;Acc:30073]	DPOA2;Q14181	1.42827e-168	1528	13408	Q14181	POLA2	GO:0000082	Reactome:REACT_1783	DNA polymerase alpha subunit B	DPOA2_HUMAN|POLA2|IPI00290272|Q9BPV3	1202
TFDP1	ENSGAUG00000011559	transcriptionfactorDpfamily,member3[Source:HGNCSymbol;Acc:24603]	TFDP1;Q14186	5.43314e-158	1435	13408	Q14186	TFDP1	GO:0000082	Reactome:REACT_1783	Transcription factor Dp-1	TFDP1_HUMAN|DP1|TFDP1|IPI00029095|Q5JSB4|Q8IZL5	1203
DPOA2	ENSGAUG00000012212	polymerase(DNAdirected),alpha2(70kDsubunit)[Source:HGNCSymbol;Acc:30073]	DPOA2;Q14181	1.42827e-168	1528	13408	Q14181	POLA2	GO:0000084	Reactome:REACT_899	DNA polymerase alpha subunit B	DPOA2_HUMAN|POLA2|IPI00290272|Q9BPV3	1204
E2F2	ENSGAUG00000002446	E2Ftranscriptionfactor2[Source:HGNCSymbol;Acc:3114]	E2F2;Q14209	1.4064e-98	923	13408	Q14209	E2F2	GO:0000080	Reactome:REACT_1590	Transcription factor E2F2	E2F2_HUMAN|E2F2|IPI00290548|B2R9W1|Q7Z6H1	1205
NPAT	ENSGAUG00000008943	nuclearprotein,ataxia-telangiectasialocus[Source:HGNCSymbol;Acc:7896]	NPAT;Q8BMA5	5.29074e-75	719	13408	Q14207	NPAT	GO:0000083	PMID:15988025	Protein NPAT	NPAT_HUMAN|CAND3|NPAT|E14|IPI00290547|A8K1V5|A8K6M2|Q13632|Q14967|Q16580|Q86W55|Q8IWE9	1206
NPAT	ENSGAUG00000008968	nuclearprotein,ataxia-telangiectasialocus[Source:HGNCSymbol;Acc:7896]	NPAT;Q8BMA5	7.3507e-06	116	13408	Q14207	NPAT	GO:0000083	PMID:15988025	Protein NPAT	NPAT_HUMAN|CAND3|NPAT|E14|IPI00290547|A8K1V5|A8K6M2|Q13632|Q14967|Q16580|Q86W55|Q8IWE9	1207
DCTN1	ENSGAUG00000013751	dynactin1(p150,gluedhomolog,Drosophila)[Source:HGNCSymbol;Acc:2711]	DCTN1;Q6PCJ1	0.0	2318	13408	Q14203	DCTN1	GO:0000086	Reactome:REACT_2203	Dynactin subunit 1	DCTN1_HUMAN|DCTN1|IPI00219114|IPI00872359|O95296|Q9BRM9|Q9UIU1|Q9UIU2	1208
DCTN1	ENSGAUG00000014304	dynactin1(p150,gluedhomolog,Drosophila)[Source:HGNCSymbol;Acc:2711]	DCTN1;Q6PCJ1	0.0	3348	13408	Q14203	DCTN1	GO:0000086	Reactome:REACT_2203	Dynactin subunit 1	DCTN1_HUMAN|DCTN1|IPI00219114|IPI00872359|O95296|Q9BRM9|Q9UIU1|Q9UIU2	1209
DYHC1	ENSGAUG00000009353	dynein,cytoplasmic1,heavychain1[Source:HGNCSymbol;Acc:2961]	DYHC1;Q14204	0.0	12856	13408	Q14204	DYNC1H1	GO:0000086	Reactome:REACT_2203	Cytoplasmic dynein 1 heavy chain 1	DYHC1_HUMAN|DYNC1H1|DHC1|DNCH1|DNCL|DNECL|DYHC|KIAA0325|IPI00456969|B0I1R0|Q6DKQ7|Q8WU28|Q92814|Q9Y4G5	1210
TBRG4	ENSGAUG00000016100	smallnucleolarRNA,H/ACAbox5B[Source:HGNCSymbol;Acc:32589]	TBRG4;Q6DJ55	2.84738e-142	1302	13408	Q969Z0	TBRG4	GO:0000080	PMID:9383053	Protein TBRG4	TBRG4_HUMAN|CPR2|TBRG4|FASTKD4|KIAA0948|IPI00329625|IPI00477123|A4D2L2|A4D2L3|D3DVL5|D3DVL6|O14710|Q53GI8|Q8NDM4|Q9BUC6|Q9Y2F6	1211
LSM10	ENSGAUG00000019832	LSM10,U7smallnuclearRNAassociated[Source:HGNCSymbol;Acc:17562]	LSM10;Q8QZX5	1.12635e-29	321	13408	Q969L4	LSM10	GO:0000084	PMID:16914750	U7 snRNA-associated Sm-like protein LSm10	LSM10_HUMAN|LSM10|IPI00056416	1212
HDA10	ENSGAUG00000004935	histonedeacetylase10[Source:HGNCSymbol;Acc:18128]	HDA10;Q969S8	6.66413e-156	1419	13408	Q969S8	HDAC10	GO:0000118	PMID:11861901	Histone deacetylase 10	HDA10_HUMAN|HDAC10|IPI00012439|IPI00216339|IPI00216341|IPI00879495|Q08AP4|Q6STF9|Q96P77|Q96P78|Q9H028|Q9UGX1|Q9UGX2	1213
THRB	ENSGAUG00000000107	coagulationfactorII(thrombin)[Source:HGNCSymbol;Acc:3535]	THRB;P00734	8.54616e-157	1426	13408	C9JJM3	THRB	GO:0000122	GO_REF:0000019	Uncharacterized protein	C9JJM3_HUMAN|THRB|IPI00926564	1214
CUL1	ENSGAUG00000005996	cullin1[Source:HGNCSymbol;Acc:2551]	CUL1;Q9WTX6	1.46704e-76	734	13408	Q13616	CUL1	GO:0000082	Reactome:REACT_1783	Cullin-1	CUL1_HUMAN|CUL1|IPI00014310|D3DWG3|O60719|Q08AL6|Q8IYW1	1215
CUL1	ENSGAUG00000018095	cullin1[Source:HGNCSymbol;Acc:2551]	CUL1;Q9WTX6	0.0	3792	13408	Q13616	CUL1	GO:0000082	Reactome:REACT_1783	Cullin-1	CUL1_HUMAN|CUL1|IPI00014310|D3DWG3|O60719|Q08AL6|Q8IYW1	1216
CUL2	ENSGAUG00000017665	cullin2[Source:HGNCSymbol;Acc:2552]	CUL2;Q9D4H8	0.0	3717	13408	Q13617	CUL2	GO:0000082	PMID:8681378	Cullin-2	CUL2_HUMAN|CUL2|IPI00014311|B3KT95|D3DRY6|O00200|Q5T2B6|Q9UNF9	1217
CUL3	ENSGAUG00000006221	cullin3[Source:HGNCSymbol;Acc:2553]	CUL3;Q13618	0.0	3943	13408	Q13618	CUL3	GO:0000082	PMID:8681378	Cullin-3	CUL3_HUMAN|CUL3|KIAA0617|IPI00014312|IPI00382458|IPI00382459|A8K536|B8ZZC3|O75415|Q569L3|Q9UBI8|Q9UET7	1218
CUL3	ENSGAUG00000017178	cullin3[Source:HGNCSymbol;Acc:2553]	CUL3;B5DF89	0.0	3954	13408	Q13618	CUL3	GO:0000082	PMID:8681378	Cullin-3	CUL3_HUMAN|CUL3|KIAA0617|IPI00014312|IPI00382458|IPI00382459|A8K536|B8ZZC3|O75415|Q569L3|Q9UBI8|Q9UET7	1219
CUL1	ENSGAUG00000005996	cullin1[Source:HGNCSymbol;Acc:2551]	CUL1;Q9WTX6	1.46704e-76	734	13408	Q13616	CUL1	GO:0000084	Reactome:REACT_899	Cullin-1	CUL1_HUMAN|CUL1|IPI00014310|D3DWG3|O60719|Q08AL6|Q8IYW1	1220
CUL1	ENSGAUG00000018095	cullin1[Source:HGNCSymbol;Acc:2551]	CUL1;Q9WTX6	0.0	3792	13408	Q13616	CUL1	GO:0000084	Reactome:REACT_899	Cullin-1	CUL1_HUMAN|CUL1|IPI00014310|D3DWG3|O60719|Q08AL6|Q8IYW1	1221
CUL3	ENSGAUG00000006221	cullin3[Source:HGNCSymbol;Acc:2553]	CUL3;Q13618	0.0	3943	13408	Q13618	CUL3	GO:0000090	PMID:17543862	Cullin-3	CUL3_HUMAN|CUL3|KIAA0617|IPI00014312|IPI00382458|IPI00382459|A8K536|B8ZZC3|O75415|Q569L3|Q9UBI8|Q9UET7	1222
CUL3	ENSGAUG00000017178	cullin3[Source:HGNCSymbol;Acc:2553]	CUL3;B5DF89	0.0	3954	13408	Q13618	CUL3	GO:0000090	PMID:17543862	Cullin-3	CUL3_HUMAN|CUL3|KIAA0617|IPI00014312|IPI00382458|IPI00382459|A8K536|B8ZZC3|O75415|Q569L3|Q9UBI8|Q9UET7	1223
CUL5	ENSGAUG00000011242	cullin5[Source:HGNCSymbol;Acc:2556]	CUL5;Q93034	0.0	3870	13408	Q93034	CUL5	GO:0000082	PMID:8681378	Cullin-5	CUL5_HUMAN|VACM1|CUL5|IPI00216003|A8K960|O14766|Q9BZC6	1224
CUL5	ENSGAUG00000014480	cullin5[Source:HGNCSymbol;Acc:2556]	CUL5;Q93034	1.83534e-167	1520	13408	Q93034	CUL5	GO:0000082	PMID:8681378	Cullin-5	CUL5_HUMAN|VACM1|CUL5|IPI00216003|A8K960|O14766|Q9BZC6	1225
CENPM	ENSGAUG00000005495	centromereproteinM[Source:HGNCSymbol;Acc:18352]	CENPM;Q7ZZC6	5.48773e-40	413	13408	Q9NSP4	CENPM	GO:0000087	Reactome:REACT_910	Centromere protein M	CENPM_HUMAN|C22orf18|CENPM|ICEN39|PANE1|IPI00031566|IPI00410143|IPI00739757|A7LM22|Q6I9W3	1226
E2F4	ENSGAUG00000003172		E2F4;Q16254	2.71966e-46	468	13408	Q16254	E2F4	GO:0000083	GO_REF:0000019	Transcription factor E2F4	E2F4_HUMAN|E2F4|IPI00292880|A6NGR8|B5BU56|Q12991|Q15328	1227
K2022	ENSGAUG00000020192	KIAA2022[Source:HGNCSymbol;Acc:29433]	K2022;Q5DTT1	3.71547e-162	1476	13408	Q5QGS0	KIAA2022	GO:0000084	GO_REF:0000033	Uncharacterized protein KIAA2022	K2022_HUMAN|KIAA2022|IPI00238220|A7YY87|Q5JUX9|Q8IVE9	1228
FOXP1	ENSGAUG00000005614	forkheadboxP3[Source:HGNCSymbol;Acc:6106]	FOXP1;Q9H334	1.4963e-25	288	13408	C9IYY1	FOXP1	GO:0000122	GO_REF:0000019	Uncharacterized protein	C9IYY1_HUMAN|FOXP1|IPI00947347	1229
XPO1	ENSGAUG00000004441		XPO1;Q6P5F9	0.0	5288	13408	C9IZS4	XPO1	GO:0000122	GO_REF:0000019	Uncharacterized protein	C9IZS4_HUMAN|XPO1|IPI00894059	1230
XPO1	ENSGAUG00000019063	exportin1(CRM1homolog,yeast)[Source:HGNCSymbol;Acc:12825]	XPO1;Q80U96	0.0	5084	13408	C9IZS4	XPO1	GO:0000122	GO_REF:0000019	Uncharacterized protein	C9IZS4_HUMAN|XPO1|IPI00894059	1231
DNJC2	ENSGAUG00000003391	DnaJ(Hsp40)homolog,subfamilyC,member2[Source:HGNCSymbol;Acc:13192]	DNJC2;Q6NWJ4	0.0	1953	13408	Q99543	DNAJC2	GO:0000085	GO_REF:0000019	DnaJ homolog subfamily C member 2	DNJC2_HUMAN|DNAJC2|MPHOSPH11|MPP11|ZRF1|IPI00455199|IPI00830108|A4VCI0|Q9BVX1	1232
MPH6	ENSGAUG00000005632	M-phasephosphoprotein6[Source:HGNCSymbol;Acc:7214]	MPH6;Q9D1Q1	1.5184e-31	337	13408	Q99547	MPHOSPH6	GO:0000087	PMID:8885239	M-phase phosphoprotein 6	MPH6_HUMAN|MPHOSPH6|MPP6|IPI00016074|B2RAF0	1233
MPP9	ENSGAUG00000018284	M-phasephosphoprotein9[Source:HGNCSymbol;Acc:7215]	MPP9;Q99550	3.7983e-61	602	13408	Q99550	MPHOSPH9	GO:0000087	PMID:8885239	M-phase phosphoprotein 9	MPP9_HUMAN|MPP9|MPHOSPH9|IPI00177967|IPI00914850|A1L486|A6NEE2|B3KR87|Q9H976	1234
SFI1	ENSGAUG00000001129	Sfi1homolog,spindleassemblyassociated(yeast)[Source:HGNCSymbol;Acc:29064]	SFI1;B0KWR6	2.15917e-24	282	13408	A8K8P3	SFI1	GO:0000086	Reactome:REACT_2203	Protein SFI1 homolog	SFI1_HUMAN|KIAA0542|SFI1|IPI00001348|IPI00816814|IPI00853076|IPI00871555|IPI00926432|IPI00952862|IPI00953352|A1L373|A1L387|A2A2L2|B1AKL9|B5MDB7|B7Z1V6|B7Z8G3|B7ZBE2|B7ZBE3|O60289|Q2TAN8|Q5W1B5|Q86TK0|Q8N4U8|Q8N8C1|Q8WU14	1235
CKAP5	ENSGAUG00000009277		CKAP5;A2AGT5	5.81174e-166	1508	13408	Q14008	CKAP5	GO:0000086	Reactome:REACT_2203	Cytoskeleton-associated protein 5	CKAP5_HUMAN|CKAP5|KIAA0097|IPI00028275|IPI00472887|IPI00921422|Q05D70|Q0VAX7|Q0VAX8|Q14668|Q2TA89|Q6NSH4	1236
CKAP5	ENSGAUG00000009277	1	CKAP5;Q14008	0.0	3435	13408	Q14008	CKAP5	GO:0000086	Reactome:REACT_2203	Cytoskeleton-associated protein 5	CKAP5_HUMAN|CKAP5|KIAA0097|IPI00028275|IPI00472887|IPI00921422|Q05D70|Q0VAX7|Q0VAX8|Q14668|Q2TA89|Q6NSH4	1237
CKAP5	ENSGAUG00000015373	cytoskeletonassociatedprotein5[Source:HGNCSymbol;Acc:28959]	CKAP5;Q14008	0.0	4837	13408	Q14008	CKAP5	GO:0000086	Reactome:REACT_2203	Cytoskeleton-associated protein 5	CKAP5_HUMAN|CKAP5|KIAA0097|IPI00028275|IPI00472887|IPI00921422|Q05D70|Q0VAX7|Q0VAX8|Q14668|Q2TA89|Q6NSH4	1238
CKAP5	ENSGAUG00000009277		CKAP5;A2AGT5	5.81174e-166	1508	13408	Q14008	CKAP5	GO:0000087	Reactome:REACT_910	Cytoskeleton-associated protein 5	CKAP5_HUMAN|CKAP5|KIAA0097|IPI00028275|IPI00472887|IPI00921422|Q05D70|Q0VAX7|Q0VAX8|Q14668|Q2TA89|Q6NSH4	1239
CKAP5	ENSGAUG00000009277	1	CKAP5;Q14008	0.0	3435	13408	Q14008	CKAP5	GO:0000087	Reactome:REACT_910	Cytoskeleton-associated protein 5	CKAP5_HUMAN|CKAP5|KIAA0097|IPI00028275|IPI00472887|IPI00921422|Q05D70|Q0VAX7|Q0VAX8|Q14668|Q2TA89|Q6NSH4	1240
CKAP5	ENSGAUG00000015373	cytoskeletonassociatedprotein5[Source:HGNCSymbol;Acc:28959]	CKAP5;Q14008	0.0	4837	13408	Q14008	CKAP5	GO:0000087	Reactome:REACT_910	Cytoskeleton-associated protein 5	CKAP5_HUMAN|CKAP5|KIAA0097|IPI00028275|IPI00472887|IPI00921422|Q05D70|Q0VAX7|Q0VAX8|Q14668|Q2TA89|Q6NSH4	1241
DLGP5	ENSGAUG00000004136	discs,large(Drosophila)homolog-associatedprotein5[Source:HGNCSymbol;Acc:16864]	DLGP5;Q8K4R9	3.43871e-32	352	13408	Q15398	DLGAP5	GO:0000087	PMID:12527899	Disks large-associated protein 5	DLGP5_HUMAN|DLGAP5|DLG7|KIAA0008|IPI00647106|IPI00647892|Q8NG58	1242
TPD53	ENSGAUG00000007247	tumorproteinD52-like1[Source:HGNCSymbol;Acc:12006]	TPD53;Q16890	1.4728e-43	441	13408	Q16890	TPD52L1	GO:0000086	PMID:16112108	Tumor protein D53	TPD53_HUMAN|TPD52L1|IPI00414728|IPI00457045|IPI00642078|IPI00976469|A8K757|A8K772|A8MUD2|A8MUJ7|A8MW70|O43397|Q5TC99|Q5TDQ0|Q9BUQ6|Q9C054	1243
TPD53	ENSGAUG00000019591	1	TPD53;Q9I8F4	2.338e-22	258	13408	Q16890	TPD52L1	GO:0000086	PMID:16112108	Tumor protein D53	TPD53_HUMAN|TPD52L1|IPI00414728|IPI00457045|IPI00642078|IPI00976469|A8K757|A8K772|A8MUD2|A8MUJ7|A8MW70|O43397|Q5TC99|Q5TDQ0|Q9BUQ6|Q9C054	1244
CDO1	ENSGAUG00000007304	cysteinedioxygenase,typeI[Source:HGNCSymbol;Acc:1795]	CDO1;Q6NWZ9	6.79544e-95	887	13408	Q16878	CDO1	GO:0000097	PMID:12110289	Cysteine dioxygenase type 1	CDO1_HUMAN|CDO1|IPI00294447|B2RAK4|P78513|Q6FHZ8|Q8TB64	1245
KDM8	ENSGAUG00000004649	jumonjidomaincontaining5[Source:HGNCSymbol;Acc:25840]	KDM8;B5XF11	2.32345e-156	1421	13408	Q8N371	JMJD5	GO:0000086	PMID:20457893	Lysine-specific demethylase 8	KDM8_HUMAN|JMJD5|KDM8|IPI00296340|IPI00435577|IPI00922284|B4DLU9|Q6VAK5|Q9H8B1	1246
STAG2	ENSGAUG00000003196	stromalantigen2[Source:HGNCSymbol;Acc:11355]	STAG2;Q8N3U4	0.0	5011	13408	Q8N3U4	STAG2	GO:0000087	Reactome:REACT_910	Cohesin subunit SA-2	STAG2_HUMAN|SA2|STAG2|IPI00470883|IPI00552978|B1AMT5|D3DTF5|O00540|Q5JTI6|Q68DE9|Q9H1N8	1247
STAG2	ENSGAUG00000012894		STAG2;Q9DGN0	1.17961e-66	646	13408	Q8N3U4	STAG2	GO:0000087	Reactome:REACT_910	Cohesin subunit SA-2	STAG2_HUMAN|SA2|STAG2|IPI00470883|IPI00552978|B1AMT5|D3DTF5|O00540|Q5JTI6|Q68DE9|Q9H1N8	1248
STAG2	ENSGAUG00000012900		STAG2;Q8N3U4	1.02643e-69	671	13408	Q8N3U4	STAG2	GO:0000087	Reactome:REACT_910	Cohesin subunit SA-2	STAG2_HUMAN|SA2|STAG2|IPI00470883|IPI00552978|B1AMT5|D3DTF5|O00540|Q5JTI6|Q68DE9|Q9H1N8	1249
STAG2	ENSGAUG00000018792		STAG2;Q8N3U4	8.58241e-42	429	13408	Q8N3U4	STAG2	GO:0000087	Reactome:REACT_910	Cohesin subunit SA-2	STAG2_HUMAN|SA2|STAG2|IPI00470883|IPI00552978|B1AMT5|D3DTF5|O00540|Q5JTI6|Q68DE9|Q9H1N8	1250
CENPS	ENSGAUG00000016423	cortistatin[Source:HGNCSymbol;Acc:2257]	CENPS;Q9D084	6.01443e-24	272	13408	Q8N2Z9	APITD1	GO:0000087	Reactome:REACT_910	Centromere protein S	CENPS_HUMAN|APITD1|CENPS|FAAP16|MHF1|IPI00166526|IPI00168825|IPI00168833|Q8NFE5|Q8NFG5	1251
CCNY	ENSGAUG00000003794	cyclinY[Source:HGNCSymbol;Acc:23354]	CCNY;Q8ND76	9.36667e-95	888	13408	Q8ND76	CCNY	GO:0000086	PMID:20059949	Cyclin-Y	CCNY_HUMAN|C10orf9|CCNY|CBCP1|CFP1|IPI00334743|IPI00413625|IPI00465457|B7ZKX9|D3DRY9|Q2M3V4|Q2TU96|Q6NT86|Q7Z4U7|Q8TEX2|Q8TEX3|Q96M99|Q96P45	1252
CCNY	ENSGAUG00000017720	cyclinY[Source:HGNCSymbol;Acc:23354]	CCNY;Q8ND76	8.52224e-151	1372	13408	Q8ND76	CCNY	GO:0000086	PMID:20059949	Cyclin-Y	CCNY_HUMAN|C10orf9|CCNY|CBCP1|CFP1|IPI00334743|IPI00413625|IPI00465457|B7ZKX9|D3DRY9|Q2M3V4|Q2TU96|Q6NT86|Q7Z4U7|Q8TEX2|Q8TEX3|Q96M99|Q96P45	1253
CE192	ENSGAUG00000013565	centrosomalprotein192kDa[Source:HGNCSymbol;Acc:25515]	CE192;Q8TEP8	0.0	2829	13408	Q8TEP8	CEP192	GO:0000086	Reactome:REACT_2203	Centrosomal protein of 192 kDa	CE192_HUMAN|KIAA1569|PP8407|CEP192|IPI00455675|IPI00456708|Q8WYT8|Q9H0F4|Q9NW27	1254
AKAP9	ENSGAUG00000007209	Akinase(PRKA)anchorprotein(yotiao)9[Source:HGNCSymbol;Acc:379]	AKAP9;Q99996	2.36186e-117	1094	13408	Q99996	AKAP9	GO:0000086	Reactome:REACT_2203	A-kinase anchor protein 9	AKAP9_HUMAN|AKAP350|AKAP9|AKAP450|KIAA0803|IPI00019223|IPI00220624|IPI00220625|IPI00220627|IPI00220628|IPI00793082|A4D1F0|A4D1F2|A4D1F4|O14869|O43355|O94895|Q75N20|Q9UQH3|Q9UQQ4|Q9Y6B8|Q9Y6Y2	1255
CASC5	ENSGAUG00000000563	cancersusceptibilitycandidate5[Source:HGNCSymbol;Acc:24054]	CASC5;Q8NG31	1.46676e-46	475	13408	Q8NG31	CASC5	GO:0000087	Reactome:REACT_910	Protein CASC5	CASC5_HUMAN|KIAA1570|CASC5|KNL1|IPI00163659|IPI00170766|IPI00220694|IPI00747876|Q8NHE1|Q8WXA6|Q9HCK2|Q9NR92	1256
HELT	ENSGAUG00000012454	HES/HEY-liketranscriptionfactor[Source:HGNCSymbol;Acc:33783]	HELT;Q6QB00	1.43532e-86	817	13408	A6NFD8	HELT	GO:0000122	GO_REF:0000019	Hairy and enhancer of split-related protein HELT	HELT_HUMAN|HELT|IPI00398093|IPI00896528|B2RTS5|B7ZMI8	1257
STRAP	ENSGAUG00000001086	serine/threoninekinasereceptorassociatedprotein[Source:HGNCSymbol;Acc:30796]	STRAP;Q9Z1Z2	2.26578e-132	1213	13408	B0AZV0	STRAP	GO:0000122	GO_REF:0000019	cDNA, FLJ79540, highly similar to Serine-threonine kinase receptor-associatedprotein	B0AZV0_HUMAN|STRAP|IPI01015342	1258
MXI1	ENSGAUG00000014798	MAXinteractor1[Source:HGNCSymbol;Acc:7534]	MXI1;P50541	1.10077e-40	416	13408	B1ANN9	MXI1	GO:0000122	GO_REF:0000019	Uncharacterized protein	B1ANN9_HUMAN|MXI1|RP11-549L6.1-010|IPI00642612	1259
MXI1	ENSGAUG00000016573	MAXinteractor1[Source:HGNCSymbol;Acc:7534]	MXI1;P50541	3.35558e-63	614	13408	B1ANN9	MXI1	GO:0000122	GO_REF:0000019	Uncharacterized protein	B1ANN9_HUMAN|MXI1|RP11-549L6.1-010|IPI00642612	1260
SMAD3	ENSGAUG00000001314	SMADfamilymember3[Source:HGNCSymbol;Acc:6769]	SMAD3;P84025	5.99493e-119	1099	13408	B7Z9Q2	SMAD3	GO:0000122	GO_REF:0000019	Uncharacterized protein	B7Z9Q2_HUMAN|SMAD3|IPI00922059	1261
SMAD3	ENSGAUG00000008364	SMADfamilymember3[Source:HGNCSymbol;Acc:6769]	SMAD3;P84023	0.0	2026	13408	B7Z9Q2	SMAD3	GO:0000122	GO_REF:0000019	Uncharacterized protein	B7Z9Q2_HUMAN|SMAD3|IPI00922059	1262
XPO1	ENSGAUG00000004441		XPO1;Q6P5F9	0.0	5288	13408	C9JKM9	XPO1	GO:0000122	GO_REF:0000019	Uncharacterized protein	C9JKM9_HUMAN|XPO1|IPI00894253	1263
XPO1	ENSGAUG00000019063	exportin1(CRM1homolog,yeast)[Source:HGNCSymbol;Acc:12825]	XPO1;Q80U96	0.0	5084	13408	C9JKM9	XPO1	GO:0000122	GO_REF:0000019	Uncharacterized protein	C9JKM9_HUMAN|XPO1|IPI00894253	1264
SATB1	ENSGAUG00000007176	SATBhomeobox1[Source:HGNCSymbol;Acc:10541]	SATB1;Q01826	0.0	1769	13408	C9JP21	SATB1	GO:0000122	GO_REF:0000019	Uncharacterized protein	C9JP21_HUMAN|SATB1|IPI00926916	1265
SATB1	ENSGAUG00000011439		SATB1;Q01826	1.35884e-105	986	13408	C9JP21	SATB1	GO:0000122	GO_REF:0000019	Uncharacterized protein	C9JP21_HUMAN|SATB1|IPI00926916	1266
XPO1	ENSGAUG00000004441		XPO1;Q6P5F9	0.0	5288	13408	C9JQ02	XPO1	GO:0000122	GO_REF:0000019	Uncharacterized protein	C9JQ02_HUMAN|XPO1|IPI00893889	1267
XPO1	ENSGAUG00000019063	exportin1(CRM1homolog,yeast)[Source:HGNCSymbol;Acc:12825]	XPO1;Q80U96	0.0	5084	13408	C9JQ02	XPO1	GO:0000122	GO_REF:0000019	Uncharacterized protein	C9JQ02_HUMAN|XPO1|IPI00893889	1268
THRB	ENSGAUG00000000107	coagulationfactorII(thrombin)[Source:HGNCSymbol;Acc:3535]	THRB;P00734	8.54616e-157	1426	13408	C9JTN1	THRB	GO:0000122	GO_REF:0000019	Uncharacterized protein	C9JTN1_HUMAN|THRB|IPI00927891	1269
ST18	ENSGAUG00000002744	suppressionoftumorigenicity18(breastcarcinoma)(zincfingerprotein)[Source:HGNCSymbol;Acc:18695]	ST18;Q9QX27	0.0	2103	13408	E5RHS3	ST18	GO:0000122	GO_REF:0000019	Uncharacterized protein	E5RHS3_HUMAN|ST18|IPI00978239	1270
PAX5	ENSGAUG00000006294	pairedbox5[Source:HGNCSymbol;Acc:8619]	PAX5;Q9YH95	1.39204e-124	1147	13408	E7ERK2	PAX5	GO:0000122	GO_REF:0000019	Uncharacterized protein	E7ERK2_HUMAN|PAX5|IPI00985158	1271
SALL1	ENSGAUG00000006103	sal-like1(Drosophila)[Source:HGNCSymbol;Acc:10524]	SALL1;Q9NSC2	0.0	3178	13408	E9PCU5	SALL1	GO:0000122	GO_REF:0000019	Uncharacterized protein	E9PCU5_HUMAN|SALL1|IPI00942058	1272
SALL1	ENSGAUG00000018064		SALL1;Q9ER74	2.41307e-79	762	13408	E9PCU5	SALL1	GO:0000122	GO_REF:0000019	Uncharacterized protein	E9PCU5_HUMAN|SALL1|IPI00942058	1273
SALL1	ENSGAUG00000018064	1	SALL1;Q9ER74	8.06405e-81	774	13408	E9PCU5	SALL1	GO:0000122	GO_REF:0000019	Uncharacterized protein	E9PCU5_HUMAN|SALL1|IPI00942058	1274
SALL1	ENSGAUG00000018064	2	SALL1;Q9ER74	2.0267e-80	771	13408	E9PCU5	SALL1	GO:0000122	GO_REF:0000019	Uncharacterized protein	E9PCU5_HUMAN|SALL1|IPI00942058	1275
SALL1	ENSGAUG00000018064	3	SALL1;Q9ER74	8.50459e-82	782	13408	E9PCU5	SALL1	GO:0000122	GO_REF:0000019	Uncharacterized protein	E9PCU5_HUMAN|SALL1|IPI00942058	1276
SOX6	ENSGAUG00000000658	SRY(sexdeterminingregionY)-box6[Source:HGNCSymbol;Acc:16421]	SOX6;Q5RCU4	7.032e-90	850	13408	E9PQ67	SOX6	GO:0000122	GO_REF:0000019	Uncharacterized protein	E9PQ67_HUMAN|SOX6|IPI00984623	1277
SOX6	ENSGAUG00000009040	SRY(sexdeterminingregionY)-box6[Source:HGNCSymbol;Acc:16421]	SOX6;P40645	0.0	2308	13408	E9PQ67	SOX6	GO:0000122	GO_REF:0000019	Uncharacterized protein	E9PQ67_HUMAN|SOX6|IPI00984623	1278
SOX6	ENSGAUG00000000658	SRY(sexdeterminingregionY)-box6[Source:HGNCSymbol;Acc:16421]	SOX6;Q5RCU4	7.032e-90	850	13408	E9PQL4	SOX6	GO:0000122	GO_REF:0000019	Uncharacterized protein	E9PQL4_HUMAN|SOX6|IPI00981950	1279
SOX6	ENSGAUG00000009040	SRY(sexdeterminingregionY)-box6[Source:HGNCSymbol;Acc:16421]	SOX6;P40645	0.0	2308	13408	E9PQL4	SOX6	GO:0000122	GO_REF:0000019	Uncharacterized protein	E9PQL4_HUMAN|SOX6|IPI00981950	1280
MEN1	ENSGAUG00000007423	multipleendocrineneoplasiaI[Source:HGNCSymbol;Acc:7010]	MEN1;Q9WVR8	0.0	1674	13408	O00255	MEN1	GO:0000122	PMID:9989505	Menin	MEN1_HUMAN|MEN1|SCG2|IPI00182106|IPI00328838|IPI00651636|A5HBC6|A5HBC7|A5HBC8|A5HBC9|A5HBD0|A5HBD1|A5HBD2|O00632|Q9BUF0|Q9BUK2	1281
CBX4	ENSGAUG00000003065	chromoboxhomolog4(Pcclasshomolog,Drosophila)[Source:HGNCSymbol;Acc:1554]	CBX4;O55187	9.20234e-75	719	13408	O00257	CBX4	GO:0000122	PMID:21282530	E3 SUMO-protein ligase CBX4	CBX4_HUMAN|CBX4|IPI00010872|Q6TPI8|Q96C04	1282
CBX4	ENSGAUG00000011295	chromoboxhomolog4(Pcclasshomolog,Drosophila)[Source:HGNCSymbol;Acc:1554]	CBX4;O00257	6.44605e-85	807	13408	O00257	CBX4	GO:0000122	PMID:21282530	E3 SUMO-protein ligase CBX4	CBX4_HUMAN|CBX4|IPI00010872|Q6TPI8|Q96C04	1283
SPT5H	ENSGAUG00000003422	suppressorofTy5homolog(S.cerevisiae)[Source:HGNCSymbol;Acc:11469]	SPT5H;Q9DDT5	0.0	3914	13408	O00267	SUPT5H	GO:0000122	PMID:10075709	Transcription elongation factor SPT5	SPT5H_HUMAN|SUPT5H|SPT5|SPT5H|IPI00298058|IPI00655641|O43279|Q59G52|Q99639	1284
SPT5H	ENSGAUG00000003422	suppressorofTy5homolog(S.cerevisiae)[Source:HGNCSymbol;Acc:11469]	SPT5H;Q9DDT5	0.0	3914	13408	O00267	SUPT5H	GO:0000122	PMID:9450929	Transcription elongation factor SPT5	SPT5H_HUMAN|SUPT5H|SPT5|SPT5H|IPI00298058|IPI00655641|O43279|Q59G52|Q99639	1285
WWP2	ENSGAUG00000003920	WWdomaincontainingE3ubiquitinproteinligase2[Source:HGNCSymbol;Acc:16804]	WWP2;O00308	0.0	2768	13408	O00308	WWP2	GO:0000122	PMID:19274063	NEDD4-like E3 ubiquitin-protein ligase WWP2	WWP2_HUMAN|WWP2|IPI00013010|A6NEP1|B2R706|Q96CZ2|Q9BWN6	1286
WWP2	ENSGAUG00000003920	WWdomaincontainingE3ubiquitinproteinligase2[Source:HGNCSymbol;Acc:16804]	WWP2;O00308	0.0	2768	13408	O00308	WWP2	GO:0000122	PMID:15047715	NEDD4-like E3 ubiquitin-protein ligase WWP2	WWP2_HUMAN|WWP2|IPI00013010|A6NEP1|B2R706|Q96CZ2|Q9BWN6	1287
FOXE1	ENSGAUG00000016511	forkheadboxE1(thyroidtranscriptionfactor2)[Source:HGNCSymbol;Acc:3806]	FOXE1;Q5J3Q5	7.69431e-67	648	13408	O00358	FOXE1	GO:0000122	GO_REF:0000024	Forkhead box protein E1	FOXE1_HUMAN|FOXE1|FKHL15|FOXE2|TITF2|TTF2|IPI00879523|O75765|Q5T109|Q99526	1288
FOXE1	ENSGAUG00000016511	forkheadboxE1(thyroidtranscriptionfactor2)[Source:HGNCSymbol;Acc:3806]	FOXE1;Q5J3Q5	7.69431e-67	648	13408	O00358	FOXE1	GO:0000122	PMID:9169137	Forkhead box protein E1	FOXE1_HUMAN|FOXE1|FKHL15|FOXE2|TITF2|TTF2|IPI00879523|O75765|Q5T109|Q99526	1289
ZN593	ENSGAUG00000010720	zincfingerprotein593[Source:HGNCSymbol;Acc:30943]	ZN593;B0BLT0	6.48232e-37	384	13408	O00488	ZNF593	GO:0000122	PMID:9115366	Zinc finger protein 593	ZN593_HUMAN|ZNF593|IPI00844193|B2R4S0|Q5T2H7	1290
NFIB	ENSGAUG00000005260	nuclearfactorI/B[Source:HGNCSymbol;Acc:7785]	NFIB;P17924	0.0	1964	13408	O00712	NFIB	GO:0000122	PMID:9099724	Nuclear factor 1 B-type	NFIB_HUMAN|NFIB|IPI00473116|IPI00953386|O00166|Q12858|Q96J45	1291
ANM5	ENSGAUG00000004495	proteinargininemethyltransferase5[Source:HGNCSymbol;Acc:10894]	ANM5;Q5R698	0.0	2698	13408	O14744	PRMT5	GO:0000122	GO_REF:0000019	Protein arginine N-methyltransferase 5	ANM5_HUMAN|HRMT1L5|PRMT5|IBP72|JBP1|SKB1|IPI00441473|B5BU10|D3DS33|Q6IBR1|Q9UKH1	1292
MEIS2	ENSGAUG00000009907	Meishomeobox1[Source:HGNCSymbol;Acc:7000]	MEIS2;O14770	0.0	2069	13408	O14770	MEIS2	GO:0000122	PMID:10764806	Homeobox protein Meis2	MEIS2_HUMAN|MEIS2|MRG1|IPI00023696|IPI00171219|IPI00221237|IPI00221238|IPI00746958|Q96KI4|Q96KI5|Q9NRS1|Q9NRS2|Q9NRS3	1293
MEIS2	ENSGAUG00000012629		MEIS2;O14770	8.39205e-130	1191	13408	O14770	MEIS2	GO:0000122	PMID:10764806	Homeobox protein Meis2	MEIS2_HUMAN|MEIS2|MRG1|IPI00023696|IPI00171219|IPI00221237|IPI00221238|IPI00746958|Q96KI4|Q96KI5|Q9NRS1|Q9NRS2|Q9NRS3	1294
KLF11	ENSGAUG00000003463	Kruppel-likefactor11[Source:HGNCSymbol;Acc:11811]	KLF11;Q8K1S5	2.86435e-73	705	13408	O14901	KLF11	GO:0000122	PMID:21171965	Krueppel-like factor 11	KLF11_HUMAN|FKLF|KLF11|TIEG2|IPI00024692|Q9EPF4	1295
KLF11	ENSGAUG00000011144	Kruppel-likefactor11[Source:HGNCSymbol;Acc:11811]	KLF11;Q8K1S5	3.95064e-82	782	13408	O14901	KLF11	GO:0000122	PMID:21171965	Krueppel-like factor 11	KLF11_HUMAN|FKLF|KLF11|TIEG2|IPI00024692|Q9EPF4	1296
SMAD7	ENSGAUG00000003441	SMADfamilymember7[Source:HGNCSymbol;Acc:6773]	SMAD7;O15105	2.21929e-144	1318	13408	O15105	SMAD7	GO:0000122	PMID:17438144	Mothers against decapentaplegic homolog 7	SMAD7_HUMAN|SMAD7|MADH7|MADH8|IPI00005079|O14740|Q6DK23	1297
MDM4	ENSGAUG00000016389	Mdm4p53bindingproteinhomolog(mouse)[Source:HGNCSymbol;Acc:6974]	MDM4;Q7ZUW7	1.28479e-158	1442	13408	O15151	MDM4	GO:0000122	PMID:9226370	Protein Mdm4	MDM4_HUMAN|MDMX|MDM4|IPI00005170|IPI00914644|IPI00914667|Q6GS18|Q8IV83	1298
P73	ENSGAUG00000015539	tumorproteinp73[Source:HGNCSymbol;Acc:12003]	P73;Q9JJP2	4.36994e-147	1343	13408	O15350	TP73	GO:0000122	GO_REF:0000033	Tumor protein p73	P73_HUMAN|P73|TP73|IPI00006160|IPI00215708|IPI00215709|IPI00215710|IPI00215711|IPI00215712|IPI00607588|IPI00607833|IPI00607886|B7Z9C1|O15351|Q17RN8|Q5TBV5|Q5TBV6|Q8NHW9|Q8TDY5|Q8TDY6|Q9NTK8	1299
HDAC3	ENSGAUG00000001416	histonedeacetylase3[Source:HGNCSymbol;Acc:4854]	HDAC3;Q4SFA0	0.0	2219	13408	O15379	HDAC3	GO:0000122	PMID:18854353	Histone deacetylase 3	HDAC3_HUMAN|HDAC3|IPI00006187|IPI00217965|D3DQE1|O43268|Q9UEI5|Q9UEV0	1300
HDAC3	ENSGAUG00000001416	histonedeacetylase3[Source:HGNCSymbol;Acc:4854]	HDAC3;Q4SFA0	0.0	2219	13408	O15379	HDAC3	GO:0000122	PMID:12628926	Histone deacetylase 3	HDAC3_HUMAN|HDAC3|IPI00006187|IPI00217965|D3DQE1|O43268|Q9UEI5|Q9UEV0	1301
FOXO3	ENSGAUG00000012748	forkheadboxO3[Source:HGNCSymbol;Acc:3821]	FOXO3;Q6EUW1	1.01735e-71	691	13408	O43524	FOXO3	GO:0000122	PMID:18787191	Forkhead box protein O3	FOXO3_HUMAN|FOXO3|FKHRL1|FOXO3A|IPI00012856|E1P5E6|O15171|Q5T2I7|Q9BZ04	1302
FOXO3	ENSGAUG00000015999	forkheadboxO3[Source:HGNCSymbol;Acc:3821]	FOXO3;Q6EUW1	4.58727e-30	333	13408	O43524	FOXO3	GO:0000122	PMID:18787191	Forkhead box protein O3	FOXO3_HUMAN|FOXO3|FKHRL1|FOXO3A|IPI00012856|E1P5E6|O15171|Q5T2I7|Q9BZ04	1303
SNAI2	ENSGAUG00000002669	snailhomolog2(Drosophila)[Source:HGNCSymbol;Acc:11094]	SNAI2;O43623	1.26242e-106	990	13408	O43623	SNAI2	GO:0000122	PMID:10866665	Zinc finger protein SNAI2	SNAI2_HUMAN|SLUG|SNAI2|SLUGH|IPI00013394|B2R6P6	1304
TCF21	ENSGAUG00000019481	transcriptionfactor21[Source:HGNCSymbol;Acc:11632]	TCF21;Q32PV5	1.76743e-51	511	13408	O43680	TCF21	GO:0000122	PMID:12493738	Transcription factor 21	TCF21_HUMAN|TCF21|BHLHA23|POD1|IPI00306587|E1P581|O43545|Q6ICV0|Q9BZ14	1305
TCF21	ENSGAUG00000019481	transcriptionfactor21[Source:HGNCSymbol;Acc:11632]	TCF21;Q32PV5	1.76743e-51	511	13408	O43680	TCF21	GO:0000122	GO_REF:0000024	Transcription factor 21	TCF21_HUMAN|TCF21|BHLHA23|POD1|IPI00306587|E1P581|O43545|Q6ICV0|Q9BZ14	1306
ZF161	ENSGAUG00000002334	zincfingerprotein161homolog(mouse)[Source:HGNCSymbol;Acc:12860]	ZF161;Q92010	1.89508e-104	973	13408	O43829	ZFP161	GO:0000122	PMID:8367294	Zinc finger protein 161 homolog	ZF161_HUMAN|ZBTB14|ZFP161|ZNF478|IPI00307325|O00403|Q2TB80	1307
ST18	ENSGAUG00000002744	suppressionoftumorigenicity18(breastcarcinoma)(zincfingerprotein)[Source:HGNCSymbol;Acc:18695]	ST18;Q9QX27	0.0	2103	13408	O60284	ST18	GO:0000122	GO_REF:0000019	Suppression of tumorigenicity 18 protein	ST18_HUMAN|ST18|KIAA0535|ZNF387|IPI00005704|Q17RY1	1308
KDM1A	ENSGAUG00000018843	lysine(K)-specificdemethylase1A[Source:HGNCSymbol;Acc:29079]	KDM1A;Q6ZQ88	0.0	3283	13408	O60341	KDM1A	GO:0000122	PMID:17805299	Lysine-specific histone demethylase 1A	KDM1A_HUMAN|AOF2|KDM1A|KDM1|KIAA0601|LSD1|IPI00217540|IPI00456631|A8MWP9|Q5TH94|Q5TH95|Q86VT7|Q8IXK4|Q8NDP6|Q8TAZ3|Q96AW4	1309
KDM1A	ENSGAUG00000018843	lysine(K)-specificdemethylase1A[Source:HGNCSymbol;Acc:29079]	KDM1A;Q6ZQ88	0.0	3283	13408	O60341	KDM1A	GO:0000122	GO_REF:0000024	Lysine-specific histone demethylase 1A	KDM1A_HUMAN|AOF2|KDM1A|KDM1|KIAA0601|LSD1|IPI00217540|IPI00456631|A8MWP9|Q5TH94|Q5TH95|Q86VT7|Q8IXK4|Q8NDP6|Q8TAZ3|Q96AW4	1310
VINEX	ENSGAUG00000006171	sorbinandSH3domaincontaining3[Source:HGNCSymbol;Acc:30907]	VINEX;O60504	1.33081e-50	510	13408	O60504	SORBS3	GO:0000122	GO_REF:0000019	Vinexin	VINEX_HUMAN|SORBS3|SCAM1|IPI00419847|IPI00939882|Q5BJE4|Q6NX54|Q96FY4|Q9UQE4	1311
SHOX2	ENSGAUG00000008516	shortstaturehomeobox2[Source:HGNCSymbol;Acc:10854]	SHOX2;P70390	1.49314e-84	798	13408	O60902	SHOX2	GO:0000122	GO_REF:0000019	Short stature homeobox protein 2	SHOX2_HUMAN|SHOX2|OG12X|SHOT|IPI00218369|IPI00295006|IPI00793628|O60465|O60467|O60903	1312
TBL1X	ENSGAUG00000011402	transducin(beta)-like1,Y-linked[Source:HGNCSymbol;Acc:18502]	TBL1X;Q9QXE7	0.0	1982	13408	O60907	TBL1X	GO:0000122	PMID:12628926	F-box-like/WD repeat-containing protein TBL1X	TBL1X_HUMAN|TBL1|TBL1X|IPI00218132|IPI00640917|A8K044|A8K4J7|Q86UY2	1313
NCOR1	ENSGAUG00000010680		NCOR1;O75376	6.37388e-116	1074	13408	O75376	NCOR1	GO:0000122	PMID:18052923	Nuclear receptor corepressor 1	NCOR1_HUMAN|KIAA1047|NCOR1|IPI00410351|IPI00939364|B3DLF8|Q9UPV5|Q9UQ18	1314
NCOR1	ENSGAUG00000010680		NCOR1;O75376	6.37388e-116	1074	13408	O75376	NCOR1	GO:0000122	PMID:19955185	Nuclear receptor corepressor 1	NCOR1_HUMAN|KIAA1047|NCOR1|IPI00410351|IPI00939364|B3DLF8|Q9UPV5|Q9UQ18	1315
NCOR1	ENSGAUG00000010680		NCOR1;O75376	6.37388e-116	1074	13408	O75376	NCOR1	GO:0000122	PMID:12628926	Nuclear receptor corepressor 1	NCOR1_HUMAN|KIAA1047|NCOR1|IPI00410351|IPI00939364|B3DLF8|Q9UPV5|Q9UQ18	1316
E2F6	ENSGAUG00000003099	E2Ftranscriptionfactor6[Source:HGNCSymbol;Acc:3120]	E2F6;Q08DY6	4.87817e-32	347	13408	O75461	E2F6	GO:0000122	PMID:9501179	Transcription factor E2F6	E2F6_HUMAN|E2F6|IPI00289560|IPI01011061|A8K2Z8|O60544|Q53QY9|Q7Z2H6	1317
HSBP1	ENSGAUG00000020167	heatshockfactorbindingprotein1[Source:HGNCSymbol;Acc:5203]	HSBP1;O75506	4.84021e-05	109	13408	O75506	HSBP1	GO:0000122	PMID:9649501	Heat shock factor-binding protein 1	HSBP1_HUMAN|HSF1BP|HSBP1|IPI00935516|Q53XA8|Q7Z5Z3	1318
FOXH1	ENSGAUG00000009994		FOXH1;Q9I9E1	1.49873e-75	720	13408	O75593	FOXH1	GO:0000122	GO_REF:0000019	Forkhead box protein H1	FOXH1_HUMAN|FOXH1|FAST1|FAST2|IPI00026214|D3DWM4	1319
FOXH1	ENSGAUG00000016943		FOXH1;Q9I9E1	1.81435e-09	148	13408	O75593	FOXH1	GO:0000122	GO_REF:0000019	Forkhead box protein H1	FOXH1_HUMAN|FOXH1|FAST1|FAST2|IPI00026214|D3DWM4	1320
UBP2	ENSGAUG00000008436		UBP2;O57429	5.76219e-20	240	13408	O75604	USP2	GO:0000122	PMID:17290220	Ubiquitin carboxyl-terminal hydrolase 2	UBP2_HUMAN|USP2|UBP41|IPI00216783|IPI00298910|IPI00969446|IPI00969474|B0YJB8|Q8IUM2|Q8IW04|Q96MB9|Q9BQ21	1321
UBP2	ENSGAUG00000011147		UBP2;O57429	1.45012e-123	1138	13408	O75604	USP2	GO:0000122	PMID:17290220	Ubiquitin carboxyl-terminal hydrolase 2	UBP2_HUMAN|USP2|UBP41|IPI00216783|IPI00298910|IPI00969446|IPI00969474|B0YJB8|Q8IUM2|Q8IW04|Q96MB9|Q9BQ21	1322
UBP2	ENSGAUG00000011686	ubiquitinspecificpeptidase2[Source:HGNCSymbol;Acc:12618]	UBP2;O57429	1.79445e-101	950	13408	O75604	USP2	GO:0000122	PMID:17290220	Ubiquitin carboxyl-terminal hydrolase 2	UBP2_HUMAN|USP2|UBP41|IPI00216783|IPI00298910|IPI00969446|IPI00969474|B0YJB8|Q8IUM2|Q8IW04|Q96MB9|Q9BQ21	1323
PRDM1	ENSGAUG00000003865		PRDM1;Q60636	1.75249e-52	528	13408	O75626	PRDM1	GO:0000122	PMID:1851123	PR domain zinc finger protein 1	PRDM1_HUMAN|PRDM1|BLIMP1|IPI00747253|IPI00915310|B2REA6|E1P5E0	1324
PRDM1	ENSGAUG00000009730	PRdomaincontaining1,withZNFdomain[Source:HGNCSymbol;Acc:9346]	PRDM1;Q60636	1.56233e-103	968	13408	O75626	PRDM1	GO:0000122	PMID:1851123	PR domain zinc finger protein 1	PRDM1_HUMAN|PRDM1|BLIMP1|IPI00747253|IPI00915310|B2REA6|E1P5E0	1325
PRDM1	ENSGAUG00000010670		PRDM1;O75626	3.46838e-74	708	13408	O75626	PRDM1	GO:0000122	PMID:1851123	PR domain zinc finger protein 1	PRDM1_HUMAN|PRDM1|BLIMP1|IPI00747253|IPI00915310|B2REA6|E1P5E0	1326
PSD10	ENSGAUG00000003170	proteasome(prosome,macropain)26Ssubunit,non-ATPase,10[Source:HGNCSymbol;Acc:9555]	PSD10;O75832	1.14244e-88	834	13408	O75832	PSMD10	GO:0000122	PMID:16023600	26S proteasome non-ATPase regulatory subunit 10	PSD10_HUMAN|PSMD10|IPI00003565	1327
PIAS1	ENSGAUG00000001390	proteininhibitorofactivatedSTAT,1[Source:HGNCSymbol;Acc:2752]	PIAS1;O75925	6.72296e-165	1497	13408	O75925	PIAS1	GO:0000122	GO_REF:0000019	E3 SUMO-protein ligase PIAS1	PIAS1_HUMAN|PIAS1|DDXBP1|IPI01011206|B2RB67|Q147X4|Q99751|Q9UN02	1328
PIAS1	ENSGAUG00000008372	proteininhibitorofactivatedSTAT,1[Source:HGNCSymbol;Acc:2752]	PIAS1;O75925	0.0	2137	13408	O75925	PIAS1	GO:0000122	GO_REF:0000019	E3 SUMO-protein ligase PIAS1	PIAS1_HUMAN|PIAS1|DDXBP1|IPI01011206|B2RB67|Q147X4|Q99751|Q9UN02	1329
MTA2	ENSGAUG00000007371	metastasisassociated1family,member2[Source:HGNCSymbol;Acc:7411]	MTA2;O94776	0.0	2253	13408	O94776	MTA2	GO:0000122	GO_REF:0000019	Metastasis-associated protein MTA2	MTA2_HUMAN|MTA1L1|MTA2|PID|IPI00171798|Q9UQB5	1330
DKK1	ENSGAUG00000007381	dickkopfhomolog4(Xenopuslaevis)[Source:HGNCSymbol;Acc:2894]	DKK1;O94907	6.39974e-20	239	13408	O94907	DKK1	GO:0000122	PMID:20723538	Dickkopf-related protein 1	DKK1_HUMAN|UNQ492/PRO1008|DKK1|IPI00016353|B2RC19	1331
DKK1	ENSGAUG00000007452	dickkopfhomolog1(Xenopuslaevis)[Source:HGNCSymbol;Acc:2891]	DKK1;O94907	5.15079e-28	307	13408	O94907	DKK1	GO:0000122	PMID:20723538	Dickkopf-related protein 1	DKK1_HUMAN|UNQ492/PRO1008|DKK1|IPI00016353|B2RC19	1332
DKK1	ENSGAUG00000011723	dickkopfhomolog1(Xenopuslaevis)[Source:HGNCSymbol;Acc:2891]	DKK1;O54908	1.12901e-18	231	13408	O94907	DKK1	GO:0000122	PMID:20723538	Dickkopf-related protein 1	DKK1_HUMAN|UNQ492/PRO1008|DKK1|IPI00016353|B2RC19	1333
DKK1	ENSGAUG00000007381	dickkopfhomolog4(Xenopuslaevis)[Source:HGNCSymbol;Acc:2894]	DKK1;O94907	6.39974e-20	239	13408	O94907	DKK1	GO:0000122	GO_REF:0000024	Dickkopf-related protein 1	DKK1_HUMAN|UNQ492/PRO1008|DKK1|IPI00016353|B2RC19	1334
DKK1	ENSGAUG00000007452	dickkopfhomolog1(Xenopuslaevis)[Source:HGNCSymbol;Acc:2891]	DKK1;O94907	5.15079e-28	307	13408	O94907	DKK1	GO:0000122	GO_REF:0000024	Dickkopf-related protein 1	DKK1_HUMAN|UNQ492/PRO1008|DKK1|IPI00016353|B2RC19	1335
DKK1	ENSGAUG00000011723	dickkopfhomolog1(Xenopuslaevis)[Source:HGNCSymbol;Acc:2891]	DKK1;O54908	1.12901e-18	231	13408	O94907	DKK1	GO:0000122	GO_REF:0000024	Dickkopf-related protein 1	DKK1_HUMAN|UNQ492/PRO1008|DKK1|IPI00016353|B2RC19	1336
CLP1	ENSGAUG00000019340	CLP1,cleavageandpolyadenylationfactorIsubunit,homolog(S.cerevisiae)[Source:HGNCSymbol;Acc:16999]	CLP1;Q4R7R3	0.0	1806	13408	O94992	HEXIM1	GO:0000122	PMID:14580347	Protein HEXIM1	HEXI1_HUMAN|HEXIM1|CLP1|EDG1|HIS1|MAQ1|IPI00007941|B2R8Y5	1337
SPDEF	ENSGAUG00000000105	SAMpointeddomaincontainingetstranscriptionfactor[Source:HGNCSymbol;Acc:17257]	SPDEF;O95238	4.04261e-66	636	13408	O95238	SPDEF	GO:0000122	PMID:21229552	SAM pointed domain-containing Ets transcription factor	SPDEF_HUMAN|SPDEF|PDEF|PSE|IPI00018233	1338
SPDEF	ENSGAUG00000010043	SAMpointeddomaincontainingetstranscriptionfactor[Source:HGNCSymbol;Acc:17257]	SPDEF;O95238	1.65938e-42	432	13408	O95238	SPDEF	GO:0000122	PMID:21229552	SAM pointed domain-containing Ets transcription factor	SPDEF_HUMAN|SPDEF|PDEF|PSE|IPI00018233	1339
ZBT7A	ENSGAUG00000008925	zincfingerandBTBdomaincontaining7A[Source:HGNCSymbol;Acc:18078]	ZBT7A;Q9QZ48	5.27874e-70	675	13408	O95365	ZBTB7A	GO:0000122	GO_REF:0000019	Zinc finger and BTB domain-containing protein 7A	ZBT7A_HUMAN|ZBTB7A|FBI1|LRF|ZBTB7|ZNF857A|IPI00026317|D6W619|O00456|Q14D41|Q5XG86	1340
SOX14	ENSGAUG00000000863		SOX14;A4QNG3	5.79129e-38	393	13408	O95416	SOX14	GO:0000122	GO_REF:0000024	Transcription factor SOX-14	SOX14_HUMAN|SOX14|SOX28|IPI00030676|B2RAC0|Q3KPH7	1341
SOX14	ENSGAUG00000019808		SOX14;Q32PP9	1.68715e-67	652	13408	O95416	SOX14	GO:0000122	GO_REF:0000024	Transcription factor SOX-14	SOX14_HUMAN|SOX14|SOX28|IPI00030676|B2RAC0|Q3KPH7	1342
SNAI1	ENSGAUG00000000127	snailhomolog1(Drosophila)[Source:HGNCSymbol;Acc:11128]	SNAI1;P19382	1.30857e-57	567	13408	O95863	SNAI1	GO:0000122	PMID:15314165	Zinc finger protein SNAI1	SNAI1_HUMAN|SNAH|SNAI1|IPI00000757|Q9P113|Q9UBP7|Q9UHH7	1343
SNAI1	ENSGAUG00000017815	snailhomolog1(Drosophila)[Source:HGNCSymbol;Acc:11128]	SNAI1;P19382	1.18936e-57	567	13408	O95863	SNAI1	GO:0000122	PMID:15314165	Zinc finger protein SNAI1	SNAI1_HUMAN|SNAH|SNAI1|IPI00000757|Q9P113|Q9UBP7|Q9UHH7	1344
SNAI1	ENSGAUG00000000127	snailhomolog1(Drosophila)[Source:HGNCSymbol;Acc:11128]	SNAI1;P19382	1.30857e-57	567	13408	O95863	SNAI1	GO:0000122	GO_REF:0000024	Zinc finger protein SNAI1	SNAI1_HUMAN|SNAH|SNAI1|IPI00000757|Q9P113|Q9UBP7|Q9UHH7	1345
SNAI1	ENSGAUG00000017815	snailhomolog1(Drosophila)[Source:HGNCSymbol;Acc:11128]	SNAI1;P19382	1.18936e-57	567	13408	O95863	SNAI1	GO:0000122	GO_REF:0000024	Zinc finger protein SNAI1	SNAI1_HUMAN|SNAH|SNAI1|IPI00000757|Q9P113|Q9UBP7|Q9UHH7	1346
CBX7	ENSGAUG00000013491	chromoboxhomolog7[Source:HGNCSymbol;Acc:1557]	CBX7;O95931	2.83062e-38	398	13408	O95931	CBX7	GO:0000122	PMID:19636380	Chromobox protein homolog 7	CBX7_HUMAN|CBX7|IPI00001385|Q86T17	1347
CBX7	ENSGAUG00000013491	chromoboxhomolog7[Source:HGNCSymbol;Acc:1557]	CBX7;O95931	2.83062e-38	398	13408	O95931	CBX7	GO:0000122	PMID:21282530	Chromobox protein homolog 7	CBX7_HUMAN|CBX7|IPI00001385|Q86T17	1348
TBX18	ENSGAUG00000003658	T-box18[Source:HGNCSymbol;Acc:11595]	TBX18;Q9EPZ6	2.78054e-138	1266	13408	O95935	TBX18	GO:0000122	GO_REF:0000024	T-box transcription factor TBX18	TBX18_HUMAN|TBX18|IPI00409658|A2RU13|Q7Z6U4|Q9UJI6	1349
MBD3	ENSGAUG00000008953	methyl-CpGbindingdomainprotein3[Source:HGNCSymbol;Acc:6918]	MBD3;O95983	3.02858e-118	1090	13408	O95983	MBD3	GO:0000122	GO_REF:0000019	Methyl-CpG-binding domain protein 3	MBD3_HUMAN|MBD3|IPI00439194|IPI00439195|A8K4B7|D6W5Z2|Q6PIL9|Q6PJZ9|Q86XF4	1350
MBD3	ENSGAUG00000012214	methyl-CpGbindingdomainprotein3[Source:HGNCSymbol;Acc:6918]	MBD3;O95983	1.63949e-83	789	13408	O95983	MBD3	GO:0000122	GO_REF:0000019	Methyl-CpG-binding domain protein 3	MBD3_HUMAN|MBD3|IPI00439194|IPI00439195|A8K4B7|D6W5Z2|Q6PIL9|Q6PJZ9|Q86XF4	1351
HAND1	ENSGAUG00000009538	heartandneuralcrestderivativesexpressed1[Source:HGNCSymbol;Acc:4807]	HAND1;Q90691	1.11319e-40	418	13408	O96004	HAND1	GO:0000122	PMID:11802795	Heart- and neural crest derivatives-expressed protein 1	HAND1_HUMAN|HAND1|BHLHA27|EHAND|IPI00014052	1352
TGFB1	ENSGAUG00000018401	transforminggrowthfactor,beta1[Source:HGNCSymbol;Acc:11766]	TGFB1;O93449	3.5317e-109	1014	13408	P01137	TGFB1	GO:0000122	GO_REF:0000019	Transforming growth factor beta-1	TGFB1_HUMAN|TGFB|TGFB1|IPI00000075|A8K792|Q9UCG4	1353
PTH	ENSGAUG00000009801	peptidyl-tRNAhydrolase1homolog(S.cerevisiae)[Source:HGNCSymbol;Acc:27039]	PTH;Q86Y79	1.44977e-29	320	13408	P01270	PTH	GO:0000122	PMID:17696759	Parathyroid hormone	PTHY_HUMAN|PTH|IPI00000940|Q4VB48|Q9UD38	1354
TNFA	ENSGAUG00000013963		TNFA;Q8JFG3	1.55676e-50	505	13408	P01375	TNF	GO:0000122	GO_REF:0000019	Tumor necrosis factor	TNFA_HUMAN|TNFA|TNF|TNFSF2|IPI00001671|O43647|Q9P1Q2|Q9UIV3	1355
P53	ENSGAUG00000007755	tumorproteinp53[Source:HGNCSymbol;Acc:11998]	P53;Q9W679	4.27499e-87	821	13408	P04637	TP53	GO:0000122	GO_REF:0000033	Cellular tumor antigen p53	P53_HUMAN|P53|TP53|IPI00025087|IPI00375319|IPI00796188|IPI00894418|IPI00895905|IPI00973801|IPI01008713|IPI01009016|IPI01009039|Q15086|Q15087|Q15088|Q16535|Q16807|Q16808|Q16809|Q16810|Q16811|Q16848|Q2XN98|Q3LRW1|Q3LRW2|Q3LRW3|Q3LRW4|Q3LRW5|Q86UG1|Q8J016|Q99659|Q9BTM4|Q9HAQ8|Q9NP68|Q9NPJ2|Q9NZD0|Q9UBI2|Q9UQ61	1356
P53	ENSGAUG00000007755	tumorproteinp53[Source:HGNCSymbol;Acc:11998]	P53;Q9W679	4.27499e-87	821	13408	P04637	TP53	GO:0000122	PMID:19749791	Cellular tumor antigen p53	P53_HUMAN|P53|TP53|IPI00025087|IPI00375319|IPI00796188|IPI00894418|IPI00895905|IPI00973801|IPI01008713|IPI01009016|IPI01009039|Q15086|Q15087|Q15088|Q16535|Q16807|Q16808|Q16809|Q16810|Q16811|Q16848|Q2XN98|Q3LRW1|Q3LRW2|Q3LRW3|Q3LRW4|Q3LRW5|Q86UG1|Q8J016|Q99659|Q9BTM4|Q9HAQ8|Q9NP68|Q9NPJ2|Q9NZD0|Q9UBI2|Q9UQ61	1357
P53	ENSGAUG00000007755	tumorproteinp53[Source:HGNCSymbol;Acc:11998]	P53;Q9W679	4.27499e-87	821	13408	P04637	TP53	GO:0000122	PMID:15340061	Cellular tumor antigen p53	P53_HUMAN|P53|TP53|IPI00025087|IPI00375319|IPI00796188|IPI00894418|IPI00895905|IPI00973801|IPI01008713|IPI01009016|IPI01009039|Q15086|Q15087|Q15088|Q16535|Q16807|Q16808|Q16809|Q16810|Q16811|Q16848|Q2XN98|Q3LRW1|Q3LRW2|Q3LRW3|Q3LRW4|Q3LRW5|Q86UG1|Q8J016|Q99659|Q9BTM4|Q9HAQ8|Q9NP68|Q9NPJ2|Q9NZD0|Q9UBI2|Q9UQ61	1358
EDN1	ENSGAUG00000011415		EDN1;P22388	1.92e-22	262	13408	P05305	EDN1	GO:0000122	PMID:19767294	Endothelin-1	EDN1_HUMAN|EDN1|IPI00008327|Q96DA1	1359
EDN1	ENSGAUG00000011415	1	EDN1;P22388	2.87228e-22	257	13408	P05305	EDN1	GO:0000122	PMID:19767294	Endothelin-1	EDN1_HUMAN|EDN1|IPI00008327|Q96DA1	1360
AP2A	ENSGAUG00000000705	transcriptionfactorAP-2alpha(activatingenhancerbindingprotein2alpha)[Source:HGNCSymbol;Acc:11742]	AP2A;P34056	0.0	1687	13408	P05549	TFAP2A	GO:0000122	PMID:20066163	Transcription factor AP-2-alpha	AP2A_HUMAN|TFAP2A|AP2TF|TFAP2|IPI00472844|IPI00844409|Q13777	1361
AP2A	ENSGAUG00000000705	transcriptionfactorAP-2alpha(activatingenhancerbindingprotein2alpha)[Source:HGNCSymbol;Acc:11742]	AP2A;P34056	0.0	1687	13408	P05549	TFAP2A	GO:0000122	PMID:8321221	Transcription factor AP-2-alpha	AP2A_HUMAN|TFAP2A|AP2TF|TFAP2|IPI00472844|IPI00844409|Q13777	1362
AP2A	ENSGAUG00000000705	transcriptionfactorAP-2alpha(activatingenhancerbindingprotein2alpha)[Source:HGNCSymbol;Acc:11742]	AP2A;P34056	0.0	1687	13408	P05549	TFAP2A	GO:0000122	PMID:9520389	Transcription factor AP-2-alpha	AP2A_HUMAN|TFAP2A|AP2TF|TFAP2|IPI00472844|IPI00844409|Q13777	1363
ENOA	ENSGAUG00000003878	enolase1,(alpha)[Source:HGNCSymbol;Acc:3350]	ENOA;P51913	0.0	2145	13408	P06733	ENO1	GO:0000122	PMID:2005901	Alpha-enolase	ENOA_HUMAN|ENO1|ENO1L1|MBPB1|MPB1|IPI00465248|IPI00759806|B2RD59|P22712|Q16704|Q4TUS4|Q53FT9|Q53HR3|Q658M5|Q6GMP2|Q71V37|Q7Z3V6|Q8WU71|Q9UCH6|Q9UM55	1364
NFIC	ENSGAUG00000002087	nuclearfactorI/C(CCAAT-bindingtranscriptionfactor)[Source:HGNCSymbol;Acc:7786]	NFIC;P08651	2.03319e-63	618	13408	P08651	NFIC	GO:0000122	PMID:19706729	Nuclear factor 1 C-type	NFIC_HUMAN|NFIC|NFI|IPI00029795|IPI00218037|IPI00218039|IPI00218041|IPI00941207|A8K1H0|B7Z9C3|P08652|Q14932|Q9UPJ3|Q9UPJ9|Q9UPK0|Q9UPK1	1365
NFIC	ENSGAUG00000002087	nuclearfactorI/C(CCAAT-bindingtranscriptionfactor)[Source:HGNCSymbol;Acc:7786]	NFIC;P08651	2.03319e-63	618	13408	P08651	NFIC	GO:0000122	PMID:1524678	Nuclear factor 1 C-type	NFIC_HUMAN|NFIC|NFI|IPI00029795|IPI00218037|IPI00218039|IPI00218041|IPI00941207|A8K1H0|B7Z9C3|P08652|Q14932|Q9UPJ3|Q9UPJ9|Q9UPK0|Q9UPK1	1366
GLI2	ENSGAUG00000010335	GLIfamilyzincfinger2[Source:HGNCSymbol;Acc:4318]	GLI2;Q0VGT2	0.0	2975	13408	P10070	GLI2	GO:0000122	PMID:15994174	Zinc finger protein GLI2	GLI2_HUMAN|THP|GLI2|IPI00018888|IPI00221102|IPI00332823|IPI00784005|IPI00914989|O60252|O60253|O60254|O60255|Q15590|Q15591|Q4JHT4	1367
GLI3	ENSGAUG00000006713	GLIfamilyzincfinger3[Source:HGNCSymbol;Acc:4319]	GLI3;Q9IA31	0.0	2120	13408	P10071	GLI3	GO:0000122	PMID:12435627	Transcriptional activator GLI3	GLI3_HUMAN|GLI3|IPI00018889|A4D1W1|O75219|Q17RW4|Q75MT0|Q75MU9|Q9UDT5|Q9UJ39	1368
GLI3	ENSGAUG00000006713	GLIfamilyzincfinger3[Source:HGNCSymbol;Acc:4319]	GLI3;Q9IA31	0.0	2120	13408	P10071	GLI3	GO:0000122	PMID:19084012	Transcriptional activator GLI3	GLI3_HUMAN|GLI3|IPI00018889|A4D1W1|O75219|Q17RW4|Q75MT0|Q75MU9|Q9UDT5|Q9UJ39	1369
MYB	ENSGAUG00000011856	v-mybmyeloblastosisviraloncogenehomolog(avian)[Source:HGNCSymbol;Acc:7545]	MYB;P10242	5.412e-165	1498	13408	P10242	MYB	GO:0000122	PMID:20531406	Transcriptional activator Myb	MYB_HUMAN|MYB|IPI00219496|IPI00219497|IPI00420046|IPI00471985|IPI00749442|IPI00983514|P78391|P78392|P78525|P78526|Q14023|Q14024|Q708E4|Q708E7|Q9UE83	1370
NR2F6	ENSGAUG00000010346	nuclearreceptorsubfamily2,groupF,member6[Source:HGNCSymbol;Acc:7977]	NR2F6;O09017	5.77282e-123	1133	13408	P10588	NR2F6	GO:0000122	PMID:10644740	Nuclear receptor subfamily 2 group F member 6	NR2F6_HUMAN|NR2F6|EAR2|ERBAL2|IPI00021429|B2RC68|Q5XGA0|Q6P586|Q9BUE8	1371
THRB	ENSGAUG00000000107	coagulationfactorII(thrombin)[Source:HGNCSymbol;Acc:3535]	THRB;P00734	8.54616e-157	1426	13408	P10828	THRB	GO:0000122	GO_REF:0000019	Thyroid hormone receptor beta	THB_HUMAN|THRB|ERBA2|NR1A2|THR1|IPI00444844|IPI00446999|B3KU79|P37243|Q13986|Q3KP35|Q6WGL2|Q9UD41	1372
BMP2	ENSGAUG00000011088	bonemorphogeneticprotein2[Source:HGNCSymbol;Acc:1069]	BMP2;Q804S2	5.45474e-59	582	13408	P12643	BMP2	GO:0000122	PMID:19736317	Bone morphogenetic protein 2	BMP2_HUMAN|BMP2|BMP2A|IPI00025069	1373
BMP2	ENSGAUG00000012485		BMP2;P12643	1.56455e-48	491	13408	P12643	BMP2	GO:0000122	PMID:19736317	Bone morphogenetic protein 2	BMP2_HUMAN|BMP2|BMP2A|IPI00025069	1374
BMP2	ENSGAUG00000017744		BMP2;Q804S2	4.7259e-41	427	13408	P12643	BMP2	GO:0000122	PMID:19736317	Bone morphogenetic protein 2	BMP2_HUMAN|BMP2|BMP2A|IPI00025069	1375
BMP2	ENSGAUG00000011088	bonemorphogeneticprotein2[Source:HGNCSymbol;Acc:1069]	BMP2;Q804S2	5.45474e-59	582	13408	P12643	BMP2	GO:0000122	PMID:9187146	Bone morphogenetic protein 2	BMP2_HUMAN|BMP2|BMP2A|IPI00025069	1376
BMP2	ENSGAUG00000012485		BMP2;P12643	1.56455e-48	491	13408	P12643	BMP2	GO:0000122	PMID:9187146	Bone morphogenetic protein 2	BMP2_HUMAN|BMP2|BMP2A|IPI00025069	1377
BMP2	ENSGAUG00000017744		BMP2;Q804S2	4.7259e-41	427	13408	P12643	BMP2	GO:0000122	PMID:9187146	Bone morphogenetic protein 2	BMP2_HUMAN|BMP2|BMP2A|IPI00025069	1378
BMP4	ENSGAUG00000011206	bonemorphogeneticprotein4[Source:HGNCSymbol;Acc:1071]	BMP4;Q90752	1.86471e-170	1543	13408	P12644	BMP4	GO:0000122	PMID:9187146	Bone morphogenetic protein 4	BMP4_HUMAN|BMP2B|BMP4|DVR4|IPI00292640|Q9UM80	1379
SKI	ENSGAUG00000003293	v-skisarcomaviraloncogenehomolog(avian)[Source:HGNCSymbol;Acc:10896]	SKI;Q60698	0.0	1656	13408	P12755	SKI	GO:0000122	PMID:17469184	Ski oncogene	SKI_HUMAN|SKI|IPI00220921|Q5SYT7	1380
SKI	ENSGAUG00000017098	v-skisarcomaviraloncogenehomolog(avian)[Source:HGNCSymbol;Acc:10896]	SKI;Q02225	2.67117e-171	1553	13408	P12755	SKI	GO:0000122	PMID:17469184	Ski oncogene	SKI_HUMAN|SKI|IPI00220921|Q5SYT7	1381
SKI	ENSGAUG00000003293	v-skisarcomaviraloncogenehomolog(avian)[Source:HGNCSymbol;Acc:10896]	SKI;Q60698	0.0	1656	13408	P12755	SKI	GO:0000122	PMID:12435627	Ski oncogene	SKI_HUMAN|SKI|IPI00220921|Q5SYT7	1382
SKI	ENSGAUG00000017098	v-skisarcomaviraloncogenehomolog(avian)[Source:HGNCSymbol;Acc:10896]	SKI;Q02225	2.67117e-171	1553	13408	P12755	SKI	GO:0000122	PMID:12435627	Ski oncogene	SKI_HUMAN|SKI|IPI00220921|Q5SYT7	1383
SKIL	ENSGAUG00000012534	SKI-likeoncogene[Source:HGNCSymbol;Acc:10897]	SKIL;Q5R431	7.26327e-126	1160	13408	P12757	SKIL	GO:0000122	GO_REF:0000019	Ski-like protein	SKIL_HUMAN|SKIL|SNO|IPI00025468|IPI00216658|IPI00216661|IPI00867624|IPI00953209|A6NGT1|B4DT50|O00464|P12756|Q07501	1384
SKIL	ENSGAUG00000012534	SKI-likeoncogene[Source:HGNCSymbol;Acc:10897]	SKIL;Q5R431	7.26327e-126	1160	13408	P12757	SKIL	GO:0000122	PMID:10531062	Ski-like protein	SKIL_HUMAN|SKIL|SNO|IPI00025468|IPI00216658|IPI00216661|IPI00867624|IPI00953209|A6NGT1|B4DT50|O00464|P12756|Q07501	1385
SKIL	ENSGAUG00000012534	SKI-likeoncogene[Source:HGNCSymbol;Acc:10897]	SKIL;Q5R431	7.26327e-126	1160	13408	P12757	SKIL	GO:0000122	PMID:16966324	Ski-like protein	SKIL_HUMAN|SKIL|SNO|IPI00025468|IPI00216658|IPI00216661|IPI00867624|IPI00953209|A6NGT1|B4DT50|O00464|P12756|Q07501	1386
SKIL	ENSGAUG00000012534	SKI-likeoncogene[Source:HGNCSymbol;Acc:10897]	SKIL;Q5R431	7.26327e-126	1160	13408	P12757	SKIL	GO:0000122	PMID:17469184	Ski-like protein	SKIL_HUMAN|SKIL|SNO|IPI00025468|IPI00216658|IPI00216661|IPI00867624|IPI00953209|A6NGT1|B4DT50|O00464|P12756|Q07501	1387
IRF2	ENSGAUG00000016692	interferonregulatoryfactor2[Source:HGNCSymbol;Acc:6117]	IRF2;Q98925	6.75791e-59	580	13408	P14316	IRF2	GO:0000122	PMID:7507207	Interferon regulatory factor 2	IRF2_HUMAN|IRF2|IPI00293657|Q96B99	1388
IRF2	ENSGAUG00000019456	interferonregulatoryfactor1[Source:HGNCSymbol;Acc:6116]	IRF2;Q98925	1.63046e-44	451	13408	P14316	IRF2	GO:0000122	PMID:7507207	Interferon regulatory factor 2	IRF2_HUMAN|IRF2|IPI00293657|Q96B99	1389
TRI27	ENSGAUG00000000618	ringfingerprotein39[Source:HGNCSymbol;Acc:18064]	TRI27;P14373	6.00074e-48	487	13408	P14373	TRIM27	GO:0000122	PMID:10976108	Zinc finger protein RFP	TRI27_HUMAN|TRIM27|RFP|RNF76|IPI00412657|IPI00426252|A2BE15|Q5RJA8|Q5ST26|Q6LA73|Q6NXR9|Q9BZY6|Q9UJL3	1390
TRI27	ENSGAUG00000001171	ringfingerprotein39[Source:HGNCSymbol;Acc:18064]	TRI27;P14373	2.06472e-55	551	13408	P14373	TRIM27	GO:0000122	PMID:10976108	Zinc finger protein RFP	TRI27_HUMAN|TRIM27|RFP|RNF76|IPI00412657|IPI00426252|A2BE15|Q5RJA8|Q5ST26|Q6LA73|Q6NXR9|Q9BZY6|Q9UJL3	1391
TRI27	ENSGAUG00000002582	ringfingerprotein39[Source:HGNCSymbol;Acc:18064]	TRI27;Q62158	1.48239e-49	501	13408	P14373	TRIM27	GO:0000122	PMID:10976108	Zinc finger protein RFP	TRI27_HUMAN|TRIM27|RFP|RNF76|IPI00412657|IPI00426252|A2BE15|Q5RJA8|Q5ST26|Q6LA73|Q6NXR9|Q9BZY6|Q9UJL3	1392
TRI27	ENSGAUG00000004545	ringfingerprotein39[Source:HGNCSymbol;Acc:18064]	TRI27;Q62158	1.05916e-53	537	13408	P14373	TRIM27	GO:0000122	PMID:10976108	Zinc finger protein RFP	TRI27_HUMAN|TRIM27|RFP|RNF76|IPI00412657|IPI00426252|A2BE15|Q5RJA8|Q5ST26|Q6LA73|Q6NXR9|Q9BZY6|Q9UJL3	1393
TRI27	ENSGAUG00000007590	ringfingerprotein39[Source:HGNCSymbol;Acc:18064]	TRI27;P14373	2.85224e-41	426	13408	P14373	TRIM27	GO:0000122	PMID:10976108	Zinc finger protein RFP	TRI27_HUMAN|TRIM27|RFP|RNF76|IPI00412657|IPI00426252|A2BE15|Q5RJA8|Q5ST26|Q6LA73|Q6NXR9|Q9BZY6|Q9UJL3	1394
TRI27	ENSGAUG00000008320	ringfingerprotein39[Source:HGNCSymbol;Acc:18064]	TRI27;P14373	1.55113e-39	413	13408	P14373	TRIM27	GO:0000122	PMID:10976108	Zinc finger protein RFP	TRI27_HUMAN|TRIM27|RFP|RNF76|IPI00412657|IPI00426252|A2BE15|Q5RJA8|Q5ST26|Q6LA73|Q6NXR9|Q9BZY6|Q9UJL3	1395
TRI27	ENSGAUG00000011286	ringfingerprotein39[Source:HGNCSymbol;Acc:18064]	TRI27;Q62158	2.61726e-53	534	13408	P14373	TRIM27	GO:0000122	PMID:10976108	Zinc finger protein RFP	TRI27_HUMAN|TRIM27|RFP|RNF76|IPI00412657|IPI00426252|A2BE15|Q5RJA8|Q5ST26|Q6LA73|Q6NXR9|Q9BZY6|Q9UJL3	1396
TRI27	ENSGAUG00000012700	ringfingerprotein39[Source:HGNCSymbol;Acc:18064]	TRI27;Q62158	1.92431e-35	378	13408	P14373	TRIM27	GO:0000122	PMID:10976108	Zinc finger protein RFP	TRI27_HUMAN|TRIM27|RFP|RNF76|IPI00412657|IPI00426252|A2BE15|Q5RJA8|Q5ST26|Q6LA73|Q6NXR9|Q9BZY6|Q9UJL3	1397
TRI27	ENSGAUG00000014163	ringfingerprotein39[Source:HGNCSymbol;Acc:18064]	TRI27;Q62158	6.75265e-29	323	13408	P14373	TRIM27	GO:0000122	PMID:10976108	Zinc finger protein RFP	TRI27_HUMAN|TRIM27|RFP|RNF76|IPI00412657|IPI00426252|A2BE15|Q5RJA8|Q5ST26|Q6LA73|Q6NXR9|Q9BZY6|Q9UJL3	1398
TRI27	ENSGAUG00000015910	ringfingerprotein39[Source:HGNCSymbol;Acc:18064]	TRI27;P14373	1.70942e-40	423	13408	P14373	TRIM27	GO:0000122	PMID:10976108	Zinc finger protein RFP	TRI27_HUMAN|TRIM27|RFP|RNF76|IPI00412657|IPI00426252|A2BE15|Q5RJA8|Q5ST26|Q6LA73|Q6NXR9|Q9BZY6|Q9UJL3	1399
TRI27	ENSGAUG00000016109	ringfingerprotein39[Source:HGNCSymbol;Acc:18064]	TRI27;P14373	4.55307e-37	390	13408	P14373	TRIM27	GO:0000122	PMID:10976108	Zinc finger protein RFP	TRI27_HUMAN|TRIM27|RFP|RNF76|IPI00412657|IPI00426252|A2BE15|Q5RJA8|Q5ST26|Q6LA73|Q6NXR9|Q9BZY6|Q9UJL3	1400
TRI27	ENSGAUG00000016591	ringfingerprotein39[Source:HGNCSymbol;Acc:18064]	TRI27;P14373	4.66228e-49	496	13408	P14373	TRIM27	GO:0000122	PMID:10976108	Zinc finger protein RFP	TRI27_HUMAN|TRIM27|RFP|RNF76|IPI00412657|IPI00426252|A2BE15|Q5RJA8|Q5ST26|Q6LA73|Q6NXR9|Q9BZY6|Q9UJL3	1401
TRI27	ENSGAUG00000016649	ringfingerprotein39[Source:HGNCSymbol;Acc:18064]	TRI27;P14373	6.1342e-47	478	13408	P14373	TRIM27	GO:0000122	PMID:10976108	Zinc finger protein RFP	TRI27_HUMAN|TRIM27|RFP|RNF76|IPI00412657|IPI00426252|A2BE15|Q5RJA8|Q5ST26|Q6LA73|Q6NXR9|Q9BZY6|Q9UJL3	1402
TRI27	ENSGAUG00000017962	ringfingerprotein39[Source:HGNCSymbol;Acc:18064]	TRI27;Q62158	6.67058e-51	512	13408	P14373	TRIM27	GO:0000122	PMID:10976108	Zinc finger protein RFP	TRI27_HUMAN|TRIM27|RFP|RNF76|IPI00412657|IPI00426252|A2BE15|Q5RJA8|Q5ST26|Q6LA73|Q6NXR9|Q9BZY6|Q9UJL3	1403
TRI27	ENSGAUG00000019049	ringfingerprotein39[Source:HGNCSymbol;Acc:18064]	TRI27;P14373	7.20374e-47	477	13408	P14373	TRIM27	GO:0000122	PMID:10976108	Zinc finger protein RFP	TRI27_HUMAN|TRIM27|RFP|RNF76|IPI00412657|IPI00426252|A2BE15|Q5RJA8|Q5ST26|Q6LA73|Q6NXR9|Q9BZY6|Q9UJL3	1404
TRI27	ENSGAUG00000019295	ringfingerprotein39[Source:HGNCSymbol;Acc:18064]	TRI27;P14373	1.80369e-29	326	13408	P14373	TRIM27	GO:0000122	PMID:10976108	Zinc finger protein RFP	TRI27_HUMAN|TRIM27|RFP|RNF76|IPI00412657|IPI00426252|A2BE15|Q5RJA8|Q5ST26|Q6LA73|Q6NXR9|Q9BZY6|Q9UJL3	1405
TRI27	ENSGAUG00000019596	tripartitemotif-containing69[Source:HGNCSymbol;Acc:17857]	TRI27;Q62158	5.46415e-30	332	13408	P14373	TRIM27	GO:0000122	PMID:10976108	Zinc finger protein RFP	TRI27_HUMAN|TRIM27|RFP|RNF76|IPI00412657|IPI00426252|A2BE15|Q5RJA8|Q5ST26|Q6LA73|Q6NXR9|Q9BZY6|Q9UJL3	1406
PLAK	ENSGAUG00000019390	junctionplakoglobin[Source:HGNCSymbol;Acc:6207]	PLAK;P30998	1.26832e-57	562	13408	P14923	JUP	GO:0000122	GO_REF:0000033	Junction plakoglobin	PLAK_HUMAN|CTNNG|JUP|DP3|IPI00554711|Q15093|Q15151|Q7L3S5|Q86W21|Q9BWC4|Q9HCX9	1407
PLAK	ENSGAUG00000019511	junctionplakoglobin[Source:HGNCSymbol;Acc:6207]	PLAK;P30998	0.0	2363	13408	P14923	JUP	GO:0000122	GO_REF:0000033	Junction plakoglobin	PLAK_HUMAN|CTNNG|JUP|DP3|IPI00554711|Q15093|Q15151|Q7L3S5|Q86W21|Q9BWC4|Q9HCX9	1408
SPI1	ENSGAUG00000018771	spleenfocusformingvirus(SFFV)proviralintegrationoncogenespi1[Source:HGNCSymbol;Acc:11241]	SPI1;Q6BDS1	2.36229e-69	668	13408	P17947	SPI1	GO:0000122	PMID:10867017	Transcription factor PU.1	SPI1_HUMAN|SPI1|IPI00018333|IPI00827738	1409
EGR1	ENSGAUG00000002493	earlygrowthresponse1[Source:HGNCSymbol;Acc:3238]	EGR1;P26632	2.95029e-126	1162	13408	P18146	EGR1	GO:0000122	GO_REF:0000019	Early growth response protein 1	EGR1_HUMAN|EGR1|KROX24|ZNF225|IPI00030227	1410
NFKB1	ENSGAUG00000007506	nuclearfactorofkappalightpolypeptidegeneenhancerinB-cells1[Source:HGNCSymbol;Acc:7794]	NFKB1;Q04861	1.7718e-147	1348	13408	P19838	NFKB1	GO:0000122	PMID:16938301	Nuclear factor NF-kappa-B p105 subunit	NFKB1_HUMAN|NFKB1|IPI00292537|IPI00788987|Q68D84|Q86V43|Q8N4X7|Q9NZC0	1411
NR1D1	ENSGAUG00000005309		NR1D1;Q3UV55	3.5054e-109	1016	13408	P20393	NR1D1	GO:0000122	PMID:18511497	Nuclear receptor subfamily 1 group D member 1	NR1D1_HUMAN|NR1D1|EAR1|HREV|THRAL|IPI00023603|Q0P5Z4|Q15304	1412
EFNA1	ENSGAUG00000010954	ephrin-A1[Source:HGNCSymbol;Acc:3221]	EFNA1;P52794	8.34852e-52	516	13408	P20827	EFNA1	GO:0000122	GO_REF:0000024	Ephrin-A1	EFNA1_HUMAN|EPLG1|EFNA1|LERK1|TNFAIP4|IPI00025840|IPI00377015|D3DV86|Q5SR60|Q5SR61|Q6I9T9|Q8N578	1413
EFNA1	ENSGAUG00000019142	ephrin-A1[Source:HGNCSymbol;Acc:3221]	EFNA1;P52794	8.1298e-42	429	13408	P20827	EFNA1	GO:0000122	GO_REF:0000024	Ephrin-A1	EFNA1_HUMAN|EPLG1|EFNA1|LERK1|TNFAIP4|IPI00025840|IPI00377015|D3DV86|Q5SR60|Q5SR61|Q6I9T9|Q8N578	1414
FGFR2	ENSGAUG00000019440	fibroblastgrowthfactorreceptor2[Source:HGNCSymbol;Acc:3689]	FGFR2;Q8JG38	0.0	3174	13408	P21802	FGFR2	GO:0000122	GO_REF:0000024	Fibroblast growth factor receptor 2	FGFR2_HUMAN|FGFR2|BEK|KGFR|KSAM|IPI00216602|IPI00216603|IPI00216604|IPI00216605|IPI00218416|IPI00218417|IPI00218418|IPI00218419|IPI00218420|IPI00218421|IPI00218422|IPI00218423|IPI00218424|IPI00218425|IPI00384713|IPI00386650|IPI00647907|IPI00759837|IPI00873362|IPI00942110|P18443|Q01742|Q12922|Q14300|Q14301|Q14302|Q14303|Q14304|Q14305|Q14672|Q14718|Q14719|Q1KHY5|Q86YI4|Q96KL9|Q96KM0|Q96KM1|Q96KM2|Q…	1415
S10A1	ENSGAUG00000003810	S100calciumbindingproteinA1[Source:HGNCSymbol;Acc:10486]	S10A1;Q7LZT1	1.23781e-39	407	13408	P23297	S100A1	GO:0000122	GO_REF:0000019	Protein S100-A1	S10A1_HUMAN|S100A1|S100A|IPI00645016|Q5T7Y3	1416
S10A1	ENSGAUG00000010913		S10A1;Q7LZT1	9.84171e-19	227	13408	P23297	S100A1	GO:0000122	GO_REF:0000019	Protein S100-A1	S10A1_HUMAN|S100A1|S100A|IPI00645016|Q5T7Y3	1417
S10A1	ENSGAUG00000010972		S10A1;P02639	1.20292e-21	252	13408	P23297	S100A1	GO:0000122	GO_REF:0000019	Protein S100-A1	S10A1_HUMAN|S100A1|S100A|IPI00645016|Q5T7Y3	1418
S10A1	ENSGAUG00000017367		S10A1;P02639	1.21757e-27	304	13408	P23297	S100A1	GO:0000122	GO_REF:0000019	Protein S100-A1	S10A1_HUMAN|S100A1|S100A|IPI00645016|Q5T7Y3	1419
S10A1	ENSGAUG00000019105		S10A1;P35467	1.09458e-16	209	13408	P23297	S100A1	GO:0000122	GO_REF:0000019	Protein S100-A1	S10A1_HUMAN|S100A1|S100A|IPI00645016|Q5T7Y3	1420
GATA3	ENSGAUG00000003544		GATA3;Q91428	2.6196e-113	1049	13408	P23771	GATA3	GO:0000122	PMID:19674970	Trans-acting T-cell-specific transcription factor GATA-3	GATA3_HUMAN|GATA3|IPI00012901|IPI00216199|Q5VWG7|Q5VWG8|Q96J16	1421
GATA3	ENSGAUG00000003544	1	GATA3;Q91428	4.79307e-35	369	13408	P23771	GATA3	GO:0000122	PMID:19674970	Trans-acting T-cell-specific transcription factor GATA-3	GATA3_HUMAN|GATA3|IPI00012901|IPI00216199|Q5VWG7|Q5VWG8|Q96J16	1422
GATA3	ENSGAUG00000003544	2	GATA3;Q91428	1.11677e-15	200	13408	P23771	GATA3	GO:0000122	PMID:19674970	Trans-acting T-cell-specific transcription factor GATA-3	GATA3_HUMAN|GATA3|IPI00012901|IPI00216199|Q5VWG7|Q5VWG8|Q96J16	1423
COT2	ENSGAUG00000014531	nuclearreceptorsubfamily2,groupF,member2[Source:HGNCSymbol;Acc:7976]	COT2;Q9TTR7	0.0	1706	13408	P24468	NR2F2	GO:0000122	PMID:9343308	COUP transcription factor 2	COT2_HUMAN|ARP1|NR2F2|TFCOUP2|IPI00028611|B6ZGU1|Q03754	1424
COT2	ENSGAUG00000015515		COT2;Q9TTR7	0.0	1824	13408	P24468	NR2F2	GO:0000122	PMID:9343308	COUP transcription factor 2	COT2_HUMAN|ARP1|NR2F2|TFCOUP2|IPI00028611|B6ZGU1|Q03754	1425
EDNRB	ENSGAUG00000001842	endothelinreceptortypeB[Source:HGNCSymbol;Acc:3180]	EDNRB;P24530	2.74433e-133	1221	13408	P24530	EDNRB	GO:0000122	PMID:19767294	Endothelin B receptor	EDNRB_HUMAN|ETRB|EDNRB|IPI00029123|IPI00218197|IPI00412464|A2A2Z8|A8K3T4|O15343|Q59GB1|Q5W0G9|Q8NHM6|Q8NHM7|Q8NHM8|Q8NHM9|Q9UD23|Q9UQK3	1426
EDNRB	ENSGAUG00000013737		EDNRB;P24530	3.72277e-122	1125	13408	P24530	EDNRB	GO:0000122	PMID:19767294	Endothelin B receptor	EDNRB_HUMAN|ETRB|EDNRB|IPI00029123|IPI00218197|IPI00412464|A2A2Z8|A8K3T4|O15343|Q59GB1|Q5W0G9|Q8NHM6|Q8NHM7|Q8NHM8|Q8NHM9|Q9UD23|Q9UQK3	1427
EDNRB	ENSGAUG00000001842	endothelinreceptortypeB[Source:HGNCSymbol;Acc:3180]	EDNRB;P24530	2.74433e-133	1221	13408	P24530	EDNRB	GO:0000122	GO_REF:0000024	Endothelin B receptor	EDNRB_HUMAN|ETRB|EDNRB|IPI00029123|IPI00218197|IPI00412464|A2A2Z8|A8K3T4|O15343|Q59GB1|Q5W0G9|Q8NHM6|Q8NHM7|Q8NHM8|Q8NHM9|Q9UD23|Q9UQK3	1428
EDNRB	ENSGAUG00000013737		EDNRB;P24530	3.72277e-122	1125	13408	P24530	EDNRB	GO:0000122	GO_REF:0000024	Endothelin B receptor	EDNRB_HUMAN|ETRB|EDNRB|IPI00029123|IPI00218197|IPI00412464|A2A2Z8|A8K3T4|O15343|Q59GB1|Q5W0G9|Q8NHM6|Q8NHM7|Q8NHM8|Q8NHM9|Q9UD23|Q9UQK3	1429
TYY1	ENSGAUG00000010949	YY1transcriptionfactor[Source:HGNCSymbol;Acc:12856]	TYY1;P25490	1.89032e-116	1076	13408	P25490	YY1	GO:0000122	PMID:9857059	Transcriptional repressor protein YY1	TYY1_HUMAN|INO80S|YY1|IPI00014513|Q14935	1430
TYY1	ENSGAUG00000011803	YY2transcriptionfactor[Source:HGNCSymbol;Acc:31684]	TYY1;P25490	1.19343e-134	1233	13408	P25490	YY1	GO:0000122	PMID:9857059	Transcriptional repressor protein YY1	TYY1_HUMAN|INO80S|YY1|IPI00014513|Q14935	1431
DNMT1	ENSGAUG00000003491	DNA(cytosine-5-)-methyltransferase1[Source:HGNCSymbol;Acc:2976]	DNMT1;Q92072	0.0	5305	13408	P26358	DNMT1	GO:0000122	PMID:10888872	DNA (cytosine-5)-methyltransferase 1	DNMT1_HUMAN|DNMT1|AIM|CXXC9|DNMT|IPI00031519|IPI00220918|IPI00220919|A0AV63|B7ZLW6|Q9UHG5|Q9ULA2|Q9UMZ6	1432
CALR	ENSGAUG00000008702		CALR;P15253	6.71843e-154	1401	13408	P27797	CALR	GO:0000122	PMID:8107809	Calreticulin	CALR_HUMAN|CALR|CRTC|IPI00020599|Q6IAT4|Q9UDG2	1433
CALR	ENSGAUG00000012507		CALR;Q2HWU3	2.15822e-153	1396	13408	P27797	CALR	GO:0000122	PMID:8107809	Calreticulin	CALR_HUMAN|CALR|CRTC|IPI00020599|Q6IAT4|Q9UDG2	1434
CALR	ENSGAUG00000014352		CALR;P15253	1.71737e-142	1302	13408	P27797	CALR	GO:0000122	PMID:8107809	Calreticulin	CALR_HUMAN|CALR|CRTC|IPI00020599|Q6IAT4|Q9UDG2	1435
RBL1	ENSGAUG00000016476	retinoblastoma-like1(p107)[Source:HGNCSymbol;Acc:9893]	RBL1;P28749	0.0	2507	13408	P28749	RBL1	GO:0000122	GO_REF:0000019	Retinoblastoma-like protein 1	RBL1_HUMAN|RBL1|IPI00005139|IPI00375494|A8K2W5|Q4VXA0|Q8N5K6|Q9H1L5|Q9H1M1	1436
C2TA	ENSGAUG00000015568		C2TA;P33076	1.25313e-69	676	13408	P33076	CIITA	GO:0000122	PMID:19041327	MHC class II transactivator	C2TA_HUMAN|CIITA|MHC2TA|IPI00186224|D3DUG0	1437
C2TA	ENSGAUG00000015568	1	C2TA;P33076	1.21688e-73	711	13408	P33076	CIITA	GO:0000122	PMID:19041327	MHC class II transactivator	C2TA_HUMAN|CIITA|MHC2TA|IPI00186224|D3DUG0	1438
C2TA	ENSGAUG00000015568	2	C2TA;P33076	5.38835e-46	471	13408	P33076	CIITA	GO:0000122	PMID:19041327	MHC class II transactivator	C2TA_HUMAN|CIITA|MHC2TA|IPI00186224|D3DUG0	1439
CTNB1	ENSGAUG00000010921	catenin(cadherin-associatedprotein),beta1,88kDa[Source:HGNCSymbol;Acc:2514]	CTNB1;P35222	0.0	3863	13408	P35222	CTNNB1	GO:0000122	GO_REF:0000033	Catenin beta-1	CTNB1_HUMAN|CTNNB1|OK/SW-cl.35|CTNNB|PRO2286|IPI00017292|IPI00927799|A8K1L7|Q8NEW9|Q8NI94|Q9H391	1440
CTNB1	ENSGAUG00000016954		CTNB1;P35222	0.0	3416	13408	P35222	CTNNB1	GO:0000122	GO_REF:0000033	Catenin beta-1	CTNB1_HUMAN|CTNNB1|OK/SW-cl.35|CTNNB|PRO2286|IPI00017292|IPI00927799|A8K1L7|Q8NEW9|Q8NI94|Q9H391	1441
PCGF2	ENSGAUG00000012982	polycombgroupringfinger2[Source:HGNCSymbol;Acc:12929]	PCGF2;P35227	2.75894e-86	814	13408	P35227	PCGF2	GO:0000122	PMID:19636380	Polycomb group RING finger protein 2	PCGF2_HUMAN|PCGF2|MEL18|RNF110|ZNF144|IPI00017302|A6NGD8	1442
PHB	ENSGAUG00000014224	prohibitin[Source:HGNCSymbol;Acc:8912]	PHB;P84173	1.45371e-132	1214	13408	P35232	PHB	GO:0000122	PMID:16964284	Prohibitin	PHB_HUMAN|PHB|IPI00017334|Q4VBQ0	1443
DRD3	ENSGAUG00000002549	dopaminereceptorD3[Source:HGNCSymbol;Acc:3024]	DRD3;P35462	4.29783e-58	571	13408	P35462	DRD3	GO:0000122	GO_REF:0000019	D(3) dopamine receptor	DRD3_HUMAN|DRD3|IPI00018843|IPI00798154|A1A4V5|Q4VBM8	1444
PPARG	ENSGAUG00000001375	peroxisomeproliferator-activatedreceptorgamma[Source:HGNCSymbol;Acc:9236]	PPARG;Q4U3Q4	2.7535e-178	1611	13408	P37231	PPARG	GO:0000122	PMID:12700342	Peroxisome proliferator-activated receptor gamma	PPARG_HUMAN|PPARG|NR1C3|IPI00020897|IPI00853091|A8K3G6|B5BUA1|O00684|O00710|O14515|Q15178|Q15179|Q15180|Q15832|Q86U60|Q96J12	1445
PPARG	ENSGAUG00000001375	peroxisomeproliferator-activatedreceptorgamma[Source:HGNCSymbol;Acc:9236]	PPARG;Q4U3Q4	2.7535e-178	1611	13408	P37231	PPARG	GO:0000122	GO_REF:0000024	Peroxisome proliferator-activated receptor gamma	PPARG_HUMAN|PPARG|NR1C3|IPI00020897|IPI00853091|A8K3G6|B5BUA1|O00684|O00710|O14515|Q15178|Q15179|Q15180|Q15832|Q86U60|Q96J12	1446
SMBP2	ENSGAUG00000017553	immunoglobulinmubindingprotein2[Source:HGNCSymbol;Acc:5542]	SMBP2;P38935	0.0	2609	13408	P38935	IGHMBP2	GO:0000122	GO_REF:0000019	DNA-binding protein SMUBP-2	SMBP2_HUMAN|SMBP2|IGHMBP2|SMUBP2|IPI00009379|A0PJD2|Q00443|Q14177	1447
CUX1	ENSGAUG00000008990	cut-likehomeobox1[Source:HGNCSymbol;Acc:2557]	CUX1;P39880	8.32104e-143	1309	13408	P39880	CUX1	GO:0000122	GO_REF:0000019	Homeobox protein cut-like 1	CUX1_HUMAN|CUX1|CUTL1|IPI00026673|IPI00419894|IPI00472247|IPI00736943|IPI00741668|IPI00742111|Q6NYH4|Q75LE5|Q75MT2|Q75MT3|Q86UJ7|Q9UEV5	1448
VHL	ENSGAUG00000007647	vonHippel-Lindautumorsuppressor[Source:HGNCSymbol;Acc:12687]	VHL;P40338	2.53609e-43	441	13408	P40337	VHL	GO:0000122	GO_REF:0000019	Von Hippel-Lindau disease tumor suppressor	VHL_HUMAN|VHL|IPI00027969|IPI00336024|IPI00939404|B2RE45|Q13599|Q6PDA9	1449
STAT3	ENSGAUG00000014955	signaltransducerandactivatoroftranscription3(acute-phaseresponsefactor)[Source:HGNCSymbol;Acc:11364]	STAT3;P52631	0.0	3402	13408	P40763	STAT3	GO:0000122	PMID:8675499	Signal transducer and activator of transcription 3	STAT3_HUMAN|STAT3|APRF|IPI00306436|IPI00784414|O14916|Q9BW54	1450
ID1	ENSGAUG00000017497	inhibitorofDNAbinding1,dominantnegativehelix-loop-helixprotein[Source:HGNCSymbol;Acc:5360]	ID1;P41134	3.03902e-31	335	13408	P41134	ID1	GO:0000122	GO_REF:0000019	DNA-binding protein inhibitor ID-1	ID1_HUMAN|BHLHB24|ID1|ID|IPI00012718|IPI00218515|A8K537|E1P5L4|O00651|O00652|Q16371|Q16377|Q5TE66|Q5TE67|Q969Z7|Q9H0Z5|Q9H109	1451
BCL6	ENSGAUG00000018097		BCL6;Q5ZM39	6.29132e-85	808	13408	P41182	BCL6	GO:0000122	PMID:11929873	B-cell lymphoma 6 protein	BCL6_HUMAN|BCL5|BCL6|LAZ3|ZBTB27|ZNF51|IPI00012820|A7E241|D3DNV5	1452
BCL6	ENSGAUG00000019214	B-cellCLL/lymphoma6[Source:HGNCSymbol;Acc:1001]	BCL6;Q5ZM39	1.99249e-112	1042	13408	P41182	BCL6	GO:0000122	PMID:11929873	B-cell lymphoma 6 protein	BCL6_HUMAN|BCL5|BCL6|LAZ3|ZBTB27|ZNF51|IPI00012820|A7E241|D3DNV5	1453
BCL6	ENSGAUG00000018097		BCL6;Q5ZM39	6.29132e-85	808	13408	P41182	BCL6	GO:0000122	PMID:15577913	B-cell lymphoma 6 protein	BCL6_HUMAN|BCL5|BCL6|LAZ3|ZBTB27|ZNF51|IPI00012820|A7E241|D3DNV5	1454
BCL6	ENSGAUG00000019214	B-cellCLL/lymphoma6[Source:HGNCSymbol;Acc:1001]	BCL6;Q5ZM39	1.99249e-112	1042	13408	P41182	BCL6	GO:0000122	PMID:15577913	B-cell lymphoma 6 protein	BCL6_HUMAN|BCL5|BCL6|LAZ3|ZBTB27|ZNF51|IPI00012820|A7E241|D3DNV5	1455
SOX3	ENSGAUG00000014644	SRY(sexdeterminingregionY)-box1[Source:HGNCSymbol;Acc:11189]	SOX3;Q6EJB7	1.08449e-47	483	13408	P41225	SOX3	GO:0000122	GO_REF:0000024	Transcription factor SOX-3	SOX3_HUMAN|SOX3|IPI00240510|P35714|Q5JWI3|Q9NP49	1456
SOX3	ENSGAUG00000020190		SOX3;Q6EJB7	8.21827e-127	1165	13408	P41225	SOX3	GO:0000122	GO_REF:0000024	Transcription factor SOX-3	SOX3_HUMAN|SOX3|IPI00240510|P35714|Q5JWI3|Q9NP49	1457
NKX21	ENSGAUG00000009141	NK2homeobox1[Source:HGNCSymbol;Acc:11825]	NKX21;P43699	1.73497e-108	1008	13408	P43699	NKX2-1	GO:0000122	GO_REF:0000019	Homeobox protein Nkx-2.1	NKX21_HUMAN|NKX2-1|NKX2A|TITF1|TTF1|IPI00472988|IPI00816620|D3DSA3|O14954|O14955|Q7KZF6|Q9BRJ8	1458
NKX21	ENSGAUG00000013424		NKX21;P43699	1.78838e-61	602	13408	P43699	NKX2-1	GO:0000122	GO_REF:0000019	Homeobox protein Nkx-2.1	NKX21_HUMAN|NKX2-1|NKX2A|TITF1|TTF1|IPI00472988|IPI00816620|D3DSA3|O14954|O14955|Q7KZF6|Q9BRJ8	1459
NKX21	ENSGAUG00000013424	1	NKX21;P43699	1.36918e-61	603	13408	P43699	NKX2-1	GO:0000122	GO_REF:0000019	Homeobox protein Nkx-2.1	NKX21_HUMAN|NKX2-1|NKX2A|TITF1|TTF1|IPI00472988|IPI00816620|D3DSA3|O14954|O14955|Q7KZF6|Q9BRJ8	1460
NOTC1	ENSGAUG00000004588	Notchhomolog1,translocation-associated(Drosophila)[Source:HGNCSymbol;Acc:7881]	NOTC1;Q07008	0.0	7101	13408	P46531	NOTCH1	GO:0000122	GO_REF:0000024	Neurogenic locus notch homolog protein 1	NOTC1_HUMAN|NOTCH1|TAN1|IPI00412982|Q59ED8|Q5SXM3	1461
NOTC1	ENSGAUG00000007222		NOTC1;P46530	1.22337e-28	316	13408	P46531	NOTCH1	GO:0000122	GO_REF:0000024	Neurogenic locus notch homolog protein 1	NOTC1_HUMAN|NOTCH1|TAN1|IPI00412982|Q59ED8|Q5SXM3	1462
NOTC1	ENSGAUG00000016873	Notchhomolog1,translocation-associated(Drosophila)[Source:HGNCSymbol;Acc:7881]	NOTC1;P46530	0.0	9308	13408	P46531	NOTCH1	GO:0000122	GO_REF:0000024	Neurogenic locus notch homolog protein 1	NOTC1_HUMAN|NOTCH1|TAN1|IPI00412982|Q59ED8|Q5SXM3	1463
ID4	ENSGAUG00000013504	inhibitorofDNAbinding4,dominantnegativehelix-loop-helixprotein[Source:HGNCSymbol;Acc:5363]	ID4;Q6GL62	1.45278e-27	303	13408	P47928	ID4	GO:0000122	GO_REF:0000019	DNA-binding protein inhibitor ID-4	ID4_HUMAN|ID4|BHLHB27|IPI00026864|Q13005	1464
NRIP1	ENSGAUG00000008591	nuclearreceptorinteractingprotein1[Source:HGNCSymbol;Acc:8001]	NRIP1;P48552	3.30833e-41	432	13408	P48552	NRIP1	GO:0000122	PMID:10364267	Nuclear receptor-interacting protein 1	NRIP1_HUMAN|NRIP1|IPI00010196|Q8IWE8	1465
CDN1C	ENSGAUG00000013175		CDN1C;P49918	1.69311e-24	281	13408	P49918	CDKN1C	GO:0000122	GO_REF:0000019	Cyclin-dependent kinase inhibitor 1C	CDN1C_HUMAN|KIP2|CDKN1C|IPI00029086|IPI00216615	1466
SMCA2	ENSGAUG00000008117		SMCA2;Q6DIC0	1.34549e-54	538	13408	P51531	SMARCA2	GO:0000122	PMID:17938176	Probable global transcription activator SNF2L2	SMCA2_HUMAN|BAF190B|SMARCA2|BRM|SNF2A|SNF2L2|IPI00386718|IPI00514648|B1ALG3|B1ALG4|D3DRH4|D3DRH5	1467
SMCA2	ENSGAUG00000014229	SWI/SNFrelated,matrixassociated,actindependentregulatorofchromatin,subfamilya,member2[Source:HGNCSymbol;Acc:11098]	SMCA2;Q6DIC0	0.0	4591	13408	P51531	SMARCA2	GO:0000122	PMID:17938176	Probable global transcription activator SNF2L2	SMCA2_HUMAN|BAF190B|SMARCA2|BRM|SNF2A|SNF2L2|IPI00386718|IPI00514648|B1ALG3|B1ALG4|D3DRH4|D3DRH5	1468
SMCA4	ENSGAUG00000002649		SMCA4;P51532	0.0	3262	13408	P51532	SMARCA4	GO:0000122	PMID:17938176	Transcription activator BRG1	SMCA4_HUMAN|SMARCA4|BAF190A|BRG1|SNF2B|SNF2L4|IPI00293426|O95052|Q9HBD3	1469
SMCA4	ENSGAUG00000005756		SMCA4;P51532	0.0	4207	13408	P51532	SMARCA4	GO:0000122	PMID:17938176	Transcription activator BRG1	SMCA4_HUMAN|SMARCA4|BAF190A|BRG1|SNF2B|SNF2L4|IPI00293426|O95052|Q9HBD3	1470
MECP2	ENSGAUG00000017722	methylCpGbindingprotein2(Rettsyndrome)[Source:HGNCSymbol;Acc:6990]	MECP2;Q00566	2.11935e-20	247	13408	P51608	MECP2	GO:0000122	PMID:9620804	Methyl-CpG-binding protein 2	MECP2_HUMAN|MECP2|IPI00418234|IPI00645192|O15233|Q6QHH9|Q7Z384	1471
NR0B1	ENSGAUG00000016814	nuclearreceptorsubfamily0,groupB,member1[Source:HGNCSymbol;Acc:7960]	NR0B1;P79386	3.87093e-59	581	13408	P51843	NR0B1	GO:0000122	GO_REF:0000019	Nuclear receptor subfamily 0 group B member 1	NR0B1_HUMAN|AHC|NR0B1|DAX1|IPI00020943|IPI00646717|Q96F69	1472
NR0B1	ENSGAUG00000016814	nuclearreceptorsubfamily0,groupB,member1[Source:HGNCSymbol;Acc:7960]	NR0B1;P79386	3.87093e-59	581	13408	P51843	NR0B1	GO:0000122	GO_REF:0000019	Nuclear receptor subfamily 0 group B member 1	NR0B1_HUMAN|AHC|NR0B1|DAX1|IPI00020943|IPI00646717|Q96F69	1473
PDX1	ENSGAUG00000015225	pancreaticandduodenalhomeobox1[Source:HGNCSymbol;Acc:6107]	PDX1;A2T756	7.89255e-63	612	13408	P52945	PDX1	GO:0000122	GO_REF:0000019	Pancreas/duodenum homeobox protein 1	PDX1_HUMAN|IPF1|PDX1|IPI00006036|O60594|Q5VYW2	1474
NKX25	ENSGAUG00000015370	NK2transcriptionfactorrelated,locus5(Drosophila)[Source:HGNCSymbol;Acc:2488]	NKX25;P42583	1.68939e-75	722	13408	P52952	NKX2-5	GO:0000122	PMID:19479054	Homeobox protein Nkx-2.5	NKX25_HUMAN|NKX2-5|CSX|NKX2.5|NKX2E|IPI00006055|A8K3K0	1475
NKX25	ENSGAUG00000015370	NK2transcriptionfactorrelated,locus5(Drosophila)[Source:HGNCSymbol;Acc:2488]	NKX25;P42583	1.68939e-75	722	13408	P52952	NKX2-5	GO:0000122	PMID:8900537	Homeobox protein Nkx-2.5	NKX25_HUMAN|NKX2-5|CSX|NKX2.5|NKX2E|IPI00006055|A8K3K0	1476
FOSB	ENSGAUG00000008522	FBJmurineosteosarcomaviraloncogenehomologB[Source:HGNCSymbol;Acc:3797]	FOSB;P53539	4.32806e-18	229	13408	P53539	FOSB	GO:0000122	PMID:1900040	Protein fosB	FOSB_HUMAN|G0S3|FOSB|IPI00295556|A8K9K5	1477
ATN1	ENSGAUG00000015615		ATN1;Q5IS70	2.01752e-20	250	13408	P54259	ATN1	GO:0000122	GO_REF:0000019	Atrophin-1	ATN1_HUMAN|ATN1|D12S755E|DRPLA|IPI00005502|Q99495|Q99621|Q9UEK7	1478
PRRX1	ENSGAUG00000009604	pairedrelatedhomeobox1[Source:HGNCSymbol;Acc:9142]	PRRX1;Q05437	6.60234e-89	837	13408	P54821	PRRX1	GO:0000122	GO_REF:0000019	Paired mesoderm homeobox protein 1	PRRX1_HUMAN|PMX1|PRRX1|IPI00008822|IPI00221036|B5BUM7|O60807	1479
HDAC4	ENSGAUG00000005976	histonedeacetylase4[Source:HGNCSymbol;Acc:14063]	HDAC4;P83038	0.0	1965	13408	P56524	HDAC4	GO:0000122	PMID:10869435	Histone deacetylase 4	HDAC4_HUMAN|HDAC4|KIAA0288|IPI00010088|Q9UND6	1480
HDAC4	ENSGAUG00000012763	histonedeacetylase4[Source:HGNCSymbol;Acc:14063]	HDAC4;P83038	2.9931e-146	1338	13408	P56524	HDAC4	GO:0000122	PMID:10869435	Histone deacetylase 4	HDAC4_HUMAN|HDAC4|KIAA0288|IPI00010088|Q9UND6	1481
HDAC4	ENSGAUG00000019439	histonedeacetylase7[Source:HGNCSymbol;Acc:14067]	HDAC4;P83038	2.5986e-124	1148	13408	P56524	HDAC4	GO:0000122	PMID:10869435	Histone deacetylase 4	HDAC4_HUMAN|HDAC4|KIAA0288|IPI00010088|Q9UND6	1482
HDAC4	ENSGAUG00000005976	histonedeacetylase4[Source:HGNCSymbol;Acc:14063]	HDAC4;P83038	0.0	1965	13408	P56524	HDAC4	GO:0000122	PMID:16236793	Histone deacetylase 4	HDAC4_HUMAN|HDAC4|KIAA0288|IPI00010088|Q9UND6	1483
HDAC4	ENSGAUG00000012763	histonedeacetylase4[Source:HGNCSymbol;Acc:14063]	HDAC4;P83038	2.9931e-146	1338	13408	P56524	HDAC4	GO:0000122	PMID:16236793	Histone deacetylase 4	HDAC4_HUMAN|HDAC4|KIAA0288|IPI00010088|Q9UND6	1484
HDAC4	ENSGAUG00000019439	histonedeacetylase7[Source:HGNCSymbol;Acc:14067]	HDAC4;P83038	2.5986e-124	1148	13408	P56524	HDAC4	GO:0000122	PMID:16236793	Histone deacetylase 4	HDAC4_HUMAN|HDAC4|KIAA0288|IPI00010088|Q9UND6	1485
HDAC4	ENSGAUG00000005976	histonedeacetylase4[Source:HGNCSymbol;Acc:14063]	HDAC4;P83038	0.0	1965	13408	P56524	HDAC4	GO:0000122	PMID:18850004	Histone deacetylase 4	HDAC4_HUMAN|HDAC4|KIAA0288|IPI00010088|Q9UND6	1486
HDAC4	ENSGAUG00000012763	histonedeacetylase4[Source:HGNCSymbol;Acc:14063]	HDAC4;P83038	2.9931e-146	1338	13408	P56524	HDAC4	GO:0000122	PMID:18850004	Histone deacetylase 4	HDAC4_HUMAN|HDAC4|KIAA0288|IPI00010088|Q9UND6	1487
HDAC4	ENSGAUG00000019439	histonedeacetylase7[Source:HGNCSymbol;Acc:14067]	HDAC4;P83038	2.5986e-124	1148	13408	P56524	HDAC4	GO:0000122	PMID:18850004	Histone deacetylase 4	HDAC4_HUMAN|HDAC4|KIAA0288|IPI00010088|Q9UND6	1488
HDAC4	ENSGAUG00000005976	histonedeacetylase4[Source:HGNCSymbol;Acc:14063]	HDAC4;P83038	0.0	1965	13408	P56524	HDAC4	GO:0000122	PMID:19276356	Histone deacetylase 4	HDAC4_HUMAN|HDAC4|KIAA0288|IPI00010088|Q9UND6	1489
HDAC4	ENSGAUG00000012763	histonedeacetylase4[Source:HGNCSymbol;Acc:14063]	HDAC4;P83038	2.9931e-146	1338	13408	P56524	HDAC4	GO:0000122	PMID:19276356	Histone deacetylase 4	HDAC4_HUMAN|HDAC4|KIAA0288|IPI00010088|Q9UND6	1490
HDAC4	ENSGAUG00000019439	histonedeacetylase7[Source:HGNCSymbol;Acc:14067]	HDAC4;P83038	2.5986e-124	1148	13408	P56524	HDAC4	GO:0000122	PMID:19276356	Histone deacetylase 4	HDAC4_HUMAN|HDAC4|KIAA0288|IPI00010088|Q9UND6	1491
GSC	ENSGAUG00000001349		GSC;Q02591	8.00304e-11	159	13408	P56915	GSC	GO:0000122	GO_REF:0000019	Homeobox protein goosecoid	GSC_HUMAN|GSC|IPI00011923|Q86YR1	1492
GSC	ENSGAUG00000006101	goosecoidhomeobox[Source:HGNCSymbol;Acc:4612]	GSC;P53544	7.63554e-103	957	13408	P56915	GSC	GO:0000122	GO_REF:0000019	Homeobox protein goosecoid	GSC_HUMAN|GSC|IPI00011923|Q86YR1	1493
ISL1	ENSGAUG00000000996	ISLLIMhomeobox1[Source:HGNCSymbol;Acc:6132]	ISL1;P53405	0.0	1852	13408	P61371	ISL1	GO:0000122	GO_REF:0000024	Insulin gene enhancer protein ISL-1	ISL1_HUMAN|ISL1|IPI00025071|P20663|P47894	1494
RS14	ENSGAUG00000012389	ribosomalproteinS14[Source:HGNCSymbol;Acc:10387]	RS14;P62264	5.67015e-78	738	13408	P62263	RPS14	GO:0000122	PMID:7867928	40S ribosomal protein S14	RS14_HUMAN|PRO2640|RPS14|IPI00026271|B2R5G5|D3DQG5|P06366|Q5BJI0	1495
SPT4H	ENSGAUG00000014619	suppressorofTy4homolog1(S.cerevisiae)[Source:HGNCSymbol;Acc:11467]	SPT4H;Q6DGQ0	2.42168e-62	603	13408	P63272	SUPT4H1	GO:0000122	PMID:9450929	Transcription elongation factor SPT4	SPT4H_HUMAN|SPT4H|SUPT4H1|SUPT4H|IPI00002895|B2R4X8|D3DTZ4|Q16550|Q62387|Q6ZP89	1496
SPT4H	ENSGAUG00000014619	suppressorofTy4homolog1(S.cerevisiae)[Source:HGNCSymbol;Acc:11467]	SPT4H;Q6DGQ0	2.42168e-62	603	13408	P63272	SUPT4H1	GO:0000122	PMID:9857195	Transcription elongation factor SPT4	SPT4H_HUMAN|SPT4H|SUPT4H1|SUPT4H|IPI00002895|B2R4X8|D3DTZ4|Q16550|Q62387|Q6ZP89	1497
UBC9	ENSGAUG00000014415		UBC9;Q28CQ4	1.16007e-87	822	13408	P63279	UBE2I	GO:0000122	GO_REF:0000019	SUMO-conjugating enzyme UBC9	UBC9_HUMAN|UBC9|UBE2I|UBCE9|IPI00032957|D3DU69|P50550|Q15698|Q59GX1|Q86VB3	1498
UBC9	ENSGAUG00000016688	ubiquitin-conjugatingenzymeE2I(UBC9homolog,yeast)[Source:HGNCSymbol;Acc:12485]	UBC9;Q28CQ4	2.69212e-90	845	13408	P63279	UBE2I	GO:0000122	GO_REF:0000019	SUMO-conjugating enzyme UBC9	UBC9_HUMAN|UBC9|UBE2I|UBCE9|IPI00032957|D3DU69|P50550|Q15698|Q59GX1|Q86VB3	1499
IGBP1	ENSGAUG00000015071		IGBP1;O08836	3.20778e-62	609	13408	P78318	IGBP1	GO:0000122	PMID:17438131	Immunoglobulin-binding protein 1	IGBP1_HUMAN|IBP1|IGBP1|IPI00019148|Q8TAB2	1500
IGBP1	ENSGAUG00000015071	1	IGBP1;O08836	3.50367e-62	608	13408	P78318	IGBP1	GO:0000122	PMID:17438131	Immunoglobulin-binding protein 1	IGBP1_HUMAN|IBP1|IGBP1|IPI00019148|Q8TAB2	1501
IGBP1	ENSGAUG00000015071	2	IGBP1;O08836	3.40153e-62	608	13408	P78318	IGBP1	GO:0000122	PMID:17438131	Immunoglobulin-binding protein 1	IGBP1_HUMAN|IBP1|IGBP1|IPI00019148|Q8TAB2	1502
IGBP1	ENSGAUG00000015071	3	IGBP1;O08836	3.29645e-62	608	13408	P78318	IGBP1	GO:0000122	PMID:17438131	Immunoglobulin-binding protein 1	IGBP1_HUMAN|IBP1|IGBP1|IPI00019148|Q8TAB2	1503
IGBP1	ENSGAUG00000015071	4	IGBP1;O08836	7.30441e-63	614	13408	P78318	IGBP1	GO:0000122	PMID:17438131	Immunoglobulin-binding protein 1	IGBP1_HUMAN|IBP1|IGBP1|IPI00019148|Q8TAB2	1504
NKX61	ENSGAUG00000012973	NK6homeobox1[Source:HGNCSymbol;Acc:7839]	NKX61;P78426	1.79852e-84	799	13408	P78426	NKX6-1	GO:0000122	GO_REF:0000024	Homeobox protein Nkx-6.1	NKX61_HUMAN|NKX6A|NKX6-1|IPI00019774	1505
SMAD3	ENSGAUG00000001314	SMADfamilymember3[Source:HGNCSymbol;Acc:6769]	SMAD3;P84025	5.99493e-119	1099	13408	P84022	SMAD3	GO:0000122	PMID:8774881	Mothers against decapentaplegic homolog 3	SMAD3_HUMAN|MADH3|SMAD3|IPI00024305|A8K4B6|O09064|O09144|O14510|O35273|Q92940|Q93002|Q9GKR4	1506
SMAD3	ENSGAUG00000008364	SMADfamilymember3[Source:HGNCSymbol;Acc:6769]	SMAD3;P84023	0.0	2026	13408	P84022	SMAD3	GO:0000122	PMID:8774881	Mothers against decapentaplegic homolog 3	SMAD3_HUMAN|MADH3|SMAD3|IPI00024305|A8K4B6|O09064|O09144|O14510|O35273|Q92940|Q93002|Q9GKR4	1507
SMAD3	ENSGAUG00000001314	SMADfamilymember3[Source:HGNCSymbol;Acc:6769]	SMAD3;P84025	5.99493e-119	1099	13408	P84022	SMAD3	GO:0000122	PMID:14555988	Mothers against decapentaplegic homolog 3	SMAD3_HUMAN|MADH3|SMAD3|IPI00024305|A8K4B6|O09064|O09144|O14510|O35273|Q92940|Q93002|Q9GKR4	1508
SMAD3	ENSGAUG00000008364	SMADfamilymember3[Source:HGNCSymbol;Acc:6769]	SMAD3;P84023	0.0	2026	13408	P84022	SMAD3	GO:0000122	PMID:14555988	Mothers against decapentaplegic homolog 3	SMAD3_HUMAN|MADH3|SMAD3|IPI00024305|A8K4B6|O09064|O09144|O14510|O35273|Q92940|Q93002|Q9GKR4	1509
MDM2	ENSGAUG00000017167	Mdm2p53bindingproteinhomolog(mouse)[Source:HGNCSymbol;Acc:6973]	MDM2;O42354	2.32163e-48	488	13408	Q00987	MDM2	GO:0000122	PMID:9271120	E3 ubiquitin-protein ligase Mdm2	MDM2_HUMAN|MDM2|IPI00103723|IPI00103724|IPI00218551|IPI00218552|IPI00218553|IPI00295694|IPI00410597|IPI00472971|IPI00789663|IPI00944540|IPI00981581|A6NL51|A8K2S6|Q13226|Q13297|Q13298|Q13299|Q13300|Q13301|Q53XW0|Q71TW9|Q8WYJ1|Q8WYJ2|Q9UGI3|Q9UMT8	1510
E2F1	ENSGAUG00000002581	E2Ftranscriptionfactor1[Source:HGNCSymbol;Acc:3113]	E2F1;Q90977	2.5155e-93	877	13408	Q01094	E2F1	GO:0000122	PMID:20224733	Transcription factor E2F1	E2F1_HUMAN|RBBP3|E2F1|IPI00005630|Q13143|Q92768	1511
NC2B	ENSGAUG00000007704	down-regulatoroftranscription1,TBP-binding(negativecofactor2)[Source:HGNCSymbol;Acc:3017]	NC2B;Q5XI68	7.52391e-59	575	13408	Q01658	DR1	GO:0000122	PMID:8670811	Protein Dr1	NC2B_HUMAN|DR1|IPI00008991	1512
SATB1	ENSGAUG00000007176	SATBhomeobox1[Source:HGNCSymbol;Acc:10541]	SATB1;Q01826	0.0	1769	13408	Q01826	SATB1	GO:0000122	PMID:15851481	DNA-binding protein SATB1	SATB1_HUMAN|SATB1|IPI00009804|IPI00555719|B3KXF1|C9JTR6|Q59EQ0	1513
SATB1	ENSGAUG00000011439		SATB1;Q01826	1.35884e-105	986	13408	Q01826	SATB1	GO:0000122	PMID:15851481	DNA-binding protein SATB1	SATB1_HUMAN|SATB1|IPI00009804|IPI00555719|B3KXF1|C9JTR6|Q59EQ0	1514
MEF2A	ENSGAUG00000015431	myocyteenhancerfactor2A[Source:HGNCSymbol;Acc:6993]	MEF2A;Q03414	1.59993e-132	1217	13408	Q02078	MEF2A	GO:0000122	PMID:16484498	Myocyte-specific enhancer factor 2A	MEF2A_HUMAN|MEF2|MEF2A|IPI00219254|IPI00219255|IPI00398406|IPI00555797|IPI00747318|O43814|Q14223|Q14224|Q96D14	1515
ID2	ENSGAUG00000010271	inhibitorofDNAbinding2,dominantnegativehelix-loop-helixprotein[Source:HGNCSymbol;Acc:5361]	ID2;Q2VIU1	9.63673e-40	408	13408	Q02363	ID2	GO:0000122	GO_REF:0000019	DNA-binding protein inhibitor ID-2	ID2_HUMAN|BHLHB26|ID2|IPI00294210	1516
ID2	ENSGAUG00000010271	inhibitorofDNAbinding2,dominantnegativehelix-loop-helixprotein[Source:HGNCSymbol;Acc:5361]	ID2;Q2VIU1	9.63673e-40	408	13408	Q02363	ID2	GO:0000122	GO_REF:0000019	DNA-binding protein inhibitor ID-2	ID2_HUMAN|BHLHB26|ID2|IPI00294210	1517
PAX5	ENSGAUG00000006294	pairedbox5[Source:HGNCSymbol;Acc:8619]	PAX5;Q9YH95	1.39204e-124	1147	13408	Q02548	PAX5	GO:0000122	GO_REF:0000019	Paired box protein Pax-5	PAX5_HUMAN|PAX5|IPI00026209|A3QVP6|A3QVP7|A3QVP8|O75933	1518
IRF8	ENSGAUG00000002737		IRF8;Q90871	2.11047e-38	403	13408	Q02556	IRF8	GO:0000122	PMID:1460054	Interferon regulatory factor 8	IRF8_HUMAN|ICSBP1|IRF8|IPI00026224|A0AV82	1519
IRF8	ENSGAUG00000003945	interferonregulatoryfactor8[Source:HGNCSymbol;Acc:5358]	IRF8;Q02556	5.17486e-105	978	13408	Q02556	IRF8	GO:0000122	PMID:1460054	Interferon regulatory factor 8	IRF8_HUMAN|ICSBP1|IRF8|IPI00026224|A0AV82	1520
HHEX	ENSGAUG00000011697	hematopoieticallyexpressedhomeobox[Source:HGNCSymbol;Acc:4901]	HHEX;Q8AWG6	1.69104e-62	609	13408	Q03014	HHEX	GO:0000122	PMID:10871399	Hematopoietically-expressed homeobox protein HHEX	HHEX_HUMAN|HHEX|HEX|PRH|PRHX|IPI00008771|Q96CE9	1521
HHEX	ENSGAUG00000011697	hematopoieticallyexpressedhomeobox[Source:HGNCSymbol;Acc:4901]	HHEX;Q8AWG6	1.69104e-62	609	13408	Q03014	HHEX	GO:0000122	PMID:15016828	Hematopoietically-expressed homeobox protein HHEX	HHEX_HUMAN|HHEX|HEX|PRH|PRHX|IPI00008771|Q96CE9	1522
CAV1	ENSGAUG00000011412	caveolin1,caveolaeprotein,22kDa[Source:HGNCSymbol;Acc:1527]	CAV1;Q9YGM8	7.07279e-78	739	13408	Q03135	CAV1	GO:0000122	GO_REF:0000024	Caveolin-1	CAV1_HUMAN|CAV|CAV1|IPI00009236|IPI00759683|Q9UGP1|Q9UNG1|Q9UQH6	1523
PPARD	ENSGAUG00000008225	peroxisomeproliferator-activatedreceptordelta[Source:HGNCSymbol;Acc:9235]	PPARD;Q03181	0.0	1686	13408	Q03181	PPARD	GO:0000122	GO_REF:0000024	Peroxisome proliferator-activated receptor delta	PPARD_HUMAN|NR1C2|PPARD|PPARB|IPI00009330|IPI00219761|A8K6J6|B6ZGS1|Q5D1P0|Q7Z5K0|Q9BUD4	1524
TLE1	ENSGAUG00000005865	transducin-likeenhancerofsplit1(E(sp1)homolog,Drosophila)[Source:HGNCSymbol;Acc:11837]	TLE1;Q04724	0.0	3058	13408	Q04724	TLE1	GO:0000122	PMID:10748198	Transducin-like enhancer protein 1	TLE1_HUMAN|TLE1|IPI00413270|A8K495|Q5T3G4|Q969V9	1525
TLE1	ENSGAUG00000014717		TLE1;O42469	7.55399e-59	583	13408	Q04724	TLE1	GO:0000122	PMID:10748198	Transducin-like enhancer protein 1	TLE1_HUMAN|TLE1|IPI00413270|A8K495|Q5T3G4|Q969V9	1526
MEF2C	ENSGAUG00000000565	myocyteenhancerfactor2C[Source:HGNCSymbol;Acc:6996]	MEF2C;Q5R444	0.0	1846	13408	Q06413	MEF2C	GO:0000122	PMID:18079734	Myocyte-specific enhancer factor 2C	MEF2C_HUMAN|MEF2C|IPI00215666|IPI00289092|IPI01015483	1527
MEF2C	ENSGAUG00000009780	myocyteenhancerfactor2C[Source:HGNCSymbol;Acc:6996]	MEF2C;Q5R444	1.78468e-66	646	13408	Q06413	MEF2C	GO:0000122	PMID:18079734	Myocyte-specific enhancer factor 2C	MEF2C_HUMAN|MEF2C|IPI00215666|IPI00289092|IPI01015483	1528
PPARA	ENSGAUG00000001060	peroxisomeproliferator-activatedreceptoralpha[Source:HGNCSymbol;Acc:9232]	PPARA;Q07869	0.0	1658	13408	Q07869	PPARA	GO:0000122	PMID:12700342	Peroxisome proliferator-activated receptor alpha	PPARA_HUMAN|PPARA|NR1C1|PPAR|IPI00020097|Q16241|Q6I9S0|Q92486|Q92689|Q9Y3N1	1529
PPARA	ENSGAUG00000005934	peroxisomeproliferator-activatedreceptoralpha[Source:HGNCSymbol;Acc:9232]	PPARA;P37232	1.24044e-137	1259	13408	Q07869	PPARA	GO:0000122	PMID:12700342	Peroxisome proliferator-activated receptor alpha	PPARA_HUMAN|PPARA|NR1C1|PPAR|IPI00020097|Q16241|Q6I9S0|Q92486|Q92689|Q9Y3N1	1530
FOXM1	ENSGAUG00000005312	forkheadboxM1[Source:HGNCSymbol;Acc:3818]	FOXM1;Q5W1J6	1.38694e-68	666	13408	Q08050	FOXM1	GO:0000122	PMID:20531406	Forkhead box protein M1	FOXM1_HUMAN|FOXM1|FKHL16|HFH11|MPP2|WIN|IPI00032162|IPI00216686|IPI00401044|O43258|O43259|O43260|Q4ZGG7|Q9BRL2	1531
AES	ENSGAUG00000012064	amino-terminalenhancerofsplit[Source:HGNCSymbol;Acc:307]	AES;P63003	1.56953e-48	486	13408	Q08117	AES	GO:0000122	PMID:10660609	Amino-terminal enhancer of split	AES_HUMAN|AES|GRG|IPI00432493|B2RBL0|Q12808|Q96TG9|Q9UDY9	1532
BPTF	ENSGAUG00000010697		BPTF;Q12830	1.47712e-153	1404	13408	Q12830	BPTF	GO:0000122	PMID:10727212	Nucleosome-remodeling factor subunit BPTF	BPTF_HUMAN|BPTF|FAC1|FALZ|IPI00254408|IPI00376404|IPI00785110|Q6NX67|Q7Z7D6|Q9UIG2	1533
BPTF	ENSGAUG00000017629		BPTF;Q12830	2.86887e-170	1549	13408	Q12830	BPTF	GO:0000122	PMID:10727212	Nucleosome-remodeling factor subunit BPTF	BPTF_HUMAN|BPTF|FAC1|FALZ|IPI00254408|IPI00376404|IPI00785110|Q6NX67|Q7Z7D6|Q9UIG2	1534
PO4F2	ENSGAUG00000000453	POUclass4homeobox2[Source:HGNCSymbol;Acc:9219]	PO4F2;Q63934	4.97217e-129	1185	13408	Q12837	POU4F2	GO:0000122	GO_REF:0000024	POU domain, class 4, transcription factor 2	PO4F2_HUMAN|BRN3B|POU4F2|IPI00029713|B1PJR6|B2RC84|Q13883|Q14987	1535
NFX1	ENSGAUG00000006198	nucleartranscriptionfactor,X-boxbinding1[Source:HGNCSymbol;Acc:7803]	NFX1;Q12986	0.0	2521	13408	Q12986	NFX1	GO:0000122	GO_REF:0000019	Transcriptional repressor NF-X1	NFX1_HUMAN|NFX1|NFX2|IPI00158157|IPI00158159|IPI00843917|A8K6H8|Q5VXW6|Q96EL5|Q9BXI1	1536
STRN3	ENSGAUG00000006143	striatin,calmodulinbindingprotein3[Source:HGNCSymbol;Acc:15720]	STRN3;Q9ERG2	0.0	2281	13408	Q13033	STRN3	GO:0000122	PMID:11570823	Striatin-3	STRN3_HUMAN|STRN3|GS2NA|SG2NA|IPI00011461|IPI00477001|A2RTX7|A6NHZ7|Q9NRA5	1537
REST	ENSGAUG00000004977	RE1-silencingtranscriptionfactor[Source:HGNCSymbol;Acc:9966]	REST;Q2EI20	2.38318e-133	1226	13408	Q13127	REST	GO:0000122	PMID:21284946	RE1-silencing transcription factor	REST_HUMAN|NRSF|REST|XBR|IPI00159969|IPI00816294|IPI00816510|IPI00816561|A2RUE0|B9EGJ0|Q12956|Q12957|Q13134|Q59ER1|Q8IWI3	1538
REST	ENSGAUG00000004977	RE1-silencingtranscriptionfactor[Source:HGNCSymbol;Acc:9966]	REST;Q2EI20	2.38318e-133	1226	13408	Q13127	REST	GO:0000122	PMID:8568247	RE1-silencing transcription factor	REST_HUMAN|NRSF|REST|XBR|IPI00159969|IPI00816294|IPI00816510|IPI00816561|A2RUE0|B9EGJ0|Q12956|Q12957|Q13134|Q59ER1|Q8IWI3	1539
REST	ENSGAUG00000004977	RE1-silencingtranscriptionfactor[Source:HGNCSymbol;Acc:9966]	REST;Q2EI20	2.38318e-133	1226	13408	Q13127	REST	GO:0000122	PMID:7697725	RE1-silencing transcription factor	REST_HUMAN|NRSF|REST|XBR|IPI00159969|IPI00816294|IPI00816510|IPI00816561|A2RUE0|B9EGJ0|Q12956|Q12957|Q13134|Q59ER1|Q8IWI3	1540
NR1H3	ENSGAUG00000005399	nuclearreceptorsubfamily1,groupH,member3[Source:HGNCSymbol;Acc:7966]	NR1H3;Q9Z0Y9	9.01789e-164	1485	13408	Q13133	NR1H3	GO:0000122	GO_REF:0000024	Oxysterols receptor LXR-alpha	NR1H3_HUMAN|LXRA|NR1H3|IPI00220134|IPI00301894|A8K3J9|D3DQR1|Q96H87	1541
TBX2	ENSGAUG00000002896	T-box2[Source:HGNCSymbol;Acc:11597]	TBX2;Q7ZTU9	0.0	2621	13408	Q13207	TBX2	GO:0000122	GO_REF:0000019	T-box transcription factor TBX2	TBX2_HUMAN|TBX2|IPI00940256|Q16424|Q7Z647	1542
TBX2	ENSGAUG00000010368		TBX2;Q13207	1.77745e-13	181	13408	Q13207	TBX2	GO:0000122	GO_REF:0000019	T-box transcription factor TBX2	TBX2_HUMAN|TBX2|IPI00940256|Q16424|Q7Z647	1543
TBX2	ENSGAUG00000010368	1	TBX2;Q3SA48	3.16791e-14	188	13408	Q13207	TBX2	GO:0000122	GO_REF:0000019	T-box transcription factor TBX2	TBX2_HUMAN|TBX2|IPI00940256|Q16424|Q7Z647	1544
GPS2	ENSGAUG00000007823	Gproteinpathwaysuppressor2[Source:HGNCSymbol;Acc:4550]	GPS2;Q13227	3.65209e-73	703	13408	Q13227	GPS2	GO:0000122	PMID:11931768	G protein pathway suppressor 2	GPS2_HUMAN|GPS2|IPI00012301	1545
KAP1	ENSGAUG00000015736	proteinkinase,cAMP-dependent,regulatory,typeI,beta[Source:HGNCSymbol;Acc:9390]	KAP1;P31321	0.0	1678	13408	Q13263	TRIM28	GO:0000122	GO_REF:0000019	Transcription intermediary factor 1-beta	TIF1B_HUMAN|TRIM28|KAP1|RNF96|TIF1B|IPI00438229|IPI00438230|O00677|Q7Z632|Q93040|Q96IM1	1546
ORC2	ENSGAUG00000004135	originrecognitioncomplex,subunit2-like(yeast)[Source:HGNCSymbol;Acc:8488]	ORC2;Q91628	1.9522e-171	1553	13408	Q13416	ORC2	GO:0000122	PMID:8808289	Origin recognition complex subunit 2	ORC2_HUMAN|ORC2|ORC2L|IPI00013216|Q13204|Q53TX5	1547
OLIG2	ENSGAUG00000018584	oligodendrocytelineagetranscriptionfactor2[Source:HGNCSymbol;Acc:9398]	OLIG2;Q90XB3	8.17856e-38	397	13408	Q13516	OLIG2	GO:0000122	GO_REF:0000019	Oligodendrocyte transcription factor 2	OLIG2_HUMAN|OLIG2|BHLHB1|BHLHE19|PRKCBP2|RACK17|IPI00013699|B3KRF3|Q86X04|Q9NZ14	1548
OLIG2	ENSGAUG00000019211		OLIG2;Q90XB3	1.23465e-30	334	13408	Q13516	OLIG2	GO:0000122	GO_REF:0000019	Oligodendrocyte transcription factor 2	OLIG2_HUMAN|OLIG2|BHLHB1|BHLHE19|PRKCBP2|RACK17|IPI00013699|B3KRF3|Q86X04|Q9NZ14	1549
SIM2	ENSGAUG00000016053	single-mindedhomolog2(Drosophila)[Source:HGNCSymbol;Acc:10883]	SIM2;Q14190	4.21996e-137	1257	13408	Q14190	SIM2	GO:0000122	GO_REF:0000019	Single-minded homolog 2	SIM2_HUMAN|BHLHE15|SIM2|IPI00029105|IPI00220895|O60766|Q15470|Q15471|Q15472|Q15473|Q16532|Q2TBD8	1550
MAD4	ENSGAUG00000017887	MAXdimerizationprotein4[Source:HGNCSymbol;Acc:13906]	MAD4;Q14582	2.24477e-47	478	13408	Q14582	MXD4	GO:0000122	PMID:8521822	Max dimerization protein 4	MAD4_HUMAN|MXD4|BHLHC12|MAD4|IPI00031584|A2A335|Q5TZX4	1551
LPIN1	ENSGAUG00000007572	lipin1[Source:HGNCSymbol;Acc:13345]	LPIN1;Q14693	4.46149e-162	1473	13408	Q14693	LPIN1	GO:0000122	GO_REF:0000019	Phosphatidate phosphatase LPIN1	LPIN1_HUMAN|KIAA0188|LPIN1|IPI01009658|Q53T25	1552
CBX2	ENSGAUG00000008628	chromoboxhomolog2(Pcclasshomolog,Drosophila)[Source:HGNCSymbol;Acc:1552]	CBX2;Q14781	1.52919e-28	318	13408	Q14781	CBX2	GO:0000122	PMID:21282530	Chromobox protein homolog 2	CBX2_HUMAN|CBX2|IPI00013321|IPI00651642|Q0VDA5|Q9BTB1	1553
CBX2	ENSGAUG00000013005	chromoboxhomolog2(Pcclasshomolog,Drosophila)[Source:HGNCSymbol;Acc:1552]	CBX2;Q14781	1.14451e-23	277	13408	Q14781	CBX2	GO:0000122	PMID:21282530	Chromobox protein homolog 2	CBX2_HUMAN|CBX2|IPI00013321|IPI00651642|Q0VDA5|Q9BTB1	1554
CRYM	ENSGAUG00000002670	crystallin,mu[Source:HGNCSymbol;Acc:2418]	CRYM;Q9QYU4	2.72131e-87	824	13408	Q14894	CRYM	GO:0000122	PMID:11897713	Mu-crystallin homolog	CRYM_HUMAN|CRYM|THBP|IPI00000949	1555
NC2A	ENSGAUG00000016768	DR1-associatedprotein1(negativecofactor2alpha)[Source:HGNCSymbol;Acc:3019]	NC2A;A0JPP1	3.81687e-51	510	13408	Q14919	DRAP1	GO:0000122	GO_REF:0000019	Dr1-associated corepressor	NC2A_HUMAN|DRAP1|IPI00003084|IPI00477494|Q13448	1556
NFIX	ENSGAUG00000012009	nuclearfactorI/X(CCAAT-bindingtranscriptionfactor)[Source:HGNCSymbol;Acc:7788]	NFIX;Q14938	1.62688e-178	1613	13408	Q14938	NFIX	GO:0000122	PMID:19706729	Nuclear factor 1 X-type	NFIX_HUMAN|NFIX|IPI00218260|IPI00221071|IPI00221073|IPI00306473|IPI00395691|O60413|Q0VG09|Q12859|Q13050|Q13052|Q5U094|Q9UPH1|Q9Y6R8	1557
ZMY11	ENSGAUG00000013209	zincfinger,MYNDdomaincontaining11[Source:HGNCSymbol;Acc:16966]	ZMY11;Q15326	0.0	1714	13408	Q15326	ZMYND11	GO:0000122	PMID:7621829	Zinc finger MYND domain-containing protein 11	ZMY11_HUMAN|BS69|ZMYND11|IPI00873394|B2R6G8|Q5VUI1	1558
[truncated: 345,023 more rows]
