# Supplementary material for: Maternal 3’UTRs: from egg to onset of zygotic transcription in Atlantic cod
Source: BMC Genomics. 2012 Sep 1;13:443. doi: 10.1186/1471-2164-13-443 (PMC3462720; doi:10.1186/1471-2164-13-443)
Supplement: Additional file 9 — Gene Ontology annotation based on UniRef90 BLAST hits. This file contains Gene Ontology annotation based on UniRef90 BLAST hits. 1) UniRef hit, 2) Ensembl gene, 3) Ensembl annotation, 4) UniRef90 hit, 5) UniRef90 hit e-value, 6) UniRef90 hit score, 7) Total UniRef90 hits in the whole predicted gene set, 8) GO UniRef, 9) GO gene name, 10) GO number, 11), GO gene description, 12) Counter. [file 1471-2164-13-443-S9.csv]

Uniref hit	Ensembl Gene	Ensembl annotation	Uniref90 hit	Uniref90 hit evalue	Uniref90 hit score	Total Uniref90 hits in the whole predicted gene set	GO Uniref	GO genename	GO number	GO gene description	counter
A0A7U9	ENSGAUG00000001799	left-rightdeterminationfactor2[Source:HGNCSymbol;Acc:3122]	A0A7U9	0.0	1667	18650	A0A7U9	lefty	GO:0005160	Lefty/antivin	346582
A0A7U9	ENSGAUG00000001799	left-rightdeterminationfactor2[Source:HGNCSymbol;Acc:3122]	A0A7U9	0.0	1667	18650	A0A7U9	lefty	GO:0008083	Lefty/antivin	346583
A0A7U9	ENSGAUG00000001799	left-rightdeterminationfactor2[Source:HGNCSymbol;Acc:3122]	A0A7U9	0.0	1667	18650	A0A7U9	lefty	GO:0008083	Lefty/antivin	346584
A0A7U9	ENSGAUG00000001799	left-rightdeterminationfactor2[Source:HGNCSymbol;Acc:3122]	A0A7U9	0.0	1667	18650	A0A7U9	lefty	GO:0008083	Lefty/antivin	346585
A0A7U9	ENSGAUG00000001799	left-rightdeterminationfactor2[Source:HGNCSymbol;Acc:3122]	A0A7U9	0.0	1667	18650	A0A7U9	lefty	GO:0008083	Lefty/antivin	346586
A0A7U9	ENSGAUG00000001799	left-rightdeterminationfactor2[Source:HGNCSymbol;Acc:3122]	A0A7U9	0.0	1667	18650	A0A7U9	lefty	GO:0016049	Lefty/antivin	346587
A0A7U9	ENSGAUG00000001799	left-rightdeterminationfactor2[Source:HGNCSymbol;Acc:3122]	A0A7U9	0.0	1667	18650	A0A7U9	lefty	GO:0040007	Lefty/antivin	346588
A0A7V0	ENSGAUG00000012223		A0A7V0	8.80207e-43	449	18650	A0A7V0	spaw	GO:0008083	Southpaw	346589
A0A7V0	ENSGAUG00000012223		A0A7V0	8.80207e-43	449	18650	A0A7V0	spaw	GO:0008083	Southpaw	346590
A0A7V0	ENSGAUG00000012223		A0A7V0	8.80207e-43	449	18650	A0A7V0	spaw	GO:0008083	Southpaw	346591
A0A7V0	ENSGAUG00000012223		A0A7V0	8.80207e-43	449	18650	A0A7V0	spaw	GO:0008083	Southpaw	346592
A0A7V0	ENSGAUG00000012223		A0A7V0	8.80207e-43	449	18650	A0A7V0	spaw	GO:0040007	Southpaw	346593
A0AUQ6	ENSGAUG00000015863	lin-52homolog(C.elegans)[Source:HGNCSymbol;Acc:19856]	A0AUQ6	5.6805e-53	532	18650	A0AUQ6	lin52	GO:0003674	Protein lin-52 homolog	346594
A0AUQ6	ENSGAUG00000015863	lin-52homolog(C.elegans)[Source:HGNCSymbol;Acc:19856]	A0AUQ6	5.6805e-53	532	18650	A0AUQ6	lin52	GO:0005575	Protein lin-52 homolog	346595
A0AUQ6	ENSGAUG00000015863	lin-52homolog(C.elegans)[Source:HGNCSymbol;Acc:19856]	A0AUQ6	5.6805e-53	532	18650	A0AUQ6	lin52	GO:0008150	Protein lin-52 homolog	346596
A0BMS1	ENSGAUG00000005952		A0BMS1	1.70354e-38	407	18650	A0BMS1	GSPATT00030474001	GO:0016881	Chromosome undetermined scaffold_117, whole genome shotgun sequence	346597
A0BMS1	ENSGAUG00000014677		A0BMS1	1.26574e-39	417	18650	A0BMS1	GSPATT00030474001	GO:0016881	Chromosome undetermined scaffold_117, whole genome shotgun sequence	346598
A0BMS1	ENSGAUG00000014700		A0BMS1	2.62843e-38	406	18650	A0BMS1	GSPATT00030474001	GO:0016881	Chromosome undetermined scaffold_117, whole genome shotgun sequence	346599
A0BMS1	ENSGAUG00000014718		A0BMS1	3.171e-37	396	18650	A0BMS1	GSPATT00030474001	GO:0016881	Chromosome undetermined scaffold_117, whole genome shotgun sequence	346600
A0EPJ8	ENSGAUG00000007787		A0EPJ8	4.22301e-97	919	18650	A0EPJ8	A0EPJ8	GO:0004497	Cytochrome P450 3A	346601
A0EPJ8	ENSGAUG00000007792		A0EPJ8	1.79578e-89	855	18650	A0EPJ8	A0EPJ8	GO:0004497	Cytochrome P450 3A	346602
A0EPJ8	ENSGAUG00000007787		A0EPJ8	4.22301e-97	919	18650	A0EPJ8	A0EPJ8	GO:0004497	Cytochrome P450 3A	346603
A0EPJ8	ENSGAUG00000007792		A0EPJ8	1.79578e-89	855	18650	A0EPJ8	A0EPJ8	GO:0004497	Cytochrome P450 3A	346604
A0EPJ8	ENSGAUG00000007787		A0EPJ8	4.22301e-97	919	18650	A0EPJ8	A0EPJ8	GO:0005506	Cytochrome P450 3A	346605
A0EPJ8	ENSGAUG00000007792		A0EPJ8	1.79578e-89	855	18650	A0EPJ8	A0EPJ8	GO:0005506	Cytochrome P450 3A	346606
A0EPJ8	ENSGAUG00000007787		A0EPJ8	4.22301e-97	919	18650	A0EPJ8	A0EPJ8	GO:0005506	Cytochrome P450 3A	346607
A0EPJ8	ENSGAUG00000007792		A0EPJ8	1.79578e-89	855	18650	A0EPJ8	A0EPJ8	GO:0005506	Cytochrome P450 3A	346608
A0EPJ8	ENSGAUG00000007787		A0EPJ8	4.22301e-97	919	18650	A0EPJ8	A0EPJ8	GO:0005506	Cytochrome P450 3A	346609
A0EPJ8	ENSGAUG00000007792		A0EPJ8	1.79578e-89	855	18650	A0EPJ8	A0EPJ8	GO:0005506	Cytochrome P450 3A	346610
A0EPJ8	ENSGAUG00000007787		A0EPJ8	4.22301e-97	919	18650	A0EPJ8	A0EPJ8	GO:0009055	Cytochrome P450 3A	346611
A0EPJ8	ENSGAUG00000007792		A0EPJ8	1.79578e-89	855	18650	A0EPJ8	A0EPJ8	GO:0009055	Cytochrome P450 3A	346612
A0EPJ8	ENSGAUG00000007787		A0EPJ8	4.22301e-97	919	18650	A0EPJ8	A0EPJ8	GO:0016491	Cytochrome P450 3A	346613
A0EPJ8	ENSGAUG00000007792		A0EPJ8	1.79578e-89	855	18650	A0EPJ8	A0EPJ8	GO:0016491	Cytochrome P450 3A	346614
A0EPJ8	ENSGAUG00000007787		A0EPJ8	4.22301e-97	919	18650	A0EPJ8	A0EPJ8	GO:0016705	Cytochrome P450 3A	346615
A0EPJ8	ENSGAUG00000007792		A0EPJ8	1.79578e-89	855	18650	A0EPJ8	A0EPJ8	GO:0016705	Cytochrome P450 3A	346616
A0EPJ8	ENSGAUG00000007787		A0EPJ8	4.22301e-97	919	18650	A0EPJ8	A0EPJ8	GO:0016705	Cytochrome P450 3A	346617
A0EPJ8	ENSGAUG00000007792		A0EPJ8	1.79578e-89	855	18650	A0EPJ8	A0EPJ8	GO:0016705	Cytochrome P450 3A	346618
A0EPJ8	ENSGAUG00000007787		A0EPJ8	4.22301e-97	919	18650	A0EPJ8	A0EPJ8	GO:0016712	Cytochrome P450 3A	346619
A0EPJ8	ENSGAUG00000007792		A0EPJ8	1.79578e-89	855	18650	A0EPJ8	A0EPJ8	GO:0016712	Cytochrome P450 3A	346620
A0EPJ8	ENSGAUG00000007787		A0EPJ8	4.22301e-97	919	18650	A0EPJ8	A0EPJ8	GO:0020037	Cytochrome P450 3A	346621
A0EPJ8	ENSGAUG00000007792		A0EPJ8	1.79578e-89	855	18650	A0EPJ8	A0EPJ8	GO:0020037	Cytochrome P450 3A	346622
A0EPJ8	ENSGAUG00000007787		A0EPJ8	4.22301e-97	919	18650	A0EPJ8	A0EPJ8	GO:0020037	Cytochrome P450 3A	346623
A0EPJ8	ENSGAUG00000007792		A0EPJ8	1.79578e-89	855	18650	A0EPJ8	A0EPJ8	GO:0020037	Cytochrome P450 3A	346624
A0EPJ8	ENSGAUG00000007787		A0EPJ8	4.22301e-97	919	18650	A0EPJ8	A0EPJ8	GO:0020037	Cytochrome P450 3A	346625
A0EPJ8	ENSGAUG00000007792		A0EPJ8	1.79578e-89	855	18650	A0EPJ8	A0EPJ8	GO:0020037	Cytochrome P450 3A	346626
A0EPJ8	ENSGAUG00000007787		A0EPJ8	4.22301e-97	919	18650	A0EPJ8	A0EPJ8	GO:0046872	Cytochrome P450 3A	346627
A0EPJ8	ENSGAUG00000007792		A0EPJ8	1.79578e-89	855	18650	A0EPJ8	A0EPJ8	GO:0046872	Cytochrome P450 3A	346628
A0EPJ8	ENSGAUG00000007787		A0EPJ8	4.22301e-97	919	18650	A0EPJ8	A0EPJ8	GO:0055114	Cytochrome P450 3A	346629
A0EPJ8	ENSGAUG00000007792		A0EPJ8	1.79578e-89	855	18650	A0EPJ8	A0EPJ8	GO:0055114	Cytochrome P450 3A	346630
A0EPJ8	ENSGAUG00000007787		A0EPJ8	4.22301e-97	919	18650	A0EPJ8	A0EPJ8	GO:0055114	Cytochrome P450 3A	346631
A0EPJ8	ENSGAUG00000007792		A0EPJ8	1.79578e-89	855	18650	A0EPJ8	A0EPJ8	GO:0055114	Cytochrome P450 3A	346632
A0EPJ8	ENSGAUG00000007787		A0EPJ8	4.22301e-97	919	18650	A0EPJ8	A0EPJ8	GO:0055114	Cytochrome P450 3A	346633
A0EPJ8	ENSGAUG00000007792		A0EPJ8	1.79578e-89	855	18650	A0EPJ8	A0EPJ8	GO:0055114	Cytochrome P450 3A	346634
A0EPJ8	ENSGAUG00000007787		A0EPJ8	4.22301e-97	919	18650	A0EPJ8	A0EPJ8	GO:0055114	Cytochrome P450 3A	346635
A0EPJ8	ENSGAUG00000007792		A0EPJ8	1.79578e-89	855	18650	A0EPJ8	A0EPJ8	GO:0055114	Cytochrome P450 3A	346636
A0EPJ8	ENSGAUG00000007787		A0EPJ8	4.22301e-97	919	18650	A0EPJ8	A0EPJ8	GO:0055114	Cytochrome P450 3A	346637
A0EPJ8	ENSGAUG00000007792		A0EPJ8	1.79578e-89	855	18650	A0EPJ8	A0EPJ8	GO:0055114	Cytochrome P450 3A	346638
A0EZT3	ENSGAUG00000008738		A0EZT3	3.93772e-61	603	18650	A0EZT3	A0EZT3	GO:0006810	V-type proton ATPase subunit F	346639
A0EZT3	ENSGAUG00000008738		A0EZT3	3.93772e-61	603	18650	A0EZT3	A0EZT3	GO:0006811	V-type proton ATPase subunit F	346640
A0EZT3	ENSGAUG00000008738		A0EZT3	3.93772e-61	603	18650	A0EZT3	A0EZT3	GO:0015991	V-type proton ATPase subunit F	346641
A0EZT3	ENSGAUG00000008738		A0EZT3	3.93772e-61	603	18650	A0EZT3	A0EZT3	GO:0015991	V-type proton ATPase subunit F	346642
A0EZT3	ENSGAUG00000008738		A0EZT3	3.93772e-61	603	18650	A0EZT3	A0EZT3	GO:0015992	V-type proton ATPase subunit F	346643
A0EZT3	ENSGAUG00000008738		A0EZT3	3.93772e-61	603	18650	A0EZT3	A0EZT3	GO:0033178	V-type proton ATPase subunit F	346644
A0EZT3	ENSGAUG00000008738		A0EZT3	3.93772e-61	603	18650	A0EZT3	A0EZT3	GO:0033180	V-type proton ATPase subunit F	346645
A0EZT3	ENSGAUG00000008738		A0EZT3	3.93772e-61	603	18650	A0EZT3	A0EZT3	GO:0046933	V-type proton ATPase subunit F	346646
A0EZT3	ENSGAUG00000008738		A0EZT3	3.93772e-61	603	18650	A0EZT3	A0EZT3	GO:0046961	V-type proton ATPase subunit F	346647
A0EZT3	ENSGAUG00000008738		A0EZT3	3.93772e-61	603	18650	A0EZT3	A0EZT3	GO:0046961	V-type proton ATPase subunit F	346648
A0F035	ENSGAUG00000020537		A0F035	0.00100711	107	18650	A0F035	A0F035	GO:0016021	CD63-like protein	346649
A0FH50	ENSGAUG00000003972	basichelix-loop-helixfamily,membera15[Source:HGNCSymbol;Acc:22265]	A0FH50	4.58731e-47	483	18650	A0FH50	bhlha15	GO:0005634	Mist1	346650
A0FH50	ENSGAUG00000003972	basichelix-loop-helixfamily,membera15[Source:HGNCSymbol;Acc:22265]	A0FH50	4.58731e-47	483	18650	A0FH50	bhlha15	GO:0006355	Mist1	346651
A0FH50	ENSGAUG00000003972	basichelix-loop-helixfamily,membera15[Source:HGNCSymbol;Acc:22265]	A0FH50	4.58731e-47	483	18650	A0FH50	bhlha15	GO:0006355	Mist1	346652
A0FH50	ENSGAUG00000003972	basichelix-loop-helixfamily,membera15[Source:HGNCSymbol;Acc:22265]	A0FH50	4.58731e-47	483	18650	A0FH50	bhlha15	GO:0031017	Mist1	346653
A0FH50	ENSGAUG00000003972	basichelix-loop-helixfamily,membera15[Source:HGNCSymbol;Acc:22265]	A0FH50	4.58731e-47	483	18650	A0FH50	bhlha15	GO:0031017	Mist1	346654
A0JBT2	ENSGAUG00000000067	karyopherinalpha7(importinalpha8)[Source:HGNCSymbol;Acc:21839]	A0JBT2	0.0	1911	18650	A0JBT2	imp alpha	GO:0005488	Importin alpha	346655
A0JBT2	ENSGAUG00000000067	karyopherinalpha7(importinalpha8)[Source:HGNCSymbol;Acc:21839]	A0JBT2	0.0	1911	18650	A0JBT2	imp alpha	GO:0005488	Importin alpha	346656
A0JBT2	ENSGAUG00000000067	karyopherinalpha7(importinalpha8)[Source:HGNCSymbol;Acc:21839]	A0JBT2	0.0	1911	18650	A0JBT2	imp alpha	GO:0005634	Importin alpha	346657
A0JBT2	ENSGAUG00000000067	karyopherinalpha7(importinalpha8)[Source:HGNCSymbol;Acc:21839]	A0JBT2	0.0	1911	18650	A0JBT2	imp alpha	GO:0005643	Importin alpha	346658
A0JBT2	ENSGAUG00000000067	karyopherinalpha7(importinalpha8)[Source:HGNCSymbol;Acc:21839]	A0JBT2	0.0	1911	18650	A0JBT2	imp alpha	GO:0005737	Importin alpha	346659
A0JBT2	ENSGAUG00000000067	karyopherinalpha7(importinalpha8)[Source:HGNCSymbol;Acc:21839]	A0JBT2	0.0	1911	18650	A0JBT2	imp alpha	GO:0006606	Importin alpha	346660
A0JBT2	ENSGAUG00000000067	karyopherinalpha7(importinalpha8)[Source:HGNCSymbol;Acc:21839]	A0JBT2	0.0	1911	18650	A0JBT2	imp alpha	GO:0006886	Importin alpha	346661
A0JBT2	ENSGAUG00000000067	karyopherinalpha7(importinalpha8)[Source:HGNCSymbol;Acc:21839]	A0JBT2	0.0	1911	18650	A0JBT2	imp alpha	GO:0008565	Importin alpha	346662
A0JH01	ENSGAUG00000009167	armadillorepeatcontaining1[Source:HGNCSymbol;Acc:17684]	A0JH01	8.86437e-128	1182	18650	A0JH01	AK001373_like	GO:0005488	Armadillo repeat-containing protein 1	346663
A0JH01	ENSGAUG00000009167	armadillorepeatcontaining1[Source:HGNCSymbol;Acc:17684]	A0JH01	8.86437e-128	1182	18650	A0JH01	AK001373_like	GO:0005488	Armadillo repeat-containing protein 1	346664
A0JH01	ENSGAUG00000009167	armadillorepeatcontaining1[Source:HGNCSymbol;Acc:17684]	A0JH01	8.86437e-128	1182	18650	A0JH01	AK001373_like	GO:0030001	Armadillo repeat-containing protein 1	346665
A0JH01	ENSGAUG00000009167	armadillorepeatcontaining1[Source:HGNCSymbol;Acc:17684]	A0JH01	8.86437e-128	1182	18650	A0JH01	AK001373_like	GO:0046872	Armadillo repeat-containing protein 1	346666
A0JMB9	ENSGAUG00000018699		A0JMB9	3.35718e-56	564	18650	A0JMB9	zgc:152779	GO:0003677	Zgc:152779	346667
A0JMB9	ENSGAUG00000018699		A0JMB9	3.35718e-56	564	18650	A0JMB9	zgc:152779	GO:0003677	Zgc:152779	346668
A0JMB9	ENSGAUG00000018699		A0JMB9	3.35718e-56	564	18650	A0JMB9	zgc:152779	GO:0005634	Zgc:152779	346669
A0JMB9	ENSGAUG00000018699		A0JMB9	3.35718e-56	564	18650	A0JMB9	zgc:152779	GO:0006355	Zgc:152779	346670
A0JMB9	ENSGAUG00000018699		A0JMB9	3.35718e-56	564	18650	A0JMB9	zgc:152779	GO:0006457	Zgc:152779	346671
A0JMB9	ENSGAUG00000018699		A0JMB9	3.35718e-56	564	18650	A0JMB9	zgc:152779	GO:0031072	Zgc:152779	346672
A0JMB9	ENSGAUG00000018699		A0JMB9	3.35718e-56	564	18650	A0JMB9	zgc:152779	GO:0031072	Zgc:152779	346673
A0JMB9	ENSGAUG00000018699		A0JMB9	3.35718e-56	564	18650	A0JMB9	zgc:152779	GO:0031072	Zgc:152779	346674
A0JMB9	ENSGAUG00000018699		A0JMB9	3.35718e-56	564	18650	A0JMB9	zgc:152779	GO:0051082	Zgc:152779	346675
A0JMD0	ENSGAUG00000008445	KIAA0664[Source:HGNCSymbol;Acc:29094]	A0JMD0	0.0	5858	18650	A0JMD0	zgc:152873	GO:0005488	Protein KIAA0664 homolog	346676
A0JMD0	ENSGAUG00000008445	KIAA0664[Source:HGNCSymbol;Acc:29094]	A0JMD0	0.0	5858	18650	A0JMD0	zgc:152873	GO:0005575	Protein KIAA0664 homolog	346677
A0JMD0	ENSGAUG00000008445	KIAA0664[Source:HGNCSymbol;Acc:29094]	A0JMD0	0.0	5858	18650	A0JMD0	zgc:152873	GO:0008150	Protein KIAA0664 homolog	346678
A0JMD1	ENSGAUG00000003290	procollagen-lysine1,2-oxoglutarate5-dioxygenase1[Source:HGNCSymbol;Acc:9081]	A0JMD1	0.0	2987	18650	A0JMD1	plod1a	GO:0005506	Procollagen lysine 2-oxoglutarate 5-dioxygenase 1	346679
A0JMD1	ENSGAUG00000003290	procollagen-lysine1,2-oxoglutarate5-dioxygenase1[Source:HGNCSymbol;Acc:9081]	A0JMD1	0.0	2987	18650	A0JMD1	plod1a	GO:0005581	Procollagen lysine 2-oxoglutarate 5-dioxygenase 1	346680
A0JMD1	ENSGAUG00000003290	procollagen-lysine1,2-oxoglutarate5-dioxygenase1[Source:HGNCSymbol;Acc:9081]	A0JMD1	0.0	2987	18650	A0JMD1	plod1a	GO:0005783	Procollagen lysine 2-oxoglutarate 5-dioxygenase 1	346681
A0JMD1	ENSGAUG00000003290	procollagen-lysine1,2-oxoglutarate5-dioxygenase1[Source:HGNCSymbol;Acc:9081]	A0JMD1	0.0	2987	18650	A0JMD1	plod1a	GO:0008475	Procollagen lysine 2-oxoglutarate 5-dioxygenase 1	346682
A0JMD1	ENSGAUG00000003290	procollagen-lysine1,2-oxoglutarate5-dioxygenase1[Source:HGNCSymbol;Acc:9081]	A0JMD1	0.0	2987	18650	A0JMD1	plod1a	GO:0008475	Procollagen lysine 2-oxoglutarate 5-dioxygenase 1	346683
A0JMD1	ENSGAUG00000003290	procollagen-lysine1,2-oxoglutarate5-dioxygenase1[Source:HGNCSymbol;Acc:9081]	A0JMD1	0.0	2987	18650	A0JMD1	plod1a	GO:0016491	Procollagen lysine 2-oxoglutarate 5-dioxygenase 1	346684
A0JMD1	ENSGAUG00000003290	procollagen-lysine1,2-oxoglutarate5-dioxygenase1[Source:HGNCSymbol;Acc:9081]	A0JMD1	0.0	2987	18650	A0JMD1	plod1a	GO:0016491	Procollagen lysine 2-oxoglutarate 5-dioxygenase 1	346685
A0JMD1	ENSGAUG00000003290	procollagen-lysine1,2-oxoglutarate5-dioxygenase1[Source:HGNCSymbol;Acc:9081]	A0JMD1	0.0	2987	18650	A0JMD1	plod1a	GO:0016702	Procollagen lysine 2-oxoglutarate 5-dioxygenase 1	346686
A0JMD1	ENSGAUG00000003290	procollagen-lysine1,2-oxoglutarate5-dioxygenase1[Source:HGNCSymbol;Acc:9081]	A0JMD1	0.0	2987	18650	A0JMD1	plod1a	GO:0016705	Procollagen lysine 2-oxoglutarate 5-dioxygenase 1	346687
A0JMD1	ENSGAUG00000003290	procollagen-lysine1,2-oxoglutarate5-dioxygenase1[Source:HGNCSymbol;Acc:9081]	A0JMD1	0.0	2987	18650	A0JMD1	plod1a	GO:0016706	Procollagen lysine 2-oxoglutarate 5-dioxygenase 1	346688
A0JMD1	ENSGAUG00000003290	procollagen-lysine1,2-oxoglutarate5-dioxygenase1[Source:HGNCSymbol;Acc:9081]	A0JMD1	0.0	2987	18650	A0JMD1	plod1a	GO:0031418	Procollagen lysine 2-oxoglutarate 5-dioxygenase 1	346689
A0JMD1	ENSGAUG00000003290	procollagen-lysine1,2-oxoglutarate5-dioxygenase1[Source:HGNCSymbol;Acc:9081]	A0JMD1	0.0	2987	18650	A0JMD1	plod1a	GO:0055114	Procollagen lysine 2-oxoglutarate 5-dioxygenase 1	346690
A0JMD1	ENSGAUG00000003290	procollagen-lysine1,2-oxoglutarate5-dioxygenase1[Source:HGNCSymbol;Acc:9081]	A0JMD1	0.0	2987	18650	A0JMD1	plod1a	GO:0055114	Procollagen lysine 2-oxoglutarate 5-dioxygenase 1	346691
A0JMD1	ENSGAUG00000003290	procollagen-lysine1,2-oxoglutarate5-dioxygenase1[Source:HGNCSymbol;Acc:9081]	A0JMD1	0.0	2987	18650	A0JMD1	plod1a	GO:0055114	Procollagen lysine 2-oxoglutarate 5-dioxygenase 1	346692
A0JMD1	ENSGAUG00000003290	procollagen-lysine1,2-oxoglutarate5-dioxygenase1[Source:HGNCSymbol;Acc:9081]	A0JMD1	0.0	2987	18650	A0JMD1	plod1a	GO:0055114	Procollagen lysine 2-oxoglutarate 5-dioxygenase 1	346693
A0JMD4	ENSGAUG00000000341	twoporesegmentchannel2[Source:HGNCSymbol;Acc:20820]	A0JMD4	0.0	2348	18650	A0JMD4	tpcn2	GO:0005216	Two pore calcium channel protein 2	346694
A0JMD4	ENSGAUG00000000341	twoporesegmentchannel2[Source:HGNCSymbol;Acc:20820]	A0JMD4	0.0	2348	18650	A0JMD4	tpcn2	GO:0005216	Two pore calcium channel protein 2	346695
A0JMD4	ENSGAUG00000000341	twoporesegmentchannel2[Source:HGNCSymbol;Acc:20820]	A0JMD4	0.0	2348	18650	A0JMD4	tpcn2	GO:0005244	Two pore calcium channel protein 2	346696
A0JMD4	ENSGAUG00000000341	twoporesegmentchannel2[Source:HGNCSymbol;Acc:20820]	A0JMD4	0.0	2348	18650	A0JMD4	tpcn2	GO:0005245	Two pore calcium channel protein 2	346697
A0JMD4	ENSGAUG00000000341	twoporesegmentchannel2[Source:HGNCSymbol;Acc:20820]	A0JMD4	0.0	2348	18650	A0JMD4	tpcn2	GO:0005262	Two pore calcium channel protein 2	346698
A0JMD4	ENSGAUG00000000341	twoporesegmentchannel2[Source:HGNCSymbol;Acc:20820]	A0JMD4	0.0	2348	18650	A0JMD4	tpcn2	GO:0005764	Two pore calcium channel protein 2	346699
A0JMD4	ENSGAUG00000000341	twoporesegmentchannel2[Source:HGNCSymbol;Acc:20820]	A0JMD4	0.0	2348	18650	A0JMD4	tpcn2	GO:0005764	Two pore calcium channel protein 2	346700
A0JMD4	ENSGAUG00000000341	twoporesegmentchannel2[Source:HGNCSymbol;Acc:20820]	A0JMD4	0.0	2348	18650	A0JMD4	tpcn2	GO:0005765	Two pore calcium channel protein 2	346701
A0JMD4	ENSGAUG00000000341	twoporesegmentchannel2[Source:HGNCSymbol;Acc:20820]	A0JMD4	0.0	2348	18650	A0JMD4	tpcn2	GO:0005765	Two pore calcium channel protein 2	346702
A0JMD4	ENSGAUG00000000341	twoporesegmentchannel2[Source:HGNCSymbol;Acc:20820]	A0JMD4	0.0	2348	18650	A0JMD4	tpcn2	GO:0006810	Two pore calcium channel protein 2	346703
A0JMD4	ENSGAUG00000000341	twoporesegmentchannel2[Source:HGNCSymbol;Acc:20820]	A0JMD4	0.0	2348	18650	A0JMD4	tpcn2	GO:0006811	Two pore calcium channel protein 2	346704
A0JMD4	ENSGAUG00000000341	twoporesegmentchannel2[Source:HGNCSymbol;Acc:20820]	A0JMD4	0.0	2348	18650	A0JMD4	tpcn2	GO:0006811	Two pore calcium channel protein 2	346705
A0JMD4	ENSGAUG00000000341	twoporesegmentchannel2[Source:HGNCSymbol;Acc:20820]	A0JMD4	0.0	2348	18650	A0JMD4	tpcn2	GO:0006816	Two pore calcium channel protein 2	346706
A0JMD4	ENSGAUG00000000341	twoporesegmentchannel2[Source:HGNCSymbol;Acc:20820]	A0JMD4	0.0	2348	18650	A0JMD4	tpcn2	GO:0006939	Two pore calcium channel protein 2	346707
A0JMD4	ENSGAUG00000000341	twoporesegmentchannel2[Source:HGNCSymbol;Acc:20820]	A0JMD4	0.0	2348	18650	A0JMD4	tpcn2	GO:0016020	Two pore calcium channel protein 2	346708
A0JMD4	ENSGAUG00000000341	twoporesegmentchannel2[Source:HGNCSymbol;Acc:20820]	A0JMD4	0.0	2348	18650	A0JMD4	tpcn2	GO:0016020	Two pore calcium channel protein 2	346709
A0JMD4	ENSGAUG00000000341	twoporesegmentchannel2[Source:HGNCSymbol;Acc:20820]	A0JMD4	0.0	2348	18650	A0JMD4	tpcn2	GO:0016021	Two pore calcium channel protein 2	346710
A0JMD4	ENSGAUG00000000341	twoporesegmentchannel2[Source:HGNCSymbol;Acc:20820]	A0JMD4	0.0	2348	18650	A0JMD4	tpcn2	GO:0034765	Two pore calcium channel protein 2	346711
A0JMD4	ENSGAUG00000000341	twoporesegmentchannel2[Source:HGNCSymbol;Acc:20820]	A0JMD4	0.0	2348	18650	A0JMD4	tpcn2	GO:0051925	Two pore calcium channel protein 2	346712
A0JMD4	ENSGAUG00000000341	twoporesegmentchannel2[Source:HGNCSymbol;Acc:20820]	A0JMD4	0.0	2348	18650	A0JMD4	tpcn2	GO:0055085	Two pore calcium channel protein 2	346713
A0JMD4	ENSGAUG00000000341	twoporesegmentchannel2[Source:HGNCSymbol;Acc:20820]	A0JMD4	0.0	2348	18650	A0JMD4	tpcn2	GO:0070588	Two pore calcium channel protein 2	346714
A0JMD4	ENSGAUG00000000341	twoporesegmentchannel2[Source:HGNCSymbol;Acc:20820]	A0JMD4	0.0	2348	18650	A0JMD4	tpcn2	GO:0072345	Two pore calcium channel protein 2	346715
A0JME5	ENSGAUG00000011657	phosphorylasekinase,gamma1(muscle)[Source:HGNCSymbol;Acc:8930]	A0JME5	0.0	1749	18650	A0JME5	phkg1a	GO:0000166	Uncharacterized protein	346716
A0JME5	ENSGAUG00000011657	phosphorylasekinase,gamma1(muscle)[Source:HGNCSymbol;Acc:8930]	A0JME5	0.0	1749	18650	A0JME5	phkg1a	GO:0004672	Uncharacterized protein	346717
A0JME5	ENSGAUG00000011657	phosphorylasekinase,gamma1(muscle)[Source:HGNCSymbol;Acc:8930]	A0JME5	0.0	1749	18650	A0JME5	phkg1a	GO:0004672	Uncharacterized protein	346718
A0JME5	ENSGAUG00000011657	phosphorylasekinase,gamma1(muscle)[Source:HGNCSymbol;Acc:8930]	A0JME5	0.0	1749	18650	A0JME5	phkg1a	GO:0004674	Uncharacterized protein	346719
A0JME5	ENSGAUG00000011657	phosphorylasekinase,gamma1(muscle)[Source:HGNCSymbol;Acc:8930]	A0JME5	0.0	1749	18650	A0JME5	phkg1a	GO:0004674	Uncharacterized protein	346720
A0JME5	ENSGAUG00000011657	phosphorylasekinase,gamma1(muscle)[Source:HGNCSymbol;Acc:8930]	A0JME5	0.0	1749	18650	A0JME5	phkg1a	GO:0004674	Uncharacterized protein	346721
A0JME5	ENSGAUG00000011657	phosphorylasekinase,gamma1(muscle)[Source:HGNCSymbol;Acc:8930]	A0JME5	0.0	1749	18650	A0JME5	phkg1a	GO:0004689	Uncharacterized protein	346722
A0JME5	ENSGAUG00000011657	phosphorylasekinase,gamma1(muscle)[Source:HGNCSymbol;Acc:8930]	A0JME5	0.0	1749	18650	A0JME5	phkg1a	GO:0005516	Uncharacterized protein	346723
A0JME5	ENSGAUG00000011657	phosphorylasekinase,gamma1(muscle)[Source:HGNCSymbol;Acc:8930]	A0JME5	0.0	1749	18650	A0JME5	phkg1a	GO:0005524	Uncharacterized protein	346724
A0JME5	ENSGAUG00000011657	phosphorylasekinase,gamma1(muscle)[Source:HGNCSymbol;Acc:8930]	A0JME5	0.0	1749	18650	A0JME5	phkg1a	GO:0005524	Uncharacterized protein	346725
A0JME5	ENSGAUG00000011657	phosphorylasekinase,gamma1(muscle)[Source:HGNCSymbol;Acc:8930]	A0JME5	0.0	1749	18650	A0JME5	phkg1a	GO:0005524	Uncharacterized protein	346726
A0JME5	ENSGAUG00000011657	phosphorylasekinase,gamma1(muscle)[Source:HGNCSymbol;Acc:8930]	A0JME5	0.0	1749	18650	A0JME5	phkg1a	GO:0005524	Uncharacterized protein	346727
A0JME5	ENSGAUG00000011657	phosphorylasekinase,gamma1(muscle)[Source:HGNCSymbol;Acc:8930]	A0JME5	0.0	1749	18650	A0JME5	phkg1a	GO:0005524	Uncharacterized protein	346728
A0JME5	ENSGAUG00000011657	phosphorylasekinase,gamma1(muscle)[Source:HGNCSymbol;Acc:8930]	A0JME5	0.0	1749	18650	A0JME5	phkg1a	GO:0005524	Uncharacterized protein	346729
A0JME5	ENSGAUG00000011657	phosphorylasekinase,gamma1(muscle)[Source:HGNCSymbol;Acc:8930]	A0JME5	0.0	1749	18650	A0JME5	phkg1a	GO:0005964	Uncharacterized protein	346730
A0JME5	ENSGAUG00000011657	phosphorylasekinase,gamma1(muscle)[Source:HGNCSymbol;Acc:8930]	A0JME5	0.0	1749	18650	A0JME5	phkg1a	GO:0005978	Uncharacterized protein	346731
A0JME5	ENSGAUG00000011657	phosphorylasekinase,gamma1(muscle)[Source:HGNCSymbol;Acc:8930]	A0JME5	0.0	1749	18650	A0JME5	phkg1a	GO:0006468	Uncharacterized protein	346732
A0JME5	ENSGAUG00000011657	phosphorylasekinase,gamma1(muscle)[Source:HGNCSymbol;Acc:8930]	A0JME5	0.0	1749	18650	A0JME5	phkg1a	GO:0006468	Uncharacterized protein	346733
A0JME5	ENSGAUG00000011657	phosphorylasekinase,gamma1(muscle)[Source:HGNCSymbol;Acc:8930]	A0JME5	0.0	1749	18650	A0JME5	phkg1a	GO:0006468	Uncharacterized protein	346734
A0JME5	ENSGAUG00000011657	phosphorylasekinase,gamma1(muscle)[Source:HGNCSymbol;Acc:8930]	A0JME5	0.0	1749	18650	A0JME5	phkg1a	GO:0006468	Uncharacterized protein	346735
A0JME5	ENSGAUG00000011657	phosphorylasekinase,gamma1(muscle)[Source:HGNCSymbol;Acc:8930]	A0JME5	0.0	1749	18650	A0JME5	phkg1a	GO:0006468	Uncharacterized protein	346736
A0JME5	ENSGAUG00000011657	phosphorylasekinase,gamma1(muscle)[Source:HGNCSymbol;Acc:8930]	A0JME5	0.0	1749	18650	A0JME5	phkg1a	GO:0016301	Uncharacterized protein	346737
A0JME5	ENSGAUG00000011657	phosphorylasekinase,gamma1(muscle)[Source:HGNCSymbol;Acc:8930]	A0JME5	0.0	1749	18650	A0JME5	phkg1a	GO:0016310	Uncharacterized protein	346738
A0JME5	ENSGAUG00000011657	phosphorylasekinase,gamma1(muscle)[Source:HGNCSymbol;Acc:8930]	A0JME5	0.0	1749	18650	A0JME5	phkg1a	GO:0016740	Uncharacterized protein	346739
A0JME5	ENSGAUG00000011657	phosphorylasekinase,gamma1(muscle)[Source:HGNCSymbol;Acc:8930]	A0JME5	0.0	1749	18650	A0JME5	phkg1a	GO:0016772	Uncharacterized protein	346740
A0JMF4	ENSGAUG00000004394		A0JMF4	0.0	1742	18650	A0JMF4	sept7b	GO:0000166	Uncharacterized protein	346741
A0JMF4	ENSGAUG00000004394		A0JMF4	0.0	1742	18650	A0JMF4	sept7b	GO:0005525	Uncharacterized protein	346742
A0JMF4	ENSGAUG00000004394		A0JMF4	0.0	1742	18650	A0JMF4	sept7b	GO:0005525	Uncharacterized protein	346743
A0JMF4	ENSGAUG00000004394		A0JMF4	0.0	1742	18650	A0JMF4	sept7b	GO:0005525	Uncharacterized protein	346744
A0JMF4	ENSGAUG00000004394		A0JMF4	0.0	1742	18650	A0JMF4	sept7b	GO:0007049	Uncharacterized protein	346745
A0JMF4	ENSGAUG00000004394		A0JMF4	0.0	1742	18650	A0JMF4	sept7b	GO:0007049	Uncharacterized protein	346746
A0JMF4	ENSGAUG00000004394		A0JMF4	0.0	1742	18650	A0JMF4	sept7b	GO:0031105	Uncharacterized protein	346747
A0JMF8	ENSGAUG00000013997	regulatoryfactorX,3(influencesHLAclassIIexpression)[Source:HGNCSymbol;Acc:9984]	A0JMF8	0.0	2398	18650	A0JMF8	rfx3	GO:0003677	Transcription factor RFX3	346748
A0JMF8	ENSGAUG00000013997	regulatoryfactorX,3(influencesHLAclassIIexpression)[Source:HGNCSymbol;Acc:9984]	A0JMF8	0.0	2398	18650	A0JMF8	rfx3	GO:0003677	Transcription factor RFX3	346749
A0JMF8	ENSGAUG00000013997	regulatoryfactorX,3(influencesHLAclassIIexpression)[Source:HGNCSymbol;Acc:9984]	A0JMF8	0.0	2398	18650	A0JMF8	rfx3	GO:0003677	Transcription factor RFX3	346750
A0JMF8	ENSGAUG00000013997	regulatoryfactorX,3(influencesHLAclassIIexpression)[Source:HGNCSymbol;Acc:9984]	A0JMF8	0.0	2398	18650	A0JMF8	rfx3	GO:0005634	Transcription factor RFX3	346751
A0JMF8	ENSGAUG00000013997	regulatoryfactorX,3(influencesHLAclassIIexpression)[Source:HGNCSymbol;Acc:9984]	A0JMF8	0.0	2398	18650	A0JMF8	rfx3	GO:0005634	Transcription factor RFX3	346752
A0JMF8	ENSGAUG00000013997	regulatoryfactorX,3(influencesHLAclassIIexpression)[Source:HGNCSymbol;Acc:9984]	A0JMF8	0.0	2398	18650	A0JMF8	rfx3	GO:0005634	Transcription factor RFX3	346753
A0JMF8	ENSGAUG00000013997	regulatoryfactorX,3(influencesHLAclassIIexpression)[Source:HGNCSymbol;Acc:9984]	A0JMF8	0.0	2398	18650	A0JMF8	rfx3	GO:0006351	Transcription factor RFX3	346754
A0JMF8	ENSGAUG00000013997	regulatoryfactorX,3(influencesHLAclassIIexpression)[Source:HGNCSymbol;Acc:9984]	A0JMF8	0.0	2398	18650	A0JMF8	rfx3	GO:0006351	Transcription factor RFX3	346755
A0JMF8	ENSGAUG00000013997	regulatoryfactorX,3(influencesHLAclassIIexpression)[Source:HGNCSymbol;Acc:9984]	A0JMF8	0.0	2398	18650	A0JMF8	rfx3	GO:0006355	Transcription factor RFX3	346756
A0JMF8	ENSGAUG00000013997	regulatoryfactorX,3(influencesHLAclassIIexpression)[Source:HGNCSymbol;Acc:9984]	A0JMF8	0.0	2398	18650	A0JMF8	rfx3	GO:0006355	Transcription factor RFX3	346757
A0JMF8	ENSGAUG00000013997	regulatoryfactorX,3(influencesHLAclassIIexpression)[Source:HGNCSymbol;Acc:9984]	A0JMF8	0.0	2398	18650	A0JMF8	rfx3	GO:0006355	Transcription factor RFX3	346758
A0JMF8	ENSGAUG00000013997	regulatoryfactorX,3(influencesHLAclassIIexpression)[Source:HGNCSymbol;Acc:9984]	A0JMF8	0.0	2398	18650	A0JMF8	rfx3	GO:0006355	Transcription factor RFX3	346759
A0JMF8	ENSGAUG00000013997	regulatoryfactorX,3(influencesHLAclassIIexpression)[Source:HGNCSymbol;Acc:9984]	A0JMF8	0.0	2398	18650	A0JMF8	rfx3	GO:0007275	Transcription factor RFX3	346760
A0JMF8	ENSGAUG00000013997	regulatoryfactorX,3(influencesHLAclassIIexpression)[Source:HGNCSymbol;Acc:9984]	A0JMF8	0.0	2398	18650	A0JMF8	rfx3	GO:0030154	Transcription factor RFX3	346761
A0JMF8	ENSGAUG00000013997	regulatoryfactorX,3(influencesHLAclassIIexpression)[Source:HGNCSymbol;Acc:9984]	A0JMF8	0.0	2398	18650	A0JMF8	rfx3	GO:0031018	Transcription factor RFX3	346762
A0JMF8	ENSGAUG00000013997	regulatoryfactorX,3(influencesHLAclassIIexpression)[Source:HGNCSymbol;Acc:9984]	A0JMF8	0.0	2398	18650	A0JMF8	rfx3	GO:0044212	Transcription factor RFX3	346763
A0JMF8	ENSGAUG00000013997	regulatoryfactorX,3(influencesHLAclassIIexpression)[Source:HGNCSymbol;Acc:9984]	A0JMF8	0.0	2398	18650	A0JMF8	rfx3	GO:0050796	Transcription factor RFX3	346764
A0JMF8	ENSGAUG00000013997	regulatoryfactorX,3(influencesHLAclassIIexpression)[Source:HGNCSymbol;Acc:9984]	A0JMF8	0.0	2398	18650	A0JMF8	rfx3	GO:0060285	Transcription factor RFX3	346765
A0JMF8	ENSGAUG00000013997	regulatoryfactorX,3(influencesHLAclassIIexpression)[Source:HGNCSymbol;Acc:9984]	A0JMF8	0.0	2398	18650	A0JMF8	rfx3	GO:0060287	Transcription factor RFX3	346766
A0JMG1	ENSGAUG00000007836	speckle-typePOZprotein-like[Source:HGNCSymbol;Acc:27934]	A0JMG1	0.0	1980	18650	A0JMG1	spoplb	GO:0005634	Speckle-type POZ protein-like B	346767
A0JMG1	ENSGAUG00000007836	speckle-typePOZprotein-like[Source:HGNCSymbol;Acc:27934]	A0JMG1	0.0	1980	18650	A0JMG1	spoplb	GO:0005634	Speckle-type POZ protein-like B	346768
A0JMG8	ENSGAUG00000007984	chloridechannel7[Source:HGNCSymbol;Acc:2025]	A0JMG8	0.0	3098	18650	A0JMG8	clcn7	GO:0005216	Chloride channel 7	346769
A0JMG8	ENSGAUG00000007984	chloridechannel7[Source:HGNCSymbol;Acc:2025]	A0JMG8	0.0	3098	18650	A0JMG8	clcn7	GO:0005247	Chloride channel 7	346770
A0JMG8	ENSGAUG00000007984	chloridechannel7[Source:HGNCSymbol;Acc:2025]	A0JMG8	0.0	3098	18650	A0JMG8	clcn7	GO:0005247	Chloride channel 7	346771
A0JMG8	ENSGAUG00000007984	chloridechannel7[Source:HGNCSymbol;Acc:2025]	A0JMG8	0.0	3098	18650	A0JMG8	clcn7	GO:0006821	Chloride channel 7	346772
A0JMG8	ENSGAUG00000007984	chloridechannel7[Source:HGNCSymbol;Acc:2025]	A0JMG8	0.0	3098	18650	A0JMG8	clcn7	GO:0006821	Chloride channel 7	346773
A0JMG8	ENSGAUG00000007984	chloridechannel7[Source:HGNCSymbol;Acc:2025]	A0JMG8	0.0	3098	18650	A0JMG8	clcn7	GO:0016020	Chloride channel 7	346774
A0JMG8	ENSGAUG00000007984	chloridechannel7[Source:HGNCSymbol;Acc:2025]	A0JMG8	0.0	3098	18650	A0JMG8	clcn7	GO:0016020	Chloride channel 7	346775
A0JMG8	ENSGAUG00000007984	chloridechannel7[Source:HGNCSymbol;Acc:2025]	A0JMG8	0.0	3098	18650	A0JMG8	clcn7	GO:0016020	Chloride channel 7	346776
A0JMG8	ENSGAUG00000007984	chloridechannel7[Source:HGNCSymbol;Acc:2025]	A0JMG8	0.0	3098	18650	A0JMG8	clcn7	GO:0016021	Chloride channel 7	346777
A0JMG8	ENSGAUG00000007984	chloridechannel7[Source:HGNCSymbol;Acc:2025]	A0JMG8	0.0	3098	18650	A0JMG8	clcn7	GO:0055085	Chloride channel 7	346778
A0JMG8	ENSGAUG00000007984	chloridechannel7[Source:HGNCSymbol;Acc:2025]	A0JMG8	0.0	3098	18650	A0JMG8	clcn7	GO:0055085	Chloride channel 7	346779
A0JMH0	ENSGAUG00000015147	aspartatebeta-hydroxylasedomaincontaining2[Source:HGNCSymbol;Acc:30437]	A0JMH0	3.26071e-151	1385	18650	A0JMH0	asphd2	GO:0016020	Aspartate beta-hydroxylase domain-containing protein 2	346780
A0JMH0	ENSGAUG00000015147	aspartatebeta-hydroxylasedomaincontaining2[Source:HGNCSymbol;Acc:30437]	A0JMH0	3.26071e-151	1385	18650	A0JMH0	asphd2	GO:0016020	Aspartate beta-hydroxylase domain-containing protein 2	346781
A0JMH0	ENSGAUG00000015147	aspartatebeta-hydroxylasedomaincontaining2[Source:HGNCSymbol;Acc:30437]	A0JMH0	3.26071e-151	1385	18650	A0JMH0	asphd2	GO:0016021	Aspartate beta-hydroxylase domain-containing protein 2	346782
A0JMH0	ENSGAUG00000015147	aspartatebeta-hydroxylasedomaincontaining2[Source:HGNCSymbol;Acc:30437]	A0JMH0	3.26071e-151	1385	18650	A0JMH0	asphd2	GO:0016491	Aspartate beta-hydroxylase domain-containing protein 2	346783
A0JMH0	ENSGAUG00000015147	aspartatebeta-hydroxylasedomaincontaining2[Source:HGNCSymbol;Acc:30437]	A0JMH0	3.26071e-151	1385	18650	A0JMH0	asphd2	GO:0016702	Aspartate beta-hydroxylase domain-containing protein 2	346784
A0JMH0	ENSGAUG00000015147	aspartatebeta-hydroxylasedomaincontaining2[Source:HGNCSymbol;Acc:30437]	A0JMH0	3.26071e-151	1385	18650	A0JMH0	asphd2	GO:0018193	Aspartate beta-hydroxylase domain-containing protein 2	346785
A0JMH0	ENSGAUG00000015147	aspartatebeta-hydroxylasedomaincontaining2[Source:HGNCSymbol;Acc:30437]	A0JMH0	3.26071e-151	1385	18650	A0JMH0	asphd2	GO:0030176	Aspartate beta-hydroxylase domain-containing protein 2	346786
A0JMH0	ENSGAUG00000015147	aspartatebeta-hydroxylasedomaincontaining2[Source:HGNCSymbol;Acc:30437]	A0JMH0	3.26071e-151	1385	18650	A0JMH0	asphd2	GO:0055114	Aspartate beta-hydroxylase domain-containing protein 2	346787
A0JMI2	ENSGAUG00000007749	Gprotein-coupledreceptor146[Source:HGNCSymbol;Acc:21718]	A0JMI2	9.36343e-158	1442	18650	A0JMI2	gpr146	GO:0004872	Uncharacterized protein	346788
A0JMI2	ENSGAUG00000007749	Gprotein-coupledreceptor146[Source:HGNCSymbol;Acc:21718]	A0JMI2	9.36343e-158	1442	18650	A0JMI2	gpr146	GO:0007186	Uncharacterized protein	346789
A0JMI2	ENSGAUG00000007749	Gprotein-coupledreceptor146[Source:HGNCSymbol;Acc:21718]	A0JMI2	9.36343e-158	1442	18650	A0JMI2	gpr146	GO:0016021	Uncharacterized protein	346790
A0JMI5	ENSGAUG00000004241		A0JMI5	0.0	2766	18650	A0JMI5	gsna	GO:0003779	Gsna protein	346791
A0JMI5	ENSGAUG00000004241	1	A0JMI5	0.0	2685	18650	A0JMI5	gsna	GO:0003779	Gsna protein	346792
A0JMI5	ENSGAUG00000004241	2	A0JMI5	0.0	2609	18650	A0JMI5	gsna	GO:0003779	Gsna protein	346793
A0JMI5	ENSGAUG00000004241	3	A0JMI5	0.0	2692	18650	A0JMI5	gsna	GO:0003779	Gsna protein	346794
A0JMI5	ENSGAUG00000018355	gelsolin(amyloidosis,Finnishtype)[Source:HGNCSymbol;Acc:4620]	A0JMI5	0.0	3217	18650	A0JMI5	gsna	GO:0003779	Gsna protein	346795
A0JMJ1	ENSGAUG00000007706		A0JMJ1	0.0	2508	18650	A0JMJ1	scinla	GO:0001654	Scinderin like a	346796
A0JMJ1	ENSGAUG00000017131		A0JMJ1	0.0	3074	18650	A0JMJ1	scinla	GO:0001654	Scinderin like a	346797
A0JMJ1	ENSGAUG00000007706		A0JMJ1	0.0	2508	18650	A0JMJ1	scinla	GO:0003779	Scinderin like a	346798
A0JMJ1	ENSGAUG00000017131		A0JMJ1	0.0	3074	18650	A0JMJ1	scinla	GO:0003779	Scinderin like a	346799
A0JMJ1	ENSGAUG00000007706		A0JMJ1	0.0	2508	18650	A0JMJ1	scinla	GO:0007417	Scinderin like a	346800
A0JMJ1	ENSGAUG00000017131		A0JMJ1	0.0	3074	18650	A0JMJ1	scinla	GO:0007417	Scinderin like a	346801
A0JMJ1	ENSGAUG00000007706		A0JMJ1	0.0	2508	18650	A0JMJ1	scinla	GO:0007417	Scinderin like a	346802
A0JMJ1	ENSGAUG00000017131		A0JMJ1	0.0	3074	18650	A0JMJ1	scinla	GO:0007417	Scinderin like a	346803
A0JMJ1	ENSGAUG00000007706		A0JMJ1	0.0	2508	18650	A0JMJ1	scinla	GO:0007420	Scinderin like a	346804
A0JMJ1	ENSGAUG00000017131		A0JMJ1	0.0	3074	18650	A0JMJ1	scinla	GO:0007420	Scinderin like a	346805
A0JMJ1	ENSGAUG00000007706		A0JMJ1	0.0	2508	18650	A0JMJ1	scinla	GO:0009953	Scinderin like a	346806
A0JMJ1	ENSGAUG00000017131		A0JMJ1	0.0	3074	18650	A0JMJ1	scinla	GO:0009953	Scinderin like a	346807
A0JMM1	ENSGAUG00000000498		A0JMM1	3.62108e-43	448	18650	A0JMM1	CH211-223P8.3	GO:0004725	Novel protein (Zgc:153981)	346808
A0JMM1	ENSGAUG00000000498		A0JMM1	3.62108e-43	448	18650	A0JMM1	CH211-223P8.3	GO:0005575	Novel protein (Zgc:153981)	346809
A0JMM1	ENSGAUG00000000498		A0JMM1	3.62108e-43	448	18650	A0JMM1	CH211-223P8.3	GO:0006470	Novel protein (Zgc:153981)	346810
A0JMM1	ENSGAUG00000000498		A0JMM1	3.62108e-43	448	18650	A0JMM1	CH211-223P8.3	GO:0006470	Novel protein (Zgc:153981)	346811
A0JMM1	ENSGAUG00000000498		A0JMM1	3.62108e-43	448	18650	A0JMM1	CH211-223P8.3	GO:0006470	Novel protein (Zgc:153981)	346812
A0JMM1	ENSGAUG00000000498		A0JMM1	3.62108e-43	448	18650	A0JMM1	CH211-223P8.3	GO:0006470	Novel protein (Zgc:153981)	346813
A0JMM1	ENSGAUG00000000498		A0JMM1	3.62108e-43	448	18650	A0JMM1	CH211-223P8.3	GO:0006470	Novel protein (Zgc:153981)	346814
A0JMM1	ENSGAUG00000000498		A0JMM1	3.62108e-43	448	18650	A0JMM1	CH211-223P8.3	GO:0008138	Novel protein (Zgc:153981)	346815
A0JMM1	ENSGAUG00000000498		A0JMM1	3.62108e-43	448	18650	A0JMM1	CH211-223P8.3	GO:0008138	Novel protein (Zgc:153981)	346816
A0JMM1	ENSGAUG00000000498		A0JMM1	3.62108e-43	448	18650	A0JMM1	CH211-223P8.3	GO:0008138	Novel protein (Zgc:153981)	346817
A0JMM1	ENSGAUG00000000498		A0JMM1	3.62108e-43	448	18650	A0JMM1	CH211-223P8.3	GO:0008138	Novel protein (Zgc:153981)	346818
A0JMM1	ENSGAUG00000000498		A0JMM1	3.62108e-43	448	18650	A0JMM1	CH211-223P8.3	GO:0008138	Novel protein (Zgc:153981)	346819
A0JMM1	ENSGAUG00000000498		A0JMM1	3.62108e-43	448	18650	A0JMM1	CH211-223P8.3	GO:0016311	Novel protein (Zgc:153981)	346820
A0JMM1	ENSGAUG00000000498		A0JMM1	3.62108e-43	448	18650	A0JMM1	CH211-223P8.3	GO:0016311	Novel protein (Zgc:153981)	346821
A0JMM1	ENSGAUG00000000498		A0JMM1	3.62108e-43	448	18650	A0JMM1	CH211-223P8.3	GO:0016787	Novel protein (Zgc:153981)	346822
A0JMM1	ENSGAUG00000000498		A0JMM1	3.62108e-43	448	18650	A0JMM1	CH211-223P8.3	GO:0016791	Novel protein (Zgc:153981)	346823
A0JMM1	ENSGAUG00000000498		A0JMM1	3.62108e-43	448	18650	A0JMM1	CH211-223P8.3	GO:0016791	Novel protein (Zgc:153981)	346824
A0JMM1	ENSGAUG00000000498		A0JMM1	3.62108e-43	448	18650	A0JMM1	CH211-223P8.3	GO:0035335	Novel protein (Zgc:153981)	346825
A0JMM8	ENSGAUG00000006000		A0JMM8	4.60496e-73	713	18650	A0JMM8	Dr.10914	GO:0005575	Uncharacterized protein	346826
A0JMM8	ENSGAUG00000006039		A0JMM8	9.83831e-169	1537	18650	A0JMM8	Dr.10914	GO:0005575	Uncharacterized protein	346827
A0JMM8	ENSGAUG00000006000		A0JMM8	4.60496e-73	713	18650	A0JMM8	Dr.10914	GO:0019543	Uncharacterized protein	346828
A0JMM8	ENSGAUG00000006039		A0JMM8	9.83831e-169	1537	18650	A0JMM8	Dr.10914	GO:0019543	Uncharacterized protein	346829
A0JMM8	ENSGAUG00000006000		A0JMM8	4.60496e-73	713	18650	A0JMM8	Dr.10914	GO:0047547	Uncharacterized protein	346830
A0JMM8	ENSGAUG00000006039		A0JMM8	9.83831e-169	1537	18650	A0JMM8	Dr.10914	GO:0047547	Uncharacterized protein	346831
A0JMN4	ENSGAUG00000002728	c-srctyrosinekinase[Source:HGNCSymbol;Acc:2444]	A0JMN4	0.0	1989	18650	A0JMN4	csk	GO:0000166	C-src tyrosine kinase	346832
A0JMN4	ENSGAUG00000002728	c-srctyrosinekinase[Source:HGNCSymbol;Acc:2444]	A0JMN4	0.0	1989	18650	A0JMN4	csk	GO:0004672	C-src tyrosine kinase	346833
A0JMN4	ENSGAUG00000002728	c-srctyrosinekinase[Source:HGNCSymbol;Acc:2444]	A0JMN4	0.0	1989	18650	A0JMN4	csk	GO:0004672	C-src tyrosine kinase	346834
A0JMN4	ENSGAUG00000002728	c-srctyrosinekinase[Source:HGNCSymbol;Acc:2444]	A0JMN4	0.0	1989	18650	A0JMN4	csk	GO:0004713	C-src tyrosine kinase	346835
A0JMN4	ENSGAUG00000002728	c-srctyrosinekinase[Source:HGNCSymbol;Acc:2444]	A0JMN4	0.0	1989	18650	A0JMN4	csk	GO:0004713	C-src tyrosine kinase	346836
A0JMN4	ENSGAUG00000002728	c-srctyrosinekinase[Source:HGNCSymbol;Acc:2444]	A0JMN4	0.0	1989	18650	A0JMN4	csk	GO:0004713	C-src tyrosine kinase	346837
A0JMN4	ENSGAUG00000002728	c-srctyrosinekinase[Source:HGNCSymbol;Acc:2444]	A0JMN4	0.0	1989	18650	A0JMN4	csk	GO:0005524	C-src tyrosine kinase	346838
A0JMN4	ENSGAUG00000002728	c-srctyrosinekinase[Source:HGNCSymbol;Acc:2444]	A0JMN4	0.0	1989	18650	A0JMN4	csk	GO:0005524	C-src tyrosine kinase	346839
A0JMN4	ENSGAUG00000002728	c-srctyrosinekinase[Source:HGNCSymbol;Acc:2444]	A0JMN4	0.0	1989	18650	A0JMN4	csk	GO:0005524	C-src tyrosine kinase	346840
A0JMN4	ENSGAUG00000002728	c-srctyrosinekinase[Source:HGNCSymbol;Acc:2444]	A0JMN4	0.0	1989	18650	A0JMN4	csk	GO:0006468	C-src tyrosine kinase	346841
A0JMN4	ENSGAUG00000002728	c-srctyrosinekinase[Source:HGNCSymbol;Acc:2444]	A0JMN4	0.0	1989	18650	A0JMN4	csk	GO:0006468	C-src tyrosine kinase	346842
A0JMN4	ENSGAUG00000002728	c-srctyrosinekinase[Source:HGNCSymbol;Acc:2444]	A0JMN4	0.0	1989	18650	A0JMN4	csk	GO:0006468	C-src tyrosine kinase	346843
A0JMN4	ENSGAUG00000002728	c-srctyrosinekinase[Source:HGNCSymbol;Acc:2444]	A0JMN4	0.0	1989	18650	A0JMN4	csk	GO:0016301	C-src tyrosine kinase	346844
A0JMN4	ENSGAUG00000002728	c-srctyrosinekinase[Source:HGNCSymbol;Acc:2444]	A0JMN4	0.0	1989	18650	A0JMN4	csk	GO:0016310	C-src tyrosine kinase	346845
A0JMN4	ENSGAUG00000002728	c-srctyrosinekinase[Source:HGNCSymbol;Acc:2444]	A0JMN4	0.0	1989	18650	A0JMN4	csk	GO:0016740	C-src tyrosine kinase	346846
A0JMN4	ENSGAUG00000002728	c-srctyrosinekinase[Source:HGNCSymbol;Acc:2444]	A0JMN4	0.0	1989	18650	A0JMN4	csk	GO:0016772	C-src tyrosine kinase	346847
A0JMN4	ENSGAUG00000002728	c-srctyrosinekinase[Source:HGNCSymbol;Acc:2444]	A0JMN4	0.0	1989	18650	A0JMN4	csk	GO:0060027	C-src tyrosine kinase	346848
A0JMN9	ENSGAUG00000004799	UncharacterizedproteinC12orf4[Source:UniProtKB/Swiss-Prot;Acc:Q9NQ89]	A0JMN9	0.0	2298	18650	A0JMN9	C25H12orf4	GO:0005575	Zgc:154077	346849
A0JMP2	ENSGAUG00000005815	proteinphosphatase1(formerly2C)-like[Source:HGNCSymbol;Acc:16381]	A0JMP2	1.15038e-179	1631	18650	A0JMP2	DKEY-119F1.3	GO:0003824	Zgc:154091	346850
A0JMP2	ENSGAUG00000005815	proteinphosphatase1(formerly2C)-like[Source:HGNCSymbol;Acc:16381]	A0JMP2	1.15038e-179	1631	18650	A0JMP2	DKEY-119F1.3	GO:0004721	Zgc:154091	346851
A0JMP2	ENSGAUG00000005815	proteinphosphatase1(formerly2C)-like[Source:HGNCSymbol;Acc:16381]	A0JMP2	1.15038e-179	1631	18650	A0JMP2	DKEY-119F1.3	GO:0004722	Zgc:154091	346852
A0JMP2	ENSGAUG00000005815	proteinphosphatase1(formerly2C)-like[Source:HGNCSymbol;Acc:16381]	A0JMP2	1.15038e-179	1631	18650	A0JMP2	DKEY-119F1.3	GO:0006470	Zgc:154091	346853
A0JMP2	ENSGAUG00000005815	proteinphosphatase1(formerly2C)-like[Source:HGNCSymbol;Acc:16381]	A0JMP2	1.15038e-179	1631	18650	A0JMP2	DKEY-119F1.3	GO:0008287	Zgc:154091	346854
A0JMP2	ENSGAUG00000005815	proteinphosphatase1(formerly2C)-like[Source:HGNCSymbol;Acc:16381]	A0JMP2	1.15038e-179	1631	18650	A0JMP2	DKEY-119F1.3	GO:0016787	Zgc:154091	346855
A0JMP2	ENSGAUG00000005815	proteinphosphatase1(formerly2C)-like[Source:HGNCSymbol;Acc:16381]	A0JMP2	1.15038e-179	1631	18650	A0JMP2	DKEY-119F1.3	GO:0046872	Zgc:154091	346856
A0JMP5	ENSGAUG00000003109		A0JMP5	0.0	3089	18650	A0JMP5	abp1	GO:0005507	Amine oxidase	346857
A0JMP5	ENSGAUG00000003109		A0JMP5	0.0	3089	18650	A0JMP5	abp1	GO:0005507	Amine oxidase	346858
A0JMP5	ENSGAUG00000003109		A0JMP5	0.0	3089	18650	A0JMP5	abp1	GO:0005507	Amine oxidase	346859
A0JMP5	ENSGAUG00000003109		A0JMP5	0.0	3089	18650	A0JMP5	abp1	GO:0005507	Amine oxidase	346860
A0JMP5	ENSGAUG00000003109		A0JMP5	0.0	3089	18650	A0JMP5	abp1	GO:0005507	Amine oxidase	346861
A0JMP5	ENSGAUG00000003109		A0JMP5	0.0	3089	18650	A0JMP5	abp1	GO:0005507	Amine oxidase	346862
A0JMP5	ENSGAUG00000003109		A0JMP5	0.0	3089	18650	A0JMP5	abp1	GO:0005575	Amine oxidase	346863
A0JMP5	ENSGAUG00000003109		A0JMP5	0.0	3089	18650	A0JMP5	abp1	GO:0008131	Amine oxidase	346864
A0JMP5	ENSGAUG00000003109		A0JMP5	0.0	3089	18650	A0JMP5	abp1	GO:0008131	Amine oxidase	346865
A0JMP5	ENSGAUG00000003109		A0JMP5	0.0	3089	18650	A0JMP5	abp1	GO:0008131	Amine oxidase	346866
A0JMP5	ENSGAUG00000003109		A0JMP5	0.0	3089	18650	A0JMP5	abp1	GO:0008131	Amine oxidase	346867
A0JMP5	ENSGAUG00000003109		A0JMP5	0.0	3089	18650	A0JMP5	abp1	GO:0008131	Amine oxidase	346868
A0JMP5	ENSGAUG00000003109		A0JMP5	0.0	3089	18650	A0JMP5	abp1	GO:0009308	Amine oxidase	346869
A0JMP5	ENSGAUG00000003109		A0JMP5	0.0	3089	18650	A0JMP5	abp1	GO:0009308	Amine oxidase	346870
A0JMP5	ENSGAUG00000003109		A0JMP5	0.0	3089	18650	A0JMP5	abp1	GO:0009308	Amine oxidase	346871
A0JMP5	ENSGAUG00000003109		A0JMP5	0.0	3089	18650	A0JMP5	abp1	GO:0009308	Amine oxidase	346872
A0JMP5	ENSGAUG00000003109		A0JMP5	0.0	3089	18650	A0JMP5	abp1	GO:0009308	Amine oxidase	346873
A0JMP5	ENSGAUG00000003109		A0JMP5	0.0	3089	18650	A0JMP5	abp1	GO:0009308	Amine oxidase	346874
A0JMP5	ENSGAUG00000003109		A0JMP5	0.0	3089	18650	A0JMP5	abp1	GO:0016491	Amine oxidase	346875
A0JMP5	ENSGAUG00000003109		A0JMP5	0.0	3089	18650	A0JMP5	abp1	GO:0046872	Amine oxidase	346876
A0JMP5	ENSGAUG00000003109		A0JMP5	0.0	3089	18650	A0JMP5	abp1	GO:0048038	Amine oxidase	346877
A0JMP5	ENSGAUG00000003109		A0JMP5	0.0	3089	18650	A0JMP5	abp1	GO:0048038	Amine oxidase	346878
A0JMP5	ENSGAUG00000003109		A0JMP5	0.0	3089	18650	A0JMP5	abp1	GO:0048038	Amine oxidase	346879
A0JMP5	ENSGAUG00000003109		A0JMP5	0.0	3089	18650	A0JMP5	abp1	GO:0048038	Amine oxidase	346880
A0JMP5	ENSGAUG00000003109		A0JMP5	0.0	3089	18650	A0JMP5	abp1	GO:0048038	Amine oxidase	346881
A0JMP5	ENSGAUG00000003109		A0JMP5	0.0	3089	18650	A0JMP5	abp1	GO:0048038	Amine oxidase	346882
A0JMP5	ENSGAUG00000003109		A0JMP5	0.0	3089	18650	A0JMP5	abp1	GO:0055114	Amine oxidase	346883
A0JMP5	ENSGAUG00000003109		A0JMP5	0.0	3089	18650	A0JMP5	abp1	GO:0055114	Amine oxidase	346884
A0JMP5	ENSGAUG00000003109		A0JMP5	0.0	3089	18650	A0JMP5	abp1	GO:0055114	Amine oxidase	346885
A0JMP5	ENSGAUG00000003109		A0JMP5	0.0	3089	18650	A0JMP5	abp1	GO:0055114	Amine oxidase	346886
A0JMP5	ENSGAUG00000003109		A0JMP5	0.0	3089	18650	A0JMP5	abp1	GO:0055114	Amine oxidase	346887
A0JMP5	ENSGAUG00000003109		A0JMP5	0.0	3089	18650	A0JMP5	abp1	GO:0055114	Amine oxidase	346888
A0JMQ3	ENSGAUG00000018843	lysine(K)-specificdemethylase1A[Source:HGNCSymbol;Acc:29079]	A0JMQ3	0.0	3320	18650	A0JMQ3	kdm1a	GO:0005634	Aof2 protein	346889
A0JMQ3	ENSGAUG00000018843	lysine(K)-specificdemethylase1A[Source:HGNCSymbol;Acc:29079]	A0JMQ3	0.0	3320	18650	A0JMQ3	kdm1a	GO:0006355	Aof2 protein	346890
A0JMQ3	ENSGAUG00000018843	lysine(K)-specificdemethylase1A[Source:HGNCSymbol;Acc:29079]	A0JMQ3	0.0	3320	18650	A0JMQ3	kdm1a	GO:0016491	Aof2 protein	346891
A0JMQ3	ENSGAUG00000018843	lysine(K)-specificdemethylase1A[Source:HGNCSymbol;Acc:29079]	A0JMQ3	0.0	3320	18650	A0JMQ3	kdm1a	GO:0016577	Aof2 protein	346892
A0JMQ3	ENSGAUG00000018843	lysine(K)-specificdemethylase1A[Source:HGNCSymbol;Acc:29079]	A0JMQ3	0.0	3320	18650	A0JMQ3	kdm1a	GO:0050660	Aof2 protein	346893
A0JMQ3	ENSGAUG00000018843	lysine(K)-specificdemethylase1A[Source:HGNCSymbol;Acc:29079]	A0JMQ3	0.0	3320	18650	A0JMQ3	kdm1a	GO:0055114	Aof2 protein	346894
A0JMQ6	ENSGAUG00000015493	2	A0JMQ6	1.2936e-145	1339	18650	A0JMQ6	cyp4v2	GO:0004497	Uncharacterized protein	346895
A0JMQ6	ENSGAUG00000015493	2	A0JMQ6	1.2936e-145	1339	18650	A0JMQ6	cyp4v2	GO:0005506	Uncharacterized protein	346896
A0JMQ6	ENSGAUG00000015493	2	A0JMQ6	1.2936e-145	1339	18650	A0JMQ6	cyp4v2	GO:0005506	Uncharacterized protein	346897
A0JMQ6	ENSGAUG00000015493	2	A0JMQ6	1.2936e-145	1339	18650	A0JMQ6	cyp4v2	GO:0005575	Uncharacterized protein	346898
A0JMQ6	ENSGAUG00000015493	2	A0JMQ6	1.2936e-145	1339	18650	A0JMQ6	cyp4v2	GO:0009055	Uncharacterized protein	346899
A0JMQ6	ENSGAUG00000015493	2	A0JMQ6	1.2936e-145	1339	18650	A0JMQ6	cyp4v2	GO:0016491	Uncharacterized protein	346900
A0JMQ6	ENSGAUG00000015493	2	A0JMQ6	1.2936e-145	1339	18650	A0JMQ6	cyp4v2	GO:0016705	Uncharacterized protein	346901
A0JMQ6	ENSGAUG00000015493	2	A0JMQ6	1.2936e-145	1339	18650	A0JMQ6	cyp4v2	GO:0016705	Uncharacterized protein	346902
A0JMQ6	ENSGAUG00000015493	2	A0JMQ6	1.2936e-145	1339	18650	A0JMQ6	cyp4v2	GO:0016705	Uncharacterized protein	346903
A0JMQ6	ENSGAUG00000015493	2	A0JMQ6	1.2936e-145	1339	18650	A0JMQ6	cyp4v2	GO:0020037	Uncharacterized protein	346904
A0JMQ6	ENSGAUG00000015493	2	A0JMQ6	1.2936e-145	1339	18650	A0JMQ6	cyp4v2	GO:0020037	Uncharacterized protein	346905
A0JMQ6	ENSGAUG00000015493	2	A0JMQ6	1.2936e-145	1339	18650	A0JMQ6	cyp4v2	GO:0046872	Uncharacterized protein	346906
A0JMQ6	ENSGAUG00000015493	2	A0JMQ6	1.2936e-145	1339	18650	A0JMQ6	cyp4v2	GO:0055114	Uncharacterized protein	346907
A0JMQ6	ENSGAUG00000015493	2	A0JMQ6	1.2936e-145	1339	18650	A0JMQ6	cyp4v2	GO:0055114	Uncharacterized protein	346908
A0JMQ6	ENSGAUG00000015493	2	A0JMQ6	1.2936e-145	1339	18650	A0JMQ6	cyp4v2	GO:0055114	Uncharacterized protein	346909
A0JMQ6	ENSGAUG00000015493	2	A0JMQ6	1.2936e-145	1339	18650	A0JMQ6	cyp4v2	GO:0055114	Uncharacterized protein	346910
A0JPF8	ENSGAUG00000007940	zincfinger,DHHC-typecontaining3[Source:HGNCSymbol;Acc:18470]	A0JPF8	2.57067e-106	997	18650	A0JPF8	ZDHHC3 (1 of 2)	GO:0005575	Zgc:154029	346911
A0JPF8	ENSGAUG00000007940	zincfinger,DHHC-typecontaining3[Source:HGNCSymbol;Acc:18470]	A0JPF8	2.57067e-106	997	18650	A0JPF8	ZDHHC3 (1 of 2)	GO:0008270	Zgc:154029	346912
A0JPF8	ENSGAUG00000007940	zincfinger,DHHC-typecontaining3[Source:HGNCSymbol;Acc:18470]	A0JPF8	2.57067e-106	997	18650	A0JPF8	ZDHHC3 (1 of 2)	GO:0046872	Zgc:154029	346913
A0JPF9	ENSGAUG00000005305	isoprenoidsynthasedomaincontaining[Source:HGNCSymbol;Acc:37276]	A0JPF9	3.26585e-99	935	18650	A0JPF9	ispd	GO:0003824	2-C-methyl-D-erythritol 4-phosphate cytidylyltransferase-like protein	346914
A0JPF9	ENSGAUG00000005305	isoprenoidsynthasedomaincontaining[Source:HGNCSymbol;Acc:37276]	A0JPF9	3.26585e-99	935	18650	A0JPF9	ispd	GO:0003824	2-C-methyl-D-erythritol 4-phosphate cytidylyltransferase-like protein	346915
A0JPF9	ENSGAUG00000005305	isoprenoidsynthasedomaincontaining[Source:HGNCSymbol;Acc:37276]	A0JPF9	3.26585e-99	935	18650	A0JPF9	ispd	GO:0005575	2-C-methyl-D-erythritol 4-phosphate cytidylyltransferase-like protein	346916
A0JPF9	ENSGAUG00000005305	isoprenoidsynthasedomaincontaining[Source:HGNCSymbol;Acc:37276]	A0JPF9	3.26585e-99	935	18650	A0JPF9	ispd	GO:0008299	2-C-methyl-D-erythritol 4-phosphate cytidylyltransferase-like protein	346917
A0JPF9	ENSGAUG00000005305	isoprenoidsynthasedomaincontaining[Source:HGNCSymbol;Acc:37276]	A0JPF9	3.26585e-99	935	18650	A0JPF9	ispd	GO:0008299	2-C-methyl-D-erythritol 4-phosphate cytidylyltransferase-like protein	346918
A0JPF9	ENSGAUG00000005305	isoprenoidsynthasedomaincontaining[Source:HGNCSymbol;Acc:37276]	A0JPF9	3.26585e-99	935	18650	A0JPF9	ispd	GO:0016740	2-C-methyl-D-erythritol 4-phosphate cytidylyltransferase-like protein	346919
A0JPF9	ENSGAUG00000005305	isoprenoidsynthasedomaincontaining[Source:HGNCSymbol;Acc:37276]	A0JPF9	3.26585e-99	935	18650	A0JPF9	ispd	GO:0016779	2-C-methyl-D-erythritol 4-phosphate cytidylyltransferase-like protein	346920
A0MGY7	ENSGAUG00000004628	heparansulfate(glucosamine)3-O-sulfotransferase2[Source:HGNCSymbol;Acc:5195]	A0MGY7	3.50563e-161	1472	18650	A0MGY7	hs3st2	GO:0008146	Heparan sulfate 3-O-sulfotransferase 2	346921
A0MGY7	ENSGAUG00000004628	heparansulfate(glucosamine)3-O-sulfotransferase2[Source:HGNCSymbol;Acc:5195]	A0MGY7	3.50563e-161	1472	18650	A0MGY7	hs3st2	GO:0016740	Heparan sulfate 3-O-sulfotransferase 2	346922
A0PC14	ENSGAUG00000016246		A0PC14	6.829e-69	674	18650	A0PC14	mPRbeta	GO:0004872	Membrane progestin receptor beta	346923
A0PC14	ENSGAUG00000016246		A0PC14	6.829e-69	674	18650	A0PC14	mPRbeta	GO:0016021	Membrane progestin receptor beta	346924
A0PGH6	ENSGAUG00000004588	Notchhomolog1,translocation-associated(Drosophila)[Source:HGNCSymbol;Acc:7881]	A0PGH6	0.0	8015	18650	A0PGH6	notch1b	GO:0001568	Notch1b	346925
A0PGH6	ENSGAUG00000004588	Notchhomolog1,translocation-associated(Drosophila)[Source:HGNCSymbol;Acc:7881]	A0PGH6	0.0	8015	18650	A0PGH6	notch1b	GO:0004872	Notch1b	346926
A0PGH6	ENSGAUG00000004588	Notchhomolog1,translocation-associated(Drosophila)[Source:HGNCSymbol;Acc:7881]	A0PGH6	0.0	8015	18650	A0PGH6	notch1b	GO:0005509	Notch1b	346927
A0PGH6	ENSGAUG00000004588	Notchhomolog1,translocation-associated(Drosophila)[Source:HGNCSymbol;Acc:7881]	A0PGH6	0.0	8015	18650	A0PGH6	notch1b	GO:0005509	Notch1b	346928
A0PGH6	ENSGAUG00000004588	Notchhomolog1,translocation-associated(Drosophila)[Source:HGNCSymbol;Acc:7881]	A0PGH6	0.0	8015	18650	A0PGH6	notch1b	GO:0006355	Notch1b	346929
A0PGH6	ENSGAUG00000004588	Notchhomolog1,translocation-associated(Drosophila)[Source:HGNCSymbol;Acc:7881]	A0PGH6	0.0	8015	18650	A0PGH6	notch1b	GO:0007219	Notch1b	346930
A0PGH6	ENSGAUG00000004588	Notchhomolog1,translocation-associated(Drosophila)[Source:HGNCSymbol;Acc:7881]	A0PGH6	0.0	8015	18650	A0PGH6	notch1b	GO:0007219	Notch1b	346931
A0PGH6	ENSGAUG00000004588	Notchhomolog1,translocation-associated(Drosophila)[Source:HGNCSymbol;Acc:7881]	A0PGH6	0.0	8015	18650	A0PGH6	notch1b	GO:0007275	Notch1b	346932
A0PGH6	ENSGAUG00000004588	Notchhomolog1,translocation-associated(Drosophila)[Source:HGNCSymbol;Acc:7881]	A0PGH6	0.0	8015	18650	A0PGH6	notch1b	GO:0016020	Notch1b	346933
A0PGH6	ENSGAUG00000004588	Notchhomolog1,translocation-associated(Drosophila)[Source:HGNCSymbol;Acc:7881]	A0PGH6	0.0	8015	18650	A0PGH6	notch1b	GO:0016020	Notch1b	346934
A0PGH6	ENSGAUG00000004588	Notchhomolog1,translocation-associated(Drosophila)[Source:HGNCSymbol;Acc:7881]	A0PGH6	0.0	8015	18650	A0PGH6	notch1b	GO:0016021	Notch1b	346935
A0PGH6	ENSGAUG00000004588	Notchhomolog1,translocation-associated(Drosophila)[Source:HGNCSymbol;Acc:7881]	A0PGH6	0.0	8015	18650	A0PGH6	notch1b	GO:0016021	Notch1b	346936
A0PGH6	ENSGAUG00000004588	Notchhomolog1,translocation-associated(Drosophila)[Source:HGNCSymbol;Acc:7881]	A0PGH6	0.0	8015	18650	A0PGH6	notch1b	GO:0030154	Notch1b	346937
A0PGH6	ENSGAUG00000004588	Notchhomolog1,translocation-associated(Drosophila)[Source:HGNCSymbol;Acc:7881]	A0PGH6	0.0	8015	18650	A0PGH6	notch1b	GO:0030154	Notch1b	346938
A0PGH6	ENSGAUG00000004588	Notchhomolog1,translocation-associated(Drosophila)[Source:HGNCSymbol;Acc:7881]	A0PGH6	0.0	8015	18650	A0PGH6	notch1b	GO:0030154	Notch1b	346939
A0PGH6	ENSGAUG00000004588	Notchhomolog1,translocation-associated(Drosophila)[Source:HGNCSymbol;Acc:7881]	A0PGH6	0.0	8015	18650	A0PGH6	notch1b	GO:0050793	Notch1b	346940
A0PJQ5	ENSGAUG00000014481	RAB36,memberRASoncogenefamily[Source:HGNCSymbol;Acc:9775]	A0PJQ5	4.74216e-82	785	18650	A0PJQ5	rab36	GO:0000166	RAB36, member RAS oncogene family	346941
A0PJQ5	ENSGAUG00000014481	RAB36,memberRASoncogenefamily[Source:HGNCSymbol;Acc:9775]	A0PJQ5	4.74216e-82	785	18650	A0PJQ5	rab36	GO:0005525	RAB36, member RAS oncogene family	346942
A0PJQ5	ENSGAUG00000014481	RAB36,memberRASoncogenefamily[Source:HGNCSymbol;Acc:9775]	A0PJQ5	4.74216e-82	785	18650	A0PJQ5	rab36	GO:0005525	RAB36, member RAS oncogene family	346943
A0PJQ5	ENSGAUG00000014481	RAB36,memberRASoncogenefamily[Source:HGNCSymbol;Acc:9775]	A0PJQ5	4.74216e-82	785	18650	A0PJQ5	rab36	GO:0005525	RAB36, member RAS oncogene family	346944
A0PJQ5	ENSGAUG00000014481	RAB36,memberRASoncogenefamily[Source:HGNCSymbol;Acc:9775]	A0PJQ5	4.74216e-82	785	18650	A0PJQ5	rab36	GO:0005575	RAB36, member RAS oncogene family	346945
A0PJQ5	ENSGAUG00000014481	RAB36,memberRASoncogenefamily[Source:HGNCSymbol;Acc:9775]	A0PJQ5	4.74216e-82	785	18650	A0PJQ5	rab36	GO:0007264	RAB36, member RAS oncogene family	346946
A0PJR3	ENSGAUG00000010630		A0PJR3	3.73734e-98	928	18650	A0PJR3	Dr.79353	GO:0003824	Zgc:158309	346947
A0PJR3	ENSGAUG00000010630		A0PJR3	3.73734e-98	928	18650	A0PJR3	Dr.79353	GO:0003824	Zgc:158309	346948
A0PJR3	ENSGAUG00000010630		A0PJR3	3.73734e-98	928	18650	A0PJR3	Dr.79353	GO:0008150	Zgc:158309	346949
A0PJR3	ENSGAUG00000010630		A0PJR3	3.73734e-98	928	18650	A0PJR3	Dr.79353	GO:0008152	Zgc:158309	346950
A0PJR3	ENSGAUG00000010630		A0PJR3	3.73734e-98	928	18650	A0PJR3	Dr.79353	GO:0008152	Zgc:158309	346951
A0PJR3	ENSGAUG00000010630		A0PJR3	3.73734e-98	928	18650	A0PJR3	Dr.79353	GO:0016020	Zgc:158309	346952
A0PJR8	ENSGAUG00000011837		A0PJR8	1.35189e-121	1129	18650	A0PJR8	Dr.87407	GO:0007186	Zgc:158340	346953
A0PJR8	ENSGAUG00000018898		A0PJR8	7.28524e-123	1140	18650	A0PJR8	Dr.87407	GO:0007186	Zgc:158340	346954
A0PJR8	ENSGAUG00000011837		A0PJR8	1.35189e-121	1129	18650	A0PJR8	Dr.87407	GO:0016021	Zgc:158340	346955
A0PJR8	ENSGAUG00000018898		A0PJR8	7.28524e-123	1140	18650	A0PJR8	Dr.87407	GO:0016021	Zgc:158340	346956
A0PJS6	ENSGAUG00000007041		A0PJS6	2.08906e-81	783	18650	A0PJS6	fam26f	GO:0003674	Zgc:158413	346957
A0PJS6	ENSGAUG00000007041	1	A0PJS6	1.7337e-81	784	18650	A0PJS6	fam26f	GO:0003674	Zgc:158413	346958
A0PJS6	ENSGAUG00000007041		A0PJS6	2.08906e-81	783	18650	A0PJS6	fam26f	GO:0005575	Zgc:158413	346959
A0PJS6	ENSGAUG00000007041	1	A0PJS6	1.7337e-81	784	18650	A0PJS6	fam26f	GO:0005575	Zgc:158413	346960
A0PJS6	ENSGAUG00000007041		A0PJS6	2.08906e-81	783	18650	A0PJS6	fam26f	GO:0008150	Zgc:158413	346961
A0PJS6	ENSGAUG00000007041	1	A0PJS6	1.7337e-81	784	18650	A0PJS6	fam26f	GO:0008150	Zgc:158413	346962
A0PJS8	ENSGAUG00000010695	tumorproteinp53induciblenuclearprotein1[Source:HGNCSymbol;Acc:18022]	A0PJS8	6.29189e-17	223	18650	A0PJS8	tp53inp1	GO:0003674	Zgc:158431	346963
A0PJS8	ENSGAUG00000010695	tumorproteinp53induciblenuclearprotein1[Source:HGNCSymbol;Acc:18022]	A0PJS8	6.29189e-17	223	18650	A0PJS8	tp53inp1	GO:0005575	Zgc:158431	346964
A0PJS8	ENSGAUG00000010695	tumorproteinp53induciblenuclearprotein1[Source:HGNCSymbol;Acc:18022]	A0PJS8	6.29189e-17	223	18650	A0PJS8	tp53inp1	GO:0008150	Zgc:158431	346965
A0S0B0	ENSGAUG00000017203		A0S0B0	6.36031e-27	308	18650	A0S0B0	il6	GO:0005125	Interleukin-6	346966
A0S0B0	ENSGAUG00000017203		A0S0B0	6.36031e-27	308	18650	A0S0B0	il6	GO:0005125	Interleukin-6	346967
A0S0B0	ENSGAUG00000017203		A0S0B0	6.36031e-27	308	18650	A0S0B0	il6	GO:0005138	Interleukin-6	346968
A0S0B0	ENSGAUG00000017203		A0S0B0	6.36031e-27	308	18650	A0S0B0	il6	GO:0005576	Interleukin-6	346969
A0S0B0	ENSGAUG00000017203		A0S0B0	6.36031e-27	308	18650	A0S0B0	il6	GO:0005576	Interleukin-6	346970
A0S0B0	ENSGAUG00000017203		A0S0B0	6.36031e-27	308	18650	A0S0B0	il6	GO:0005576	Interleukin-6	346971
A0S0B0	ENSGAUG00000017203		A0S0B0	6.36031e-27	308	18650	A0S0B0	il6	GO:0005576	Interleukin-6	346972
A0S0B0	ENSGAUG00000017203		A0S0B0	6.36031e-27	308	18650	A0S0B0	il6	GO:0005615	Interleukin-6	346973
A0S0B0	ENSGAUG00000017203		A0S0B0	6.36031e-27	308	18650	A0S0B0	il6	GO:0006953	Interleukin-6	346974
A0S0B0	ENSGAUG00000017203		A0S0B0	6.36031e-27	308	18650	A0S0B0	il6	GO:0006955	Interleukin-6	346975
A0S0B0	ENSGAUG00000017203		A0S0B0	6.36031e-27	308	18650	A0S0B0	il6	GO:0006955	Interleukin-6	346976
A0S0B0	ENSGAUG00000017203		A0S0B0	6.36031e-27	308	18650	A0S0B0	il6	GO:0008083	Interleukin-6	346977
A0S0K8	ENSGAUG00000010262	activatedleukocytecelladhesionmolecule[Source:HGNCSymbol;Acc:400]	A0S0K8	8.6089e-123	1143	18650	A0S0K8	A0S0K8	GO:0016020	Neurolin-b	346978
A0S0K8	ENSGAUG00000010262	activatedleukocytecelladhesionmolecule[Source:HGNCSymbol;Acc:400]	A0S0K8	8.6089e-123	1143	18650	A0S0K8	A0S0K8	GO:0016021	Neurolin-b	346979
A0S0K9	ENSGAUG00000018059	activatedleukocytecelladhesionmolecule[Source:HGNCSymbol;Acc:400]	A0S0K9	3.45165e-52	533	18650	A0S0K9	A0S0K9	GO:0007409	Neurolin-a	346980
A0S0K9	ENSGAUG00000018059	activatedleukocytecelladhesionmolecule[Source:HGNCSymbol;Acc:400]	A0S0K9	3.45165e-52	533	18650	A0S0K9	A0S0K9	GO:0016020	Neurolin-a	346981
A0S0K9	ENSGAUG00000018059	activatedleukocytecelladhesionmolecule[Source:HGNCSymbol;Acc:400]	A0S0K9	3.45165e-52	533	18650	A0S0K9	A0S0K9	GO:0016021	Neurolin-a	346982
A0S0K9	ENSGAUG00000018059	activatedleukocytecelladhesionmolecule[Source:HGNCSymbol;Acc:400]	A0S0K9	3.45165e-52	533	18650	A0S0K9	A0S0K9	GO:0030182	Neurolin-a	346983
A0S0K9	ENSGAUG00000018059	activatedleukocytecelladhesionmolecule[Source:HGNCSymbol;Acc:400]	A0S0K9	3.45165e-52	533	18650	A0S0K9	A0S0K9	GO:0030424	Neurolin-a	346984
A0S0K9	ENSGAUG00000018059	activatedleukocytecelladhesionmolecule[Source:HGNCSymbol;Acc:400]	A0S0K9	3.45165e-52	533	18650	A0S0K9	A0S0K9	GO:0042802	Neurolin-a	346985
A0S0K9	ENSGAUG00000018059	activatedleukocytecelladhesionmolecule[Source:HGNCSymbol;Acc:400]	A0S0K9	3.45165e-52	533	18650	A0S0K9	A0S0K9	GO:0060042	Neurolin-a	346986
A0SPI2	ENSGAUG00000012229	carnitinepalmitoyltransferase1B(muscle)[Source:HGNCSymbol;Acc:2329]	A0SPI2	0.0	3514	18650	A0SPI2	A0SPI2	GO:0016740	Carnitine palmitoyltransferase 1B	346987
A0SPI2	ENSGAUG00000012229	carnitinepalmitoyltransferase1B(muscle)[Source:HGNCSymbol;Acc:2329]	A0SPI2	0.0	3514	18650	A0SPI2	A0SPI2	GO:0016746	Carnitine palmitoyltransferase 1B	346988
A0SZ82	ENSGAUG00000019649		A0SZ82	0.0	2392	18650	A0SZ82	A0SZ82	GO:0004497	Flavin-containing monooxygenase FMO1	346989
A0SZ82	ENSGAUG00000019649		A0SZ82	0.0	2392	18650	A0SZ82	A0SZ82	GO:0004499	Flavin-containing monooxygenase FMO1	346990
A0SZ82	ENSGAUG00000019649		A0SZ82	0.0	2392	18650	A0SZ82	A0SZ82	GO:0004499	Flavin-containing monooxygenase FMO1	346991
A0SZ82	ENSGAUG00000019649		A0SZ82	0.0	2392	18650	A0SZ82	A0SZ82	GO:0004499	Flavin-containing monooxygenase FMO1	346992
A0SZ82	ENSGAUG00000019649		A0SZ82	0.0	2392	18650	A0SZ82	A0SZ82	GO:0004499	Flavin-containing monooxygenase FMO1	346993
A0SZ82	ENSGAUG00000019649		A0SZ82	0.0	2392	18650	A0SZ82	A0SZ82	GO:0031227	Flavin-containing monooxygenase FMO1	346994
A0SZ82	ENSGAUG00000019649		A0SZ82	0.0	2392	18650	A0SZ82	A0SZ82	GO:0050660	Flavin-containing monooxygenase FMO1	346995
A0SZ82	ENSGAUG00000019649		A0SZ82	0.0	2392	18650	A0SZ82	A0SZ82	GO:0050660	Flavin-containing monooxygenase FMO1	346996
A0SZ82	ENSGAUG00000019649		A0SZ82	0.0	2392	18650	A0SZ82	A0SZ82	GO:0050660	Flavin-containing monooxygenase FMO1	346997
A0SZ82	ENSGAUG00000019649		A0SZ82	0.0	2392	18650	A0SZ82	A0SZ82	GO:0050661	Flavin-containing monooxygenase FMO1	346998
A0SZ82	ENSGAUG00000019649		A0SZ82	0.0	2392	18650	A0SZ82	A0SZ82	GO:0050661	Flavin-containing monooxygenase FMO1	346999
A0SZ82	ENSGAUG00000019649		A0SZ82	0.0	2392	18650	A0SZ82	A0SZ82	GO:0050661	Flavin-containing monooxygenase FMO1	347000
A0SZ82	ENSGAUG00000019649		A0SZ82	0.0	2392	18650	A0SZ82	A0SZ82	GO:0055114	Flavin-containing monooxygenase FMO1	347001
A0SZ82	ENSGAUG00000019649		A0SZ82	0.0	2392	18650	A0SZ82	A0SZ82	GO:0055114	Flavin-containing monooxygenase FMO1	347002
A0SZ82	ENSGAUG00000019649		A0SZ82	0.0	2392	18650	A0SZ82	A0SZ82	GO:0055114	Flavin-containing monooxygenase FMO1	347003
A0SZ82	ENSGAUG00000019649		A0SZ82	0.0	2392	18650	A0SZ82	A0SZ82	GO:0055114	Flavin-containing monooxygenase FMO1	347004
A0T1T9	ENSGAUG00000000058	solutecarrierfamily24(sodium/potassium/calciumexchanger),member2[Source:HGNCSymbol;Acc:10976]	A0T1T9	2.54321e-176	1604	18650	A0T1T9	A0T1T9	GO:0016020	NCKX2.2	347005
A0T1T9	ENSGAUG00000000058	solutecarrierfamily24(sodium/potassium/calciumexchanger),member2[Source:HGNCSymbol;Acc:10976]	A0T1T9	2.54321e-176	1604	18650	A0T1T9	A0T1T9	GO:0016021	NCKX2.2	347006
A0T1T9	ENSGAUG00000000058	solutecarrierfamily24(sodium/potassium/calciumexchanger),member2[Source:HGNCSymbol;Acc:10976]	A0T1T9	2.54321e-176	1604	18650	A0T1T9	A0T1T9	GO:0016021	NCKX2.2	347007
A0T1T9	ENSGAUG00000000058	solutecarrierfamily24(sodium/potassium/calciumexchanger),member2[Source:HGNCSymbol;Acc:10976]	A0T1T9	2.54321e-176	1604	18650	A0T1T9	A0T1T9	GO:0055085	NCKX2.2	347008
A0T2M6	ENSGAUG00000012431	signaltransducerandactivatoroftranscription1,91kDa[Source:HGNCSymbol;Acc:11362]	A0T2M6	0.0	2830	18650	A0T2M6	STAT1	GO:0003700	Signal transducer and activator of transcription 1	347009
A0T2M6	ENSGAUG00000012431	signaltransducerandactivatoroftranscription1,91kDa[Source:HGNCSymbol;Acc:11362]	A0T2M6	0.0	2830	18650	A0T2M6	STAT1	GO:0003700	Signal transducer and activator of transcription 1	347010
A0T2M6	ENSGAUG00000012431	signaltransducerandactivatoroftranscription1,91kDa[Source:HGNCSymbol;Acc:11362]	A0T2M6	0.0	2830	18650	A0T2M6	STAT1	GO:0003700	Signal transducer and activator of transcription 1	347011
A0T2M6	ENSGAUG00000012431	signaltransducerandactivatoroftranscription1,91kDa[Source:HGNCSymbol;Acc:11362]	A0T2M6	0.0	2830	18650	A0T2M6	STAT1	GO:0003700	Signal transducer and activator of transcription 1	347012
A0T2M6	ENSGAUG00000012431	signaltransducerandactivatoroftranscription1,91kDa[Source:HGNCSymbol;Acc:11362]	A0T2M6	0.0	2830	18650	A0T2M6	STAT1	GO:0003700	Signal transducer and activator of transcription 1	347013
A0T2M6	ENSGAUG00000012431	signaltransducerandactivatoroftranscription1,91kDa[Source:HGNCSymbol;Acc:11362]	A0T2M6	0.0	2830	18650	A0T2M6	STAT1	GO:0003700	Signal transducer and activator of transcription 1	347014
A0T2M6	ENSGAUG00000012431	signaltransducerandactivatoroftranscription1,91kDa[Source:HGNCSymbol;Acc:11362]	A0T2M6	0.0	2830	18650	A0T2M6	STAT1	GO:0003700	Signal transducer and activator of transcription 1	347015
A0T2M6	ENSGAUG00000012431	signaltransducerandactivatoroftranscription1,91kDa[Source:HGNCSymbol;Acc:11362]	A0T2M6	0.0	2830	18650	A0T2M6	STAT1	GO:0003700	Signal transducer and activator of transcription 1	347016
A0T2M6	ENSGAUG00000012431	signaltransducerandactivatoroftranscription1,91kDa[Source:HGNCSymbol;Acc:11362]	A0T2M6	0.0	2830	18650	A0T2M6	STAT1	GO:0004871	Signal transducer and activator of transcription 1	347017
A0T2M6	ENSGAUG00000012431	signaltransducerandactivatoroftranscription1,91kDa[Source:HGNCSymbol;Acc:11362]	A0T2M6	0.0	2830	18650	A0T2M6	STAT1	GO:0004871	Signal transducer and activator of transcription 1	347018
A0T2M6	ENSGAUG00000012431	signaltransducerandactivatoroftranscription1,91kDa[Source:HGNCSymbol;Acc:11362]	A0T2M6	0.0	2830	18650	A0T2M6	STAT1	GO:0004871	Signal transducer and activator of transcription 1	347019
A0T2M6	ENSGAUG00000012431	signaltransducerandactivatoroftranscription1,91kDa[Source:HGNCSymbol;Acc:11362]	A0T2M6	0.0	2830	18650	A0T2M6	STAT1	GO:0004871	Signal transducer and activator of transcription 1	347020
A0T2M6	ENSGAUG00000012431	signaltransducerandactivatoroftranscription1,91kDa[Source:HGNCSymbol;Acc:11362]	A0T2M6	0.0	2830	18650	A0T2M6	STAT1	GO:0004871	Signal transducer and activator of transcription 1	347021
A0T2M6	ENSGAUG00000012431	signaltransducerandactivatoroftranscription1,91kDa[Source:HGNCSymbol;Acc:11362]	A0T2M6	0.0	2830	18650	A0T2M6	STAT1	GO:0004871	Signal transducer and activator of transcription 1	347022
A0T2M6	ENSGAUG00000012431	signaltransducerandactivatoroftranscription1,91kDa[Source:HGNCSymbol;Acc:11362]	A0T2M6	0.0	2830	18650	A0T2M6	STAT1	GO:0005509	Signal transducer and activator of transcription 1	347023
A0T2M6	ENSGAUG00000012431	signaltransducerandactivatoroftranscription1,91kDa[Source:HGNCSymbol;Acc:11362]	A0T2M6	0.0	2830	18650	A0T2M6	STAT1	GO:0005634	Signal transducer and activator of transcription 1	347024
A0T2M6	ENSGAUG00000012431	signaltransducerandactivatoroftranscription1,91kDa[Source:HGNCSymbol;Acc:11362]	A0T2M6	0.0	2830	18650	A0T2M6	STAT1	GO:0005634	Signal transducer and activator of transcription 1	347025
A0T2M6	ENSGAUG00000012431	signaltransducerandactivatoroftranscription1,91kDa[Source:HGNCSymbol;Acc:11362]	A0T2M6	0.0	2830	18650	A0T2M6	STAT1	GO:0005634	Signal transducer and activator of transcription 1	347026
A0T2M6	ENSGAUG00000012431	signaltransducerandactivatoroftranscription1,91kDa[Source:HGNCSymbol;Acc:11362]	A0T2M6	0.0	2830	18650	A0T2M6	STAT1	GO:0005634	Signal transducer and activator of transcription 1	347027
A0T2M6	ENSGAUG00000012431	signaltransducerandactivatoroftranscription1,91kDa[Source:HGNCSymbol;Acc:11362]	A0T2M6	0.0	2830	18650	A0T2M6	STAT1	GO:0006351	Signal transducer and activator of transcription 1	347028
A0T2M6	ENSGAUG00000012431	signaltransducerandactivatoroftranscription1,91kDa[Source:HGNCSymbol;Acc:11362]	A0T2M6	0.0	2830	18650	A0T2M6	STAT1	GO:0006351	Signal transducer and activator of transcription 1	347029
A0T2M6	ENSGAUG00000012431	signaltransducerandactivatoroftranscription1,91kDa[Source:HGNCSymbol;Acc:11362]	A0T2M6	0.0	2830	18650	A0T2M6	STAT1	GO:0006351	Signal transducer and activator of transcription 1	347030
A0T2M6	ENSGAUG00000012431	signaltransducerandactivatoroftranscription1,91kDa[Source:HGNCSymbol;Acc:11362]	A0T2M6	0.0	2830	18650	A0T2M6	STAT1	GO:0006351	Signal transducer and activator of transcription 1	347031
A0T2M6	ENSGAUG00000012431	signaltransducerandactivatoroftranscription1,91kDa[Source:HGNCSymbol;Acc:11362]	A0T2M6	0.0	2830	18650	A0T2M6	STAT1	GO:0006351	Signal transducer and activator of transcription 1	347032
A0T2M6	ENSGAUG00000012431	signaltransducerandactivatoroftranscription1,91kDa[Source:HGNCSymbol;Acc:11362]	A0T2M6	0.0	2830	18650	A0T2M6	STAT1	GO:0006351	Signal transducer and activator of transcription 1	347033
A0T2M6	ENSGAUG00000012431	signaltransducerandactivatoroftranscription1,91kDa[Source:HGNCSymbol;Acc:11362]	A0T2M6	0.0	2830	18650	A0T2M6	STAT1	GO:0006351	Signal transducer and activator of transcription 1	347034
A0T2M6	ENSGAUG00000012431	signaltransducerandactivatoroftranscription1,91kDa[Source:HGNCSymbol;Acc:11362]	A0T2M6	0.0	2830	18650	A0T2M6	STAT1	GO:0006351	Signal transducer and activator of transcription 1	347035
A0T2M6	ENSGAUG00000012431	signaltransducerandactivatoroftranscription1,91kDa[Source:HGNCSymbol;Acc:11362]	A0T2M6	0.0	2830	18650	A0T2M6	STAT1	GO:0006355	Signal transducer and activator of transcription 1	347036
A0T2M6	ENSGAUG00000012431	signaltransducerandactivatoroftranscription1,91kDa[Source:HGNCSymbol;Acc:11362]	A0T2M6	0.0	2830	18650	A0T2M6	STAT1	GO:0006355	Signal transducer and activator of transcription 1	347037
A0T2M6	ENSGAUG00000012431	signaltransducerandactivatoroftranscription1,91kDa[Source:HGNCSymbol;Acc:11362]	A0T2M6	0.0	2830	18650	A0T2M6	STAT1	GO:0006355	Signal transducer and activator of transcription 1	347038
A0T2M6	ENSGAUG00000012431	signaltransducerandactivatoroftranscription1,91kDa[Source:HGNCSymbol;Acc:11362]	A0T2M6	0.0	2830	18650	A0T2M6	STAT1	GO:0006355	Signal transducer and activator of transcription 1	347039
A0T2M6	ENSGAUG00000012431	signaltransducerandactivatoroftranscription1,91kDa[Source:HGNCSymbol;Acc:11362]	A0T2M6	0.0	2830	18650	A0T2M6	STAT1	GO:0006355	Signal transducer and activator of transcription 1	347040
A0T2M6	ENSGAUG00000012431	signaltransducerandactivatoroftranscription1,91kDa[Source:HGNCSymbol;Acc:11362]	A0T2M6	0.0	2830	18650	A0T2M6	STAT1	GO:0006355	Signal transducer and activator of transcription 1	347041
A0T2M6	ENSGAUG00000012431	signaltransducerandactivatoroftranscription1,91kDa[Source:HGNCSymbol;Acc:11362]	A0T2M6	0.0	2830	18650	A0T2M6	STAT1	GO:0006355	Signal transducer and activator of transcription 1	347042
A0T2M6	ENSGAUG00000012431	signaltransducerandactivatoroftranscription1,91kDa[Source:HGNCSymbol;Acc:11362]	A0T2M6	0.0	2830	18650	A0T2M6	STAT1	GO:0007165	Signal transducer and activator of transcription 1	347043
A0T2M6	ENSGAUG00000012431	signaltransducerandactivatoroftranscription1,91kDa[Source:HGNCSymbol;Acc:11362]	A0T2M6	0.0	2830	18650	A0T2M6	STAT1	GO:0007165	Signal transducer and activator of transcription 1	347044
A0T2M6	ENSGAUG00000012431	signaltransducerandactivatoroftranscription1,91kDa[Source:HGNCSymbol;Acc:11362]	A0T2M6	0.0	2830	18650	A0T2M6	STAT1	GO:0007165	Signal transducer and activator of transcription 1	347045
A0T2M6	ENSGAUG00000012431	signaltransducerandactivatoroftranscription1,91kDa[Source:HGNCSymbol;Acc:11362]	A0T2M6	0.0	2830	18650	A0T2M6	STAT1	GO:0007165	Signal transducer and activator of transcription 1	347046
A0T2M6	ENSGAUG00000012431	signaltransducerandactivatoroftranscription1,91kDa[Source:HGNCSymbol;Acc:11362]	A0T2M6	0.0	2830	18650	A0T2M6	STAT1	GO:0007165	Signal transducer and activator of transcription 1	347047
A0T2M6	ENSGAUG00000012431	signaltransducerandactivatoroftranscription1,91kDa[Source:HGNCSymbol;Acc:11362]	A0T2M6	0.0	2830	18650	A0T2M6	STAT1	GO:0007165	Signal transducer and activator of transcription 1	347048
A0YJA4	ENSGAUG00000003750		A0YJA4	3.15849e-07	146	18650	A0YJA4	L8106_02282	GO:0005509	Putative uncharacterized protein	347049
A0YJA4	ENSGAUG00000003750	1	A0YJA4	1.27817e-09	165	18650	A0YJA4	L8106_02282	GO:0005509	Putative uncharacterized protein	347050
A0YJA4	ENSGAUG00000003750		A0YJA4	3.15849e-07	146	18650	A0YJA4	L8106_02282	GO:0005509	Putative uncharacterized protein	347051
A0YJA4	ENSGAUG00000003750	1	A0YJA4	1.27817e-09	165	18650	A0YJA4	L8106_02282	GO:0005509	Putative uncharacterized protein	347052
A0YJA4	ENSGAUG00000003750		A0YJA4	3.15849e-07	146	18650	A0YJA4	L8106_02282	GO:0005509	Putative uncharacterized protein	347053
A0YJA4	ENSGAUG00000003750	1	A0YJA4	1.27817e-09	165	18650	A0YJA4	L8106_02282	GO:0005509	Putative uncharacterized protein	347054
A0YJA4	ENSGAUG00000003750		A0YJA4	3.15849e-07	146	18650	A0YJA4	L8106_02282	GO:0005509	Putative uncharacterized protein	347055
A0YJA4	ENSGAUG00000003750	1	A0YJA4	1.27817e-09	165	18650	A0YJA4	L8106_02282	GO:0005509	Putative uncharacterized protein	347056
A0YJA4	ENSGAUG00000003750		A0YJA4	3.15849e-07	146	18650	A0YJA4	L8106_02282	GO:0007156	Putative uncharacterized protein	347057
A0YJA4	ENSGAUG00000003750	1	A0YJA4	1.27817e-09	165	18650	A0YJA4	L8106_02282	GO:0007156	Putative uncharacterized protein	347058
A0YJA4	ENSGAUG00000003750		A0YJA4	3.15849e-07	146	18650	A0YJA4	L8106_02282	GO:0016020	Putative uncharacterized protein	347059
A0YJA4	ENSGAUG00000003750	1	A0YJA4	1.27817e-09	165	18650	A0YJA4	L8106_02282	GO:0016020	Putative uncharacterized protein	347060
A0YJA4	ENSGAUG00000003750		A0YJA4	3.15849e-07	146	18650	A0YJA4	L8106_02282	GO:0016020	Putative uncharacterized protein	347061
A0YJA4	ENSGAUG00000003750	1	A0YJA4	1.27817e-09	165	18650	A0YJA4	L8106_02282	GO:0016020	Putative uncharacterized protein	347062
A0YJA4	ENSGAUG00000003750		A0YJA4	3.15849e-07	146	18650	A0YJA4	L8106_02282	GO:0016020	Putative uncharacterized protein	347063
A0YJA4	ENSGAUG00000003750	1	A0YJA4	1.27817e-09	165	18650	A0YJA4	L8106_02282	GO:0016020	Putative uncharacterized protein	347064
A0ZXZ5	ENSGAUG00000018542	integrin,beta2(complementcomponent3receptor3and4subunit)[Source:HGNCSymbol;Acc:6155]	A0ZXZ5	0.0	2120	18650	A0ZXZ5	CD18	GO:0004872	Integrin beta	347065
A0ZXZ5	ENSGAUG00000018542	integrin,beta2(complementcomponent3receptor3and4subunit)[Source:HGNCSymbol;Acc:6155]	A0ZXZ5	0.0	2120	18650	A0ZXZ5	CD18	GO:0004872	Integrin beta	347066
A0ZXZ5	ENSGAUG00000018542	integrin,beta2(complementcomponent3receptor3and4subunit)[Source:HGNCSymbol;Acc:6155]	A0ZXZ5	0.0	2120	18650	A0ZXZ5	CD18	GO:0004872	Integrin beta	347067
A0ZXZ5	ENSGAUG00000018542	integrin,beta2(complementcomponent3receptor3and4subunit)[Source:HGNCSymbol;Acc:6155]	A0ZXZ5	0.0	2120	18650	A0ZXZ5	CD18	GO:0004872	Integrin beta	347068
A0ZXZ5	ENSGAUG00000018542	integrin,beta2(complementcomponent3receptor3and4subunit)[Source:HGNCSymbol;Acc:6155]	A0ZXZ5	0.0	2120	18650	A0ZXZ5	CD18	GO:0004872	Integrin beta	347069
A0ZXZ5	ENSGAUG00000018542	integrin,beta2(complementcomponent3receptor3and4subunit)[Source:HGNCSymbol;Acc:6155]	A0ZXZ5	0.0	2120	18650	A0ZXZ5	CD18	GO:0005488	Integrin beta	347070
A0ZXZ5	ENSGAUG00000018542	integrin,beta2(complementcomponent3receptor3and4subunit)[Source:HGNCSymbol;Acc:6155]	A0ZXZ5	0.0	2120	18650	A0ZXZ5	CD18	GO:0005488	Integrin beta	347071
A0ZXZ5	ENSGAUG00000018542	integrin,beta2(complementcomponent3receptor3and4subunit)[Source:HGNCSymbol;Acc:6155]	A0ZXZ5	0.0	2120	18650	A0ZXZ5	CD18	GO:0005488	Integrin beta	347072
A0ZXZ5	ENSGAUG00000018542	integrin,beta2(complementcomponent3receptor3and4subunit)[Source:HGNCSymbol;Acc:6155]	A0ZXZ5	0.0	2120	18650	A0ZXZ5	CD18	GO:0005488	Integrin beta	347073
A0ZXZ5	ENSGAUG00000018542	integrin,beta2(complementcomponent3receptor3and4subunit)[Source:HGNCSymbol;Acc:6155]	A0ZXZ5	0.0	2120	18650	A0ZXZ5	CD18	GO:0007155	Integrin beta	347074
A0ZXZ5	ENSGAUG00000018542	integrin,beta2(complementcomponent3receptor3and4subunit)[Source:HGNCSymbol;Acc:6155]	A0ZXZ5	0.0	2120	18650	A0ZXZ5	CD18	GO:0007155	Integrin beta	347075
A0ZXZ5	ENSGAUG00000018542	integrin,beta2(complementcomponent3receptor3and4subunit)[Source:HGNCSymbol;Acc:6155]	A0ZXZ5	0.0	2120	18650	A0ZXZ5	CD18	GO:0007155	Integrin beta	347076
A0ZXZ5	ENSGAUG00000018542	integrin,beta2(complementcomponent3receptor3and4subunit)[Source:HGNCSymbol;Acc:6155]	A0ZXZ5	0.0	2120	18650	A0ZXZ5	CD18	GO:0007155	Integrin beta	347077
A0ZXZ5	ENSGAUG00000018542	integrin,beta2(complementcomponent3receptor3and4subunit)[Source:HGNCSymbol;Acc:6155]	A0ZXZ5	0.0	2120	18650	A0ZXZ5	CD18	GO:0007160	Integrin beta	347078
A0ZXZ5	ENSGAUG00000018542	integrin,beta2(complementcomponent3receptor3and4subunit)[Source:HGNCSymbol;Acc:6155]	A0ZXZ5	0.0	2120	18650	A0ZXZ5	CD18	GO:0007160	Integrin beta	347079
A0ZXZ5	ENSGAUG00000018542	integrin,beta2(complementcomponent3receptor3and4subunit)[Source:HGNCSymbol;Acc:6155]	A0ZXZ5	0.0	2120	18650	A0ZXZ5	CD18	GO:0007160	Integrin beta	347080
A0ZXZ5	ENSGAUG00000018542	integrin,beta2(complementcomponent3receptor3and4subunit)[Source:HGNCSymbol;Acc:6155]	A0ZXZ5	0.0	2120	18650	A0ZXZ5	CD18	GO:0007160	Integrin beta	347081
A0ZXZ5	ENSGAUG00000018542	integrin,beta2(complementcomponent3receptor3and4subunit)[Source:HGNCSymbol;Acc:6155]	A0ZXZ5	0.0	2120	18650	A0ZXZ5	CD18	GO:0007229	Integrin beta	347082
A0ZXZ5	ENSGAUG00000018542	integrin,beta2(complementcomponent3receptor3and4subunit)[Source:HGNCSymbol;Acc:6155]	A0ZXZ5	0.0	2120	18650	A0ZXZ5	CD18	GO:0007229	Integrin beta	347083
A0ZXZ5	ENSGAUG00000018542	integrin,beta2(complementcomponent3receptor3and4subunit)[Source:HGNCSymbol;Acc:6155]	A0ZXZ5	0.0	2120	18650	A0ZXZ5	CD18	GO:0007229	Integrin beta	347084
A0ZXZ5	ENSGAUG00000018542	integrin,beta2(complementcomponent3receptor3and4subunit)[Source:HGNCSymbol;Acc:6155]	A0ZXZ5	0.0	2120	18650	A0ZXZ5	CD18	GO:0007229	Integrin beta	347085
A0ZXZ5	ENSGAUG00000018542	integrin,beta2(complementcomponent3receptor3and4subunit)[Source:HGNCSymbol;Acc:6155]	A0ZXZ5	0.0	2120	18650	A0ZXZ5	CD18	GO:0007229	Integrin beta	347086
A0ZXZ5	ENSGAUG00000018542	integrin,beta2(complementcomponent3receptor3and4subunit)[Source:HGNCSymbol;Acc:6155]	A0ZXZ5	0.0	2120	18650	A0ZXZ5	CD18	GO:0007275	Integrin beta	347087
A0ZXZ5	ENSGAUG00000018542	integrin,beta2(complementcomponent3receptor3and4subunit)[Source:HGNCSymbol;Acc:6155]	A0ZXZ5	0.0	2120	18650	A0ZXZ5	CD18	GO:0008305	Integrin beta	347088
A0ZXZ5	ENSGAUG00000018542	integrin,beta2(complementcomponent3receptor3and4subunit)[Source:HGNCSymbol;Acc:6155]	A0ZXZ5	0.0	2120	18650	A0ZXZ5	CD18	GO:0008305	Integrin beta	347089
A0ZXZ5	ENSGAUG00000018542	integrin,beta2(complementcomponent3receptor3and4subunit)[Source:HGNCSymbol;Acc:6155]	A0ZXZ5	0.0	2120	18650	A0ZXZ5	CD18	GO:0008305	Integrin beta	347090
A0ZXZ5	ENSGAUG00000018542	integrin,beta2(complementcomponent3receptor3and4subunit)[Source:HGNCSymbol;Acc:6155]	A0ZXZ5	0.0	2120	18650	A0ZXZ5	CD18	GO:0008305	Integrin beta	347091
A0ZXZ5	ENSGAUG00000018542	integrin,beta2(complementcomponent3receptor3and4subunit)[Source:HGNCSymbol;Acc:6155]	A0ZXZ5	0.0	2120	18650	A0ZXZ5	CD18	GO:0016020	Integrin beta	347092
A0ZXZ5	ENSGAUG00000018542	integrin,beta2(complementcomponent3receptor3and4subunit)[Source:HGNCSymbol;Acc:6155]	A0ZXZ5	0.0	2120	18650	A0ZXZ5	CD18	GO:0016020	Integrin beta	347093
A0ZXZ5	ENSGAUG00000018542	integrin,beta2(complementcomponent3receptor3and4subunit)[Source:HGNCSymbol;Acc:6155]	A0ZXZ5	0.0	2120	18650	A0ZXZ5	CD18	GO:0016021	Integrin beta	347094
A1A5E5	ENSGAUG00000008371	ATPasetype13A2[Source:HGNCSymbol;Acc:30213]	A1A5E5	0.0	3293	18650	A1A5E5	atp13a2	GO:0000166	Zgc:136762	347095
A1A5E5	ENSGAUG00000008371	ATPasetype13A2[Source:HGNCSymbol;Acc:30213]	A1A5E5	0.0	3293	18650	A1A5E5	atp13a2	GO:0000166	Zgc:136762	347096
A1A5E5	ENSGAUG00000008371	ATPasetype13A2[Source:HGNCSymbol;Acc:30213]	A1A5E5	0.0	3293	18650	A1A5E5	atp13a2	GO:0005524	Zgc:136762	347097
A1A5E5	ENSGAUG00000008371	ATPasetype13A2[Source:HGNCSymbol;Acc:30213]	A1A5E5	0.0	3293	18650	A1A5E5	atp13a2	GO:0005524	Zgc:136762	347098
A1A5E5	ENSGAUG00000008371	ATPasetype13A2[Source:HGNCSymbol;Acc:30213]	A1A5E5	0.0	3293	18650	A1A5E5	atp13a2	GO:0005524	Zgc:136762	347099
A1A5E5	ENSGAUG00000008371	ATPasetype13A2[Source:HGNCSymbol;Acc:30213]	A1A5E5	0.0	3293	18650	A1A5E5	atp13a2	GO:0006200	Zgc:136762	347100
A1A5E5	ENSGAUG00000008371	ATPasetype13A2[Source:HGNCSymbol;Acc:30213]	A1A5E5	0.0	3293	18650	A1A5E5	atp13a2	GO:0006754	Zgc:136762	347101
A1A5E5	ENSGAUG00000008371	ATPasetype13A2[Source:HGNCSymbol;Acc:30213]	A1A5E5	0.0	3293	18650	A1A5E5	atp13a2	GO:0006754	Zgc:136762	347102
A1A5E5	ENSGAUG00000008371	ATPasetype13A2[Source:HGNCSymbol;Acc:30213]	A1A5E5	0.0	3293	18650	A1A5E5	atp13a2	GO:0006754	Zgc:136762	347103
A1A5E5	ENSGAUG00000008371	ATPasetype13A2[Source:HGNCSymbol;Acc:30213]	A1A5E5	0.0	3293	18650	A1A5E5	atp13a2	GO:0006754	Zgc:136762	347104
A1A5E5	ENSGAUG00000008371	ATPasetype13A2[Source:HGNCSymbol;Acc:30213]	A1A5E5	0.0	3293	18650	A1A5E5	atp13a2	GO:0006812	Zgc:136762	347105
A1A5E5	ENSGAUG00000008371	ATPasetype13A2[Source:HGNCSymbol;Acc:30213]	A1A5E5	0.0	3293	18650	A1A5E5	atp13a2	GO:0006812	Zgc:136762	347106
A1A5E5	ENSGAUG00000008371	ATPasetype13A2[Source:HGNCSymbol;Acc:30213]	A1A5E5	0.0	3293	18650	A1A5E5	atp13a2	GO:0008152	Zgc:136762	347107
A1A5E5	ENSGAUG00000008371	ATPasetype13A2[Source:HGNCSymbol;Acc:30213]	A1A5E5	0.0	3293	18650	A1A5E5	atp13a2	GO:0015662	Zgc:136762	347108
A1A5E5	ENSGAUG00000008371	ATPasetype13A2[Source:HGNCSymbol;Acc:30213]	A1A5E5	0.0	3293	18650	A1A5E5	atp13a2	GO:0015662	Zgc:136762	347109
A1A5E5	ENSGAUG00000008371	ATPasetype13A2[Source:HGNCSymbol;Acc:30213]	A1A5E5	0.0	3293	18650	A1A5E5	atp13a2	GO:0015662	Zgc:136762	347110
A1A5E5	ENSGAUG00000008371	ATPasetype13A2[Source:HGNCSymbol;Acc:30213]	A1A5E5	0.0	3293	18650	A1A5E5	atp13a2	GO:0016020	Zgc:136762	347111
A1A5E5	ENSGAUG00000008371	ATPasetype13A2[Source:HGNCSymbol;Acc:30213]	A1A5E5	0.0	3293	18650	A1A5E5	atp13a2	GO:0016020	Zgc:136762	347112
A1A5E5	ENSGAUG00000008371	ATPasetype13A2[Source:HGNCSymbol;Acc:30213]	A1A5E5	0.0	3293	18650	A1A5E5	atp13a2	GO:0016020	Zgc:136762	347113
A1A5E5	ENSGAUG00000008371	ATPasetype13A2[Source:HGNCSymbol;Acc:30213]	A1A5E5	0.0	3293	18650	A1A5E5	atp13a2	GO:0016021	Zgc:136762	347114
A1A5E5	ENSGAUG00000008371	ATPasetype13A2[Source:HGNCSymbol;Acc:30213]	A1A5E5	0.0	3293	18650	A1A5E5	atp13a2	GO:0016021	Zgc:136762	347115
A1A5E5	ENSGAUG00000008371	ATPasetype13A2[Source:HGNCSymbol;Acc:30213]	A1A5E5	0.0	3293	18650	A1A5E5	atp13a2	GO:0016787	Zgc:136762	347116
A1A5E5	ENSGAUG00000008371	ATPasetype13A2[Source:HGNCSymbol;Acc:30213]	A1A5E5	0.0	3293	18650	A1A5E5	atp13a2	GO:0016787	Zgc:136762	347117
A1A5E5	ENSGAUG00000008371	ATPasetype13A2[Source:HGNCSymbol;Acc:30213]	A1A5E5	0.0	3293	18650	A1A5E5	atp13a2	GO:0016820	Zgc:136762	347118
A1A5E5	ENSGAUG00000008371	ATPasetype13A2[Source:HGNCSymbol;Acc:30213]	A1A5E5	0.0	3293	18650	A1A5E5	atp13a2	GO:0016887	Zgc:136762	347119
A1A5E5	ENSGAUG00000008371	ATPasetype13A2[Source:HGNCSymbol;Acc:30213]	A1A5E5	0.0	3293	18650	A1A5E5	atp13a2	GO:0046872	Zgc:136762	347120
A1A5H8	ENSGAUG00000007146	v-yes-1Yamaguchisarcomaviraloncogenehomolog1[Source:HGNCSymbol;Acc:12841]	A1A5H8	0.0	2519	18650	A1A5H8	yes1	GO:0000166	Uncharacterized protein	347121
A1A5H8	ENSGAUG00000007146	v-yes-1Yamaguchisarcomaviraloncogenehomolog1[Source:HGNCSymbol;Acc:12841]	A1A5H8	0.0	2519	18650	A1A5H8	yes1	GO:0004672	Uncharacterized protein	347122
A1A5H8	ENSGAUG00000007146	v-yes-1Yamaguchisarcomaviraloncogenehomolog1[Source:HGNCSymbol;Acc:12841]	A1A5H8	0.0	2519	18650	A1A5H8	yes1	GO:0004672	Uncharacterized protein	347123
A1A5H8	ENSGAUG00000007146	v-yes-1Yamaguchisarcomaviraloncogenehomolog1[Source:HGNCSymbol;Acc:12841]	A1A5H8	0.0	2519	18650	A1A5H8	yes1	GO:0004713	Uncharacterized protein	347124
A1A5H8	ENSGAUG00000007146	v-yes-1Yamaguchisarcomaviraloncogenehomolog1[Source:HGNCSymbol;Acc:12841]	A1A5H8	0.0	2519	18650	A1A5H8	yes1	GO:0004713	Uncharacterized protein	347125
A1A5H8	ENSGAUG00000007146	v-yes-1Yamaguchisarcomaviraloncogenehomolog1[Source:HGNCSymbol;Acc:12841]	A1A5H8	0.0	2519	18650	A1A5H8	yes1	GO:0004713	Uncharacterized protein	347126
A1A5H8	ENSGAUG00000007146	v-yes-1Yamaguchisarcomaviraloncogenehomolog1[Source:HGNCSymbol;Acc:12841]	A1A5H8	0.0	2519	18650	A1A5H8	yes1	GO:0004713	Uncharacterized protein	347127
A1A5H8	ENSGAUG00000007146	v-yes-1Yamaguchisarcomaviraloncogenehomolog1[Source:HGNCSymbol;Acc:12841]	A1A5H8	0.0	2519	18650	A1A5H8	yes1	GO:0005524	Uncharacterized protein	347128
A1A5H8	ENSGAUG00000007146	v-yes-1Yamaguchisarcomaviraloncogenehomolog1[Source:HGNCSymbol;Acc:12841]	A1A5H8	0.0	2519	18650	A1A5H8	yes1	GO:0005524	Uncharacterized protein	347129
A1A5H8	ENSGAUG00000007146	v-yes-1Yamaguchisarcomaviraloncogenehomolog1[Source:HGNCSymbol;Acc:12841]	A1A5H8	0.0	2519	18650	A1A5H8	yes1	GO:0005524	Uncharacterized protein	347130
A1A5H8	ENSGAUG00000007146	v-yes-1Yamaguchisarcomaviraloncogenehomolog1[Source:HGNCSymbol;Acc:12841]	A1A5H8	0.0	2519	18650	A1A5H8	yes1	GO:0006468	Uncharacterized protein	347131
A1A5H8	ENSGAUG00000007146	v-yes-1Yamaguchisarcomaviraloncogenehomolog1[Source:HGNCSymbol;Acc:12841]	A1A5H8	0.0	2519	18650	A1A5H8	yes1	GO:0006468	Uncharacterized protein	347132
A1A5H8	ENSGAUG00000007146	v-yes-1Yamaguchisarcomaviraloncogenehomolog1[Source:HGNCSymbol;Acc:12841]	A1A5H8	0.0	2519	18650	A1A5H8	yes1	GO:0006468	Uncharacterized protein	347133
A1A5H8	ENSGAUG00000007146	v-yes-1Yamaguchisarcomaviraloncogenehomolog1[Source:HGNCSymbol;Acc:12841]	A1A5H8	0.0	2519	18650	A1A5H8	yes1	GO:0016301	Uncharacterized protein	347134
A1A5H8	ENSGAUG00000007146	v-yes-1Yamaguchisarcomaviraloncogenehomolog1[Source:HGNCSymbol;Acc:12841]	A1A5H8	0.0	2519	18650	A1A5H8	yes1	GO:0016310	Uncharacterized protein	347135
A1A5H8	ENSGAUG00000007146	v-yes-1Yamaguchisarcomaviraloncogenehomolog1[Source:HGNCSymbol;Acc:12841]	A1A5H8	0.0	2519	18650	A1A5H8	yes1	GO:0016740	Uncharacterized protein	347136
A1A5H8	ENSGAUG00000007146	v-yes-1Yamaguchisarcomaviraloncogenehomolog1[Source:HGNCSymbol;Acc:12841]	A1A5H8	0.0	2519	18650	A1A5H8	yes1	GO:0016772	Uncharacterized protein	347137
A1A5H8	ENSGAUG00000007146	v-yes-1Yamaguchisarcomaviraloncogenehomolog1[Source:HGNCSymbol;Acc:12841]	A1A5H8	0.0	2519	18650	A1A5H8	yes1	GO:0046777	Uncharacterized protein	347138
A1A5T9	ENSGAUG00000003843		A1A5T9	2.35212e-156	1430	18650	A1A5T9	arntl2	GO:0003677	Arntl2 protein	347139
A1A5T9	ENSGAUG00000003843	1	A1A5T9	5.56204e-154	1410	18650	A1A5T9	arntl2	GO:0003677	Arntl2 protein	347140
A1A5T9	ENSGAUG00000003843	2	A1A5T9	4.2522e-141	1298	18650	A1A5T9	arntl2	GO:0003677	Arntl2 protein	347141
A1A5T9	ENSGAUG00000003843		A1A5T9	2.35212e-156	1430	18650	A1A5T9	arntl2	GO:0003700	Arntl2 protein	347142
A1A5T9	ENSGAUG00000003843	1	A1A5T9	5.56204e-154	1410	18650	A1A5T9	arntl2	GO:0003700	Arntl2 protein	347143
A1A5T9	ENSGAUG00000003843	2	A1A5T9	4.2522e-141	1298	18650	A1A5T9	arntl2	GO:0003700	Arntl2 protein	347144
A1A5T9	ENSGAUG00000003843		A1A5T9	2.35212e-156	1430	18650	A1A5T9	arntl2	GO:0004871	Arntl2 protein	347145
A1A5T9	ENSGAUG00000003843	1	A1A5T9	5.56204e-154	1410	18650	A1A5T9	arntl2	GO:0004871	Arntl2 protein	347146
A1A5T9	ENSGAUG00000003843	2	A1A5T9	4.2522e-141	1298	18650	A1A5T9	arntl2	GO:0004871	Arntl2 protein	347147
A1A5T9	ENSGAUG00000003843		A1A5T9	2.35212e-156	1430	18650	A1A5T9	arntl2	GO:0005515	Arntl2 protein	347148
A1A5T9	ENSGAUG00000003843	1	A1A5T9	5.56204e-154	1410	18650	A1A5T9	arntl2	GO:0005515	Arntl2 protein	347149
A1A5T9	ENSGAUG00000003843	2	A1A5T9	4.2522e-141	1298	18650	A1A5T9	arntl2	GO:0005515	Arntl2 protein	347150
A1A5T9	ENSGAUG00000003843		A1A5T9	2.35212e-156	1430	18650	A1A5T9	arntl2	GO:0005634	Arntl2 protein	347151
A1A5T9	ENSGAUG00000003843	1	A1A5T9	5.56204e-154	1410	18650	A1A5T9	arntl2	GO:0005634	Arntl2 protein	347152
A1A5T9	ENSGAUG00000003843	2	A1A5T9	4.2522e-141	1298	18650	A1A5T9	arntl2	GO:0005634	Arntl2 protein	347153
A1A5T9	ENSGAUG00000003843		A1A5T9	2.35212e-156	1430	18650	A1A5T9	arntl2	GO:0005634	Arntl2 protein	347154
A1A5T9	ENSGAUG00000003843	1	A1A5T9	5.56204e-154	1410	18650	A1A5T9	arntl2	GO:0005634	Arntl2 protein	347155
A1A5T9	ENSGAUG00000003843	2	A1A5T9	4.2522e-141	1298	18650	A1A5T9	arntl2	GO:0005634	Arntl2 protein	347156
A1A5T9	ENSGAUG00000003843		A1A5T9	2.35212e-156	1430	18650	A1A5T9	arntl2	GO:0005634	Arntl2 protein	347157
A1A5T9	ENSGAUG00000003843	1	A1A5T9	5.56204e-154	1410	18650	A1A5T9	arntl2	GO:0005634	Arntl2 protein	347158
A1A5T9	ENSGAUG00000003843	2	A1A5T9	4.2522e-141	1298	18650	A1A5T9	arntl2	GO:0005634	Arntl2 protein	347159
A1A5T9	ENSGAUG00000003843		A1A5T9	2.35212e-156	1430	18650	A1A5T9	arntl2	GO:0006351	Arntl2 protein	347160
A1A5T9	ENSGAUG00000003843	1	A1A5T9	5.56204e-154	1410	18650	A1A5T9	arntl2	GO:0006351	Arntl2 protein	347161
A1A5T9	ENSGAUG00000003843	2	A1A5T9	4.2522e-141	1298	18650	A1A5T9	arntl2	GO:0006351	Arntl2 protein	347162
A1A5T9	ENSGAUG00000003843		A1A5T9	2.35212e-156	1430	18650	A1A5T9	arntl2	GO:0006355	Arntl2 protein	347163
A1A5T9	ENSGAUG00000003843	1	A1A5T9	5.56204e-154	1410	18650	A1A5T9	arntl2	GO:0006355	Arntl2 protein	347164
A1A5T9	ENSGAUG00000003843	2	A1A5T9	4.2522e-141	1298	18650	A1A5T9	arntl2	GO:0006355	Arntl2 protein	347165
A1A5T9	ENSGAUG00000003843		A1A5T9	2.35212e-156	1430	18650	A1A5T9	arntl2	GO:0006355	Arntl2 protein	347166
A1A5T9	ENSGAUG00000003843	1	A1A5T9	5.56204e-154	1410	18650	A1A5T9	arntl2	GO:0006355	Arntl2 protein	347167
A1A5T9	ENSGAUG00000003843	2	A1A5T9	4.2522e-141	1298	18650	A1A5T9	arntl2	GO:0006355	Arntl2 protein	347168
A1A5T9	ENSGAUG00000003843		A1A5T9	2.35212e-156	1430	18650	A1A5T9	arntl2	GO:0006355	Arntl2 protein	347169
A1A5T9	ENSGAUG00000003843	1	A1A5T9	5.56204e-154	1410	18650	A1A5T9	arntl2	GO:0006355	Arntl2 protein	347170
A1A5T9	ENSGAUG00000003843	2	A1A5T9	4.2522e-141	1298	18650	A1A5T9	arntl2	GO:0006355	Arntl2 protein	347171
A1A5T9	ENSGAUG00000003843		A1A5T9	2.35212e-156	1430	18650	A1A5T9	arntl2	GO:0006355	Arntl2 protein	347172
A1A5T9	ENSGAUG00000003843	1	A1A5T9	5.56204e-154	1410	18650	A1A5T9	arntl2	GO:0006355	Arntl2 protein	347173
A1A5T9	ENSGAUG00000003843	2	A1A5T9	4.2522e-141	1298	18650	A1A5T9	arntl2	GO:0006355	Arntl2 protein	347174
A1A5T9	ENSGAUG00000003843		A1A5T9	2.35212e-156	1430	18650	A1A5T9	arntl2	GO:0006355	Arntl2 protein	347175
A1A5T9	ENSGAUG00000003843	1	A1A5T9	5.56204e-154	1410	18650	A1A5T9	arntl2	GO:0006355	Arntl2 protein	347176
A1A5T9	ENSGAUG00000003843	2	A1A5T9	4.2522e-141	1298	18650	A1A5T9	arntl2	GO:0006355	Arntl2 protein	347177
A1A5T9	ENSGAUG00000003843		A1A5T9	2.35212e-156	1430	18650	A1A5T9	arntl2	GO:0006355	Arntl2 protein	347178
A1A5T9	ENSGAUG00000003843	1	A1A5T9	5.56204e-154	1410	18650	A1A5T9	arntl2	GO:0006355	Arntl2 protein	347179
A1A5T9	ENSGAUG00000003843	2	A1A5T9	4.2522e-141	1298	18650	A1A5T9	arntl2	GO:0006355	Arntl2 protein	347180
A1A5T9	ENSGAUG00000003843		A1A5T9	2.35212e-156	1430	18650	A1A5T9	arntl2	GO:0007165	Arntl2 protein	347181
A1A5T9	ENSGAUG00000003843	1	A1A5T9	5.56204e-154	1410	18650	A1A5T9	arntl2	GO:0007165	Arntl2 protein	347182
A1A5T9	ENSGAUG00000003843	2	A1A5T9	4.2522e-141	1298	18650	A1A5T9	arntl2	GO:0007165	Arntl2 protein	347183
A1A5T9	ENSGAUG00000003843		A1A5T9	2.35212e-156	1430	18650	A1A5T9	arntl2	GO:0007165	Arntl2 protein	347184
A1A5T9	ENSGAUG00000003843	1	A1A5T9	5.56204e-154	1410	18650	A1A5T9	arntl2	GO:0007165	Arntl2 protein	347185
A1A5T9	ENSGAUG00000003843	2	A1A5T9	4.2522e-141	1298	18650	A1A5T9	arntl2	GO:0007165	Arntl2 protein	347186
A1A5T9	ENSGAUG00000003843		A1A5T9	2.35212e-156	1430	18650	A1A5T9	arntl2	GO:0009648	Arntl2 protein	347187
A1A5T9	ENSGAUG00000003843	1	A1A5T9	5.56204e-154	1410	18650	A1A5T9	arntl2	GO:0009648	Arntl2 protein	347188
A1A5T9	ENSGAUG00000003843	2	A1A5T9	4.2522e-141	1298	18650	A1A5T9	arntl2	GO:0009648	Arntl2 protein	347189
A1A5T9	ENSGAUG00000003843		A1A5T9	2.35212e-156	1430	18650	A1A5T9	arntl2	GO:0009648	Arntl2 protein	347190
A1A5T9	ENSGAUG00000003843	1	A1A5T9	5.56204e-154	1410	18650	A1A5T9	arntl2	GO:0009648	Arntl2 protein	347191
A1A5T9	ENSGAUG00000003843	2	A1A5T9	4.2522e-141	1298	18650	A1A5T9	arntl2	GO:0009648	Arntl2 protein	347192
A1A5V2	ENSGAUG00000011980		A1A5V2	2.10026e-11	174	18650	A1A5V2	zgc:158252	GO:0003674	Zgc:158252	347193
A1A5V2	ENSGAUG00000011980		A1A5V2	2.10026e-11	174	18650	A1A5V2	zgc:158252	GO:0005575	Zgc:158252	347194
A1A5V2	ENSGAUG00000011980		A1A5V2	2.10026e-11	174	18650	A1A5V2	zgc:158252	GO:0008150	Zgc:158252	347195
A1A5V3	ENSGAUG00000006956	UncharacterizedMFS-typetransporterC19orf28[Source:UniProtKB/Swiss-Prot;Acc:Q6NUT3]	A1A5V3	9.30977e-177	1607	18650	A1A5V3	si:dkey-218h11.4	GO:0003674	Si:dkey-218h11.4 protein	347196
A1A5V5	ENSGAUG00000001234		A1A5V5	1.41001e-139	1285	18650	A1A5V5	f2rl1	GO:0004872	Coagulation factor II (Thrombin) receptor-like 1	347197
A1A5V5	ENSGAUG00000001234		A1A5V5	1.41001e-139	1285	18650	A1A5V5	f2rl1	GO:0007186	Coagulation factor II (Thrombin) receptor-like 1	347198
A1A5V5	ENSGAUG00000001234		A1A5V5	1.41001e-139	1285	18650	A1A5V5	f2rl1	GO:0007596	Coagulation factor II (Thrombin) receptor-like 1	347199
A1A5V5	ENSGAUG00000001234		A1A5V5	1.41001e-139	1285	18650	A1A5V5	f2rl1	GO:0008233	Coagulation factor II (Thrombin) receptor-like 1	347200
A1A5V5	ENSGAUG00000001234		A1A5V5	1.41001e-139	1285	18650	A1A5V5	f2rl1	GO:0015057	Coagulation factor II (Thrombin) receptor-like 1	347201
A1A5V5	ENSGAUG00000001234		A1A5V5	1.41001e-139	1285	18650	A1A5V5	f2rl1	GO:0015057	Coagulation factor II (Thrombin) receptor-like 1	347202
A1A5V5	ENSGAUG00000001234		A1A5V5	1.41001e-139	1285	18650	A1A5V5	f2rl1	GO:0016021	Coagulation factor II (Thrombin) receptor-like 1	347203
A1A5V5	ENSGAUG00000001234		A1A5V5	1.41001e-139	1285	18650	A1A5V5	f2rl1	GO:0016021	Coagulation factor II (Thrombin) receptor-like 1	347204
A1A5V5	ENSGAUG00000001234		A1A5V5	1.41001e-139	1285	18650	A1A5V5	f2rl1	GO:0016021	Coagulation factor II (Thrombin) receptor-like 1	347205
A1A5V5	ENSGAUG00000001234		A1A5V5	1.41001e-139	1285	18650	A1A5V5	f2rl1	GO:0070493	Coagulation factor II (Thrombin) receptor-like 1	347206
A1A5V5	ENSGAUG00000001234		A1A5V5	1.41001e-139	1285	18650	A1A5V5	f2rl1	GO:0070493	Coagulation factor II (Thrombin) receptor-like 1	347207
A1A5W2	ENSGAUG00000002069		A1A5W2	1.72551e-123	1146	18650	A1A5W2	Dr.87302	GO:0003677	Uncharacterized protein	347208
A1A5W2	ENSGAUG00000002069		A1A5W2	1.72551e-123	1146	18650	A1A5W2	Dr.87302	GO:0003677	Uncharacterized protein	347209
A1A5W2	ENSGAUG00000002069		A1A5W2	1.72551e-123	1146	18650	A1A5W2	Dr.87302	GO:0003677	Uncharacterized protein	347210
A1A5W2	ENSGAUG00000002069		A1A5W2	1.72551e-123	1146	18650	A1A5W2	Dr.87302	GO:0003677	Uncharacterized protein	347211
A1A5W2	ENSGAUG00000002069		A1A5W2	1.72551e-123	1146	18650	A1A5W2	Dr.87302	GO:0003700	Uncharacterized protein	347212
A1A5W2	ENSGAUG00000002069		A1A5W2	1.72551e-123	1146	18650	A1A5W2	Dr.87302	GO:0003700	Uncharacterized protein	347213
A1A5W2	ENSGAUG00000002069		A1A5W2	1.72551e-123	1146	18650	A1A5W2	Dr.87302	GO:0005634	Uncharacterized protein	347214
A1A5W2	ENSGAUG00000002069		A1A5W2	1.72551e-123	1146	18650	A1A5W2	Dr.87302	GO:0005634	Uncharacterized protein	347215
A1A5W2	ENSGAUG00000002069		A1A5W2	1.72551e-123	1146	18650	A1A5W2	Dr.87302	GO:0005634	Uncharacterized protein	347216
A1A5W2	ENSGAUG00000002069		A1A5W2	1.72551e-123	1146	18650	A1A5W2	Dr.87302	GO:0006351	Uncharacterized protein	347217
A1A5W2	ENSGAUG00000002069		A1A5W2	1.72551e-123	1146	18650	A1A5W2	Dr.87302	GO:0006351	Uncharacterized protein	347218
A1A5W2	ENSGAUG00000002069		A1A5W2	1.72551e-123	1146	18650	A1A5W2	Dr.87302	GO:0006355	Uncharacterized protein	347219
A1A5W2	ENSGAUG00000002069		A1A5W2	1.72551e-123	1146	18650	A1A5W2	Dr.87302	GO:0006355	Uncharacterized protein	347220
A1A5W2	ENSGAUG00000002069		A1A5W2	1.72551e-123	1146	18650	A1A5W2	Dr.87302	GO:0006355	Uncharacterized protein	347221
A1A5W2	ENSGAUG00000002069		A1A5W2	1.72551e-123	1146	18650	A1A5W2	Dr.87302	GO:0006355	Uncharacterized protein	347222
A1A5W2	ENSGAUG00000002069		A1A5W2	1.72551e-123	1146	18650	A1A5W2	Dr.87302	GO:0043565	Uncharacterized protein	347223
A1A5W2	ENSGAUG00000002069		A1A5W2	1.72551e-123	1146	18650	A1A5W2	Dr.87302	GO:0043565	Uncharacterized protein	347224
A1A5W3	ENSGAUG00000003230		A1A5W3	2.59772e-158	1446	18650	A1A5W3	zgc:158299	GO:0003674	Zgc:158299	347225
A1A5W3	ENSGAUG00000003230		A1A5W3	2.59772e-158	1446	18650	A1A5W3	zgc:158299	GO:0005575	Zgc:158299	347226
A1A5W3	ENSGAUG00000003230		A1A5W3	2.59772e-158	1446	18650	A1A5W3	zgc:158299	GO:0008150	Zgc:158299	347227
A1A5X5	ENSGAUG00000006612	familywithsequencesimilarity132,memberA[Source:HGNCSymbol;Acc:32308]	A1A5X5	2.35912e-108	1015	18650	A1A5X5	fam132a	GO:0005102	Protein FAM132A	347228
A1A5X5	ENSGAUG00000006612	familywithsequencesimilarity132,memberA[Source:HGNCSymbol;Acc:32308]	A1A5X5	2.35912e-108	1015	18650	A1A5X5	fam132a	GO:0005576	Protein FAM132A	347229
A1A5X5	ENSGAUG00000006612	familywithsequencesimilarity132,memberA[Source:HGNCSymbol;Acc:32308]	A1A5X5	2.35912e-108	1015	18650	A1A5X5	fam132a	GO:0005576	Protein FAM132A	347230
A1A5X5	ENSGAUG00000006612	familywithsequencesimilarity132,memberA[Source:HGNCSymbol;Acc:32308]	A1A5X5	2.35912e-108	1015	18650	A1A5X5	fam132a	GO:0005576	Protein FAM132A	347231
A1A5X5	ENSGAUG00000006612	familywithsequencesimilarity132,memberA[Source:HGNCSymbol;Acc:32308]	A1A5X5	2.35912e-108	1015	18650	A1A5X5	fam132a	GO:0007275	Protein FAM132A	347232
A1A5X5	ENSGAUG00000006612	familywithsequencesimilarity132,memberA[Source:HGNCSymbol;Acc:32308]	A1A5X5	2.35912e-108	1015	18650	A1A5X5	fam132a	GO:0016055	Protein FAM132A	347233
A1A5X7	ENSGAUG00000016823	3	A1A5X7	9.65043e-50	511	18650	A1A5X7	TAF15	GO:0000166	Uncharacterized protein	347234
A1A5X7	ENSGAUG00000016823	3	A1A5X7	9.65043e-50	511	18650	A1A5X7	TAF15	GO:0003676	Uncharacterized protein	347235
A1A5X7	ENSGAUG00000016823	3	A1A5X7	9.65043e-50	511	18650	A1A5X7	TAF15	GO:0005622	Uncharacterized protein	347236
A1A5X7	ENSGAUG00000016823	3	A1A5X7	9.65043e-50	511	18650	A1A5X7	TAF15	GO:0008150	Uncharacterized protein	347237
A1A5X7	ENSGAUG00000016823	3	A1A5X7	9.65043e-50	511	18650	A1A5X7	TAF15	GO:0008270	Uncharacterized protein	347238
A1A5Y5	ENSGAUG00000012969		A1A5Y5	0.0	2002	18650	A1A5Y5	ttc39a	GO:0005488	Tetratricopeptide repeat protein 39A	347239
A1A5Y5	ENSGAUG00000012969		A1A5Y5	0.0	2002	18650	A1A5Y5	ttc39a	GO:0005575	Tetratricopeptide repeat protein 39A	347240
A1A5Y5	ENSGAUG00000012969		A1A5Y5	0.0	2002	18650	A1A5Y5	ttc39a	GO:0008150	Tetratricopeptide repeat protein 39A	347241
A1A601	ENSGAUG00000018949	ringfingerprotein115[Source:HGNCSymbol;Acc:18154]	A1A601	5.86736e-117	1090	18650	A1A601	Dr.78061	GO:0005575	Zgc:158455	347242
A1A601	ENSGAUG00000018949	ringfingerprotein115[Source:HGNCSymbol;Acc:18154]	A1A601	5.86736e-117	1090	18650	A1A601	Dr.78061	GO:0008270	Zgc:158455	347243
A1A601	ENSGAUG00000018949	ringfingerprotein115[Source:HGNCSymbol;Acc:18154]	A1A601	5.86736e-117	1090	18650	A1A601	Dr.78061	GO:0046872	Zgc:158455	347244
A1BLP8	ENSGAUG00000018403	angiotensinogen(serpinpeptidaseinhibitor,cladeA,member8)[Source:HGNCSymbol;Acc:333]	A1BLP8	1.33627e-179	1632	18650	A1BLP8	AGT	GO:0004867	Liver angiotensinogen	347245
A1BLP8	ENSGAUG00000018403	angiotensinogen(serpinpeptidaseinhibitor,cladeA,member8)[Source:HGNCSymbol;Acc:333]	A1BLP8	1.33627e-179	1632	18650	A1BLP8	AGT	GO:0004867	Liver angiotensinogen	347246
A1BLV3	ENSGAUG00000003719		A1BLV3	2.68097e-55	552	18650	A1BLV3	CART	GO:0000186	Cocaine-and amphetamine-regulated transcript protein	347247
A1BLV3	ENSGAUG00000003719		A1BLV3	2.68097e-55	552	18650	A1BLV3	CART	GO:0001678	Cocaine-and amphetamine-regulated transcript protein	347248
A1BLV3	ENSGAUG00000003719		A1BLV3	2.68097e-55	552	18650	A1BLV3	CART	GO:0005615	Cocaine-and amphetamine-regulated transcript protein	347249
A1BLV3	ENSGAUG00000003719		A1BLV3	2.68097e-55	552	18650	A1BLV3	CART	GO:0007186	Cocaine-and amphetamine-regulated transcript protein	347250
A1BLV3	ENSGAUG00000003719		A1BLV3	2.68097e-55	552	18650	A1BLV3	CART	GO:0008343	Cocaine-and amphetamine-regulated transcript protein	347251
A1BLV3	ENSGAUG00000003719		A1BLV3	2.68097e-55	552	18650	A1BLV3	CART	GO:0009267	Cocaine-and amphetamine-regulated transcript protein	347252
A1BLV3	ENSGAUG00000003719		A1BLV3	2.68097e-55	552	18650	A1BLV3	CART	GO:0032099	Cocaine-and amphetamine-regulated transcript protein	347253
A1ED58	ENSGAUG00000008181	mitogen-activatedproteinkinase14[Source:HGNCSymbol;Acc:6876]	A1ED58	0.0	1700	18650	A1ED58	MAPK	GO:0000166	P38b1 mitogen activated protein kinase	347254
A1ED58	ENSGAUG00000008181	mitogen-activatedproteinkinase14[Source:HGNCSymbol;Acc:6876]	A1ED58	0.0	1700	18650	A1ED58	MAPK	GO:0004672	P38b1 mitogen activated protein kinase	347255
A1ED58	ENSGAUG00000008181	mitogen-activatedproteinkinase14[Source:HGNCSymbol;Acc:6876]	A1ED58	0.0	1700	18650	A1ED58	MAPK	GO:0004672	P38b1 mitogen activated protein kinase	347256
A1ED58	ENSGAUG00000008181	mitogen-activatedproteinkinase14[Source:HGNCSymbol;Acc:6876]	A1ED58	0.0	1700	18650	A1ED58	MAPK	GO:0004674	P38b1 mitogen activated protein kinase	347257
A1ED58	ENSGAUG00000008181	mitogen-activatedproteinkinase14[Source:HGNCSymbol;Acc:6876]	A1ED58	0.0	1700	18650	A1ED58	MAPK	GO:0004674	P38b1 mitogen activated protein kinase	347258
A1ED58	ENSGAUG00000008181	mitogen-activatedproteinkinase14[Source:HGNCSymbol;Acc:6876]	A1ED58	0.0	1700	18650	A1ED58	MAPK	GO:0004707	P38b1 mitogen activated protein kinase	347259
A1ED58	ENSGAUG00000008181	mitogen-activatedproteinkinase14[Source:HGNCSymbol;Acc:6876]	A1ED58	0.0	1700	18650	A1ED58	MAPK	GO:0004707	P38b1 mitogen activated protein kinase	347260
A1ED58	ENSGAUG00000008181	mitogen-activatedproteinkinase14[Source:HGNCSymbol;Acc:6876]	A1ED58	0.0	1700	18650	A1ED58	MAPK	GO:0005524	P38b1 mitogen activated protein kinase	347261
A1ED58	ENSGAUG00000008181	mitogen-activatedproteinkinase14[Source:HGNCSymbol;Acc:6876]	A1ED58	0.0	1700	18650	A1ED58	MAPK	GO:0005524	P38b1 mitogen activated protein kinase	347262
A1ED58	ENSGAUG00000008181	mitogen-activatedproteinkinase14[Source:HGNCSymbol;Acc:6876]	A1ED58	0.0	1700	18650	A1ED58	MAPK	GO:0005524	P38b1 mitogen activated protein kinase	347263
A1ED58	ENSGAUG00000008181	mitogen-activatedproteinkinase14[Source:HGNCSymbol;Acc:6876]	A1ED58	0.0	1700	18650	A1ED58	MAPK	GO:0005524	P38b1 mitogen activated protein kinase	347264
A1ED58	ENSGAUG00000008181	mitogen-activatedproteinkinase14[Source:HGNCSymbol;Acc:6876]	A1ED58	0.0	1700	18650	A1ED58	MAPK	GO:0005524	P38b1 mitogen activated protein kinase	347265
A1ED58	ENSGAUG00000008181	mitogen-activatedproteinkinase14[Source:HGNCSymbol;Acc:6876]	A1ED58	0.0	1700	18650	A1ED58	MAPK	GO:0005524	P38b1 mitogen activated protein kinase	347266
A1ED58	ENSGAUG00000008181	mitogen-activatedproteinkinase14[Source:HGNCSymbol;Acc:6876]	A1ED58	0.0	1700	18650	A1ED58	MAPK	GO:0005524	P38b1 mitogen activated protein kinase	347267
A1ED58	ENSGAUG00000008181	mitogen-activatedproteinkinase14[Source:HGNCSymbol;Acc:6876]	A1ED58	0.0	1700	18650	A1ED58	MAPK	GO:0006468	P38b1 mitogen activated protein kinase	347268
A1ED58	ENSGAUG00000008181	mitogen-activatedproteinkinase14[Source:HGNCSymbol;Acc:6876]	A1ED58	0.0	1700	18650	A1ED58	MAPK	GO:0006468	P38b1 mitogen activated protein kinase	347269
A1ED58	ENSGAUG00000008181	mitogen-activatedproteinkinase14[Source:HGNCSymbol;Acc:6876]	A1ED58	0.0	1700	18650	A1ED58	MAPK	GO:0006468	P38b1 mitogen activated protein kinase	347270
A1ED58	ENSGAUG00000008181	mitogen-activatedproteinkinase14[Source:HGNCSymbol;Acc:6876]	A1ED58	0.0	1700	18650	A1ED58	MAPK	GO:0006468	P38b1 mitogen activated protein kinase	347271
A1ED58	ENSGAUG00000008181	mitogen-activatedproteinkinase14[Source:HGNCSymbol;Acc:6876]	A1ED58	0.0	1700	18650	A1ED58	MAPK	GO:0006468	P38b1 mitogen activated protein kinase	347272
A1ED58	ENSGAUG00000008181	mitogen-activatedproteinkinase14[Source:HGNCSymbol;Acc:6876]	A1ED58	0.0	1700	18650	A1ED58	MAPK	GO:0016301	P38b1 mitogen activated protein kinase	347273
A1ED58	ENSGAUG00000008181	mitogen-activatedproteinkinase14[Source:HGNCSymbol;Acc:6876]	A1ED58	0.0	1700	18650	A1ED58	MAPK	GO:0016310	P38b1 mitogen activated protein kinase	347274
A1ED58	ENSGAUG00000008181	mitogen-activatedproteinkinase14[Source:HGNCSymbol;Acc:6876]	A1ED58	0.0	1700	18650	A1ED58	MAPK	GO:0016740	P38b1 mitogen activated protein kinase	347275
A1ED58	ENSGAUG00000008181	mitogen-activatedproteinkinase14[Source:HGNCSymbol;Acc:6876]	A1ED58	0.0	1700	18650	A1ED58	MAPK	GO:0016772	P38b1 mitogen activated protein kinase	347276
A1IHM6	ENSGAUG00000010660	ST8alpha-N-acetyl-neuraminidealpha-2,8-sialyltransferase6[Source:HGNCSymbol;Acc:23317]	A1IHM6	7.12998e-85	809	18650	A1IHM6	ST8Sia VI	GO:0005794	Alpha 2,8-sialyltransferase VI	347277
A1IHM6	ENSGAUG00000015649	ST8alpha-N-acetyl-neuraminidealpha-2,8-sialyltransferase6[Source:HGNCSymbol;Acc:23317]	A1IHM6	6.849e-51	516	18650	A1IHM6	ST8Sia VI	GO:0005794	Alpha 2,8-sialyltransferase VI	347278
A1IHM6	ENSGAUG00000015662	ST8alpha-N-acetyl-neuraminidealpha-2,8-sialyltransferase6[Source:HGNCSymbol;Acc:23317]	A1IHM6	4.22929e-74	716	18650	A1IHM6	ST8Sia VI	GO:0005794	Alpha 2,8-sialyltransferase VI	347279
A1IHM6	ENSGAUG00000018274	ST8alpha-N-acetyl-neuraminidealpha-2,8-sialyltransferase6[Source:HGNCSymbol;Acc:23317]	A1IHM6	7.16851e-122	1131	18650	A1IHM6	ST8Sia VI	GO:0005794	Alpha 2,8-sialyltransferase VI	347280
A1IHM6	ENSGAUG00000019044	ST8alpha-N-acetyl-neuraminidealpha-2,8-sialyltransferase6[Source:HGNCSymbol;Acc:23317]	A1IHM6	1.00504e-86	826	18650	A1IHM6	ST8Sia VI	GO:0005794	Alpha 2,8-sialyltransferase VI	347281
A1IHM6	ENSGAUG00000019054	ST8alpha-N-acetyl-neuraminidealpha-2,8-sialyltransferase6[Source:HGNCSymbol;Acc:23317]	A1IHM6	4.82383e-118	1098	18650	A1IHM6	ST8Sia VI	GO:0005794	Alpha 2,8-sialyltransferase VI	347282
A1IHM6	ENSGAUG00000010660	ST8alpha-N-acetyl-neuraminidealpha-2,8-sialyltransferase6[Source:HGNCSymbol;Acc:23317]	A1IHM6	7.12998e-85	809	18650	A1IHM6	ST8Sia VI	GO:0006486	Alpha 2,8-sialyltransferase VI	347283
A1IHM6	ENSGAUG00000015649	ST8alpha-N-acetyl-neuraminidealpha-2,8-sialyltransferase6[Source:HGNCSymbol;Acc:23317]	A1IHM6	6.849e-51	516	18650	A1IHM6	ST8Sia VI	GO:0006486	Alpha 2,8-sialyltransferase VI	347284
A1IHM6	ENSGAUG00000015662	ST8alpha-N-acetyl-neuraminidealpha-2,8-sialyltransferase6[Source:HGNCSymbol;Acc:23317]	A1IHM6	4.22929e-74	716	18650	A1IHM6	ST8Sia VI	GO:0006486	Alpha 2,8-sialyltransferase VI	347285
A1IHM6	ENSGAUG00000018274	ST8alpha-N-acetyl-neuraminidealpha-2,8-sialyltransferase6[Source:HGNCSymbol;Acc:23317]	A1IHM6	7.16851e-122	1131	18650	A1IHM6	ST8Sia VI	GO:0006486	Alpha 2,8-sialyltransferase VI	347286
A1IHM6	ENSGAUG00000019044	ST8alpha-N-acetyl-neuraminidealpha-2,8-sialyltransferase6[Source:HGNCSymbol;Acc:23317]	A1IHM6	1.00504e-86	826	18650	A1IHM6	ST8Sia VI	GO:0006486	Alpha 2,8-sialyltransferase VI	347287
A1IHM6	ENSGAUG00000019054	ST8alpha-N-acetyl-neuraminidealpha-2,8-sialyltransferase6[Source:HGNCSymbol;Acc:23317]	A1IHM6	4.82383e-118	1098	18650	A1IHM6	ST8Sia VI	GO:0006486	Alpha 2,8-sialyltransferase VI	347288
A1IHM6	ENSGAUG00000010660	ST8alpha-N-acetyl-neuraminidealpha-2,8-sialyltransferase6[Source:HGNCSymbol;Acc:23317]	A1IHM6	7.12998e-85	809	18650	A1IHM6	ST8Sia VI	GO:0006486	Alpha 2,8-sialyltransferase VI	347289
A1IHM6	ENSGAUG00000015649	ST8alpha-N-acetyl-neuraminidealpha-2,8-sialyltransferase6[Source:HGNCSymbol;Acc:23317]	A1IHM6	6.849e-51	516	18650	A1IHM6	ST8Sia VI	GO:0006486	Alpha 2,8-sialyltransferase VI	347290
A1IHM6	ENSGAUG00000015662	ST8alpha-N-acetyl-neuraminidealpha-2,8-sialyltransferase6[Source:HGNCSymbol;Acc:23317]	A1IHM6	4.22929e-74	716	18650	A1IHM6	ST8Sia VI	GO:0006486	Alpha 2,8-sialyltransferase VI	347291
A1IHM6	ENSGAUG00000018274	ST8alpha-N-acetyl-neuraminidealpha-2,8-sialyltransferase6[Source:HGNCSymbol;Acc:23317]	A1IHM6	7.16851e-122	1131	18650	A1IHM6	ST8Sia VI	GO:0006486	Alpha 2,8-sialyltransferase VI	347292
A1IHM6	ENSGAUG00000019044	ST8alpha-N-acetyl-neuraminidealpha-2,8-sialyltransferase6[Source:HGNCSymbol;Acc:23317]	A1IHM6	1.00504e-86	826	18650	A1IHM6	ST8Sia VI	GO:0006486	Alpha 2,8-sialyltransferase VI	347293
A1IHM6	ENSGAUG00000019054	ST8alpha-N-acetyl-neuraminidealpha-2,8-sialyltransferase6[Source:HGNCSymbol;Acc:23317]	A1IHM6	4.82383e-118	1098	18650	A1IHM6	ST8Sia VI	GO:0006486	Alpha 2,8-sialyltransferase VI	347294
A1IHM6	ENSGAUG00000010660	ST8alpha-N-acetyl-neuraminidealpha-2,8-sialyltransferase6[Source:HGNCSymbol;Acc:23317]	A1IHM6	7.12998e-85	809	18650	A1IHM6	ST8Sia VI	GO:0008373	Alpha 2,8-sialyltransferase VI	347295
A1IHM6	ENSGAUG00000015649	ST8alpha-N-acetyl-neuraminidealpha-2,8-sialyltransferase6[Source:HGNCSymbol;Acc:23317]	A1IHM6	6.849e-51	516	18650	A1IHM6	ST8Sia VI	GO:0008373	Alpha 2,8-sialyltransferase VI	347296
A1IHM6	ENSGAUG00000015662	ST8alpha-N-acetyl-neuraminidealpha-2,8-sialyltransferase6[Source:HGNCSymbol;Acc:23317]	A1IHM6	4.22929e-74	716	18650	A1IHM6	ST8Sia VI	GO:0008373	Alpha 2,8-sialyltransferase VI	347297
A1IHM6	ENSGAUG00000018274	ST8alpha-N-acetyl-neuraminidealpha-2,8-sialyltransferase6[Source:HGNCSymbol;Acc:23317]	A1IHM6	7.16851e-122	1131	18650	A1IHM6	ST8Sia VI	GO:0008373	Alpha 2,8-sialyltransferase VI	347298
A1IHM6	ENSGAUG00000019044	ST8alpha-N-acetyl-neuraminidealpha-2,8-sialyltransferase6[Source:HGNCSymbol;Acc:23317]	A1IHM6	1.00504e-86	826	18650	A1IHM6	ST8Sia VI	GO:0008373	Alpha 2,8-sialyltransferase VI	347299
A1IHM6	ENSGAUG00000019054	ST8alpha-N-acetyl-neuraminidealpha-2,8-sialyltransferase6[Source:HGNCSymbol;Acc:23317]	A1IHM6	4.82383e-118	1098	18650	A1IHM6	ST8Sia VI	GO:0008373	Alpha 2,8-sialyltransferase VI	347300
A1IHM6	ENSGAUG00000010660	ST8alpha-N-acetyl-neuraminidealpha-2,8-sialyltransferase6[Source:HGNCSymbol;Acc:23317]	A1IHM6	7.12998e-85	809	18650	A1IHM6	ST8Sia VI	GO:0008373	Alpha 2,8-sialyltransferase VI	347301
A1IHM6	ENSGAUG00000015649	ST8alpha-N-acetyl-neuraminidealpha-2,8-sialyltransferase6[Source:HGNCSymbol;Acc:23317]	A1IHM6	6.849e-51	516	18650	A1IHM6	ST8Sia VI	GO:0008373	Alpha 2,8-sialyltransferase VI	347302
A1IHM6	ENSGAUG00000015662	ST8alpha-N-acetyl-neuraminidealpha-2,8-sialyltransferase6[Source:HGNCSymbol;Acc:23317]	A1IHM6	4.22929e-74	716	18650	A1IHM6	ST8Sia VI	GO:0008373	Alpha 2,8-sialyltransferase VI	347303
A1IHM6	ENSGAUG00000018274	ST8alpha-N-acetyl-neuraminidealpha-2,8-sialyltransferase6[Source:HGNCSymbol;Acc:23317]	A1IHM6	7.16851e-122	1131	18650	A1IHM6	ST8Sia VI	GO:0008373	Alpha 2,8-sialyltransferase VI	347304
A1IHM6	ENSGAUG00000019044	ST8alpha-N-acetyl-neuraminidealpha-2,8-sialyltransferase6[Source:HGNCSymbol;Acc:23317]	A1IHM6	1.00504e-86	826	18650	A1IHM6	ST8Sia VI	GO:0008373	Alpha 2,8-sialyltransferase VI	347305
A1IHM6	ENSGAUG00000019054	ST8alpha-N-acetyl-neuraminidealpha-2,8-sialyltransferase6[Source:HGNCSymbol;Acc:23317]	A1IHM6	4.82383e-118	1098	18650	A1IHM6	ST8Sia VI	GO:0008373	Alpha 2,8-sialyltransferase VI	347306
A1IHM6	ENSGAUG00000010660	ST8alpha-N-acetyl-neuraminidealpha-2,8-sialyltransferase6[Source:HGNCSymbol;Acc:23317]	A1IHM6	7.12998e-85	809	18650	A1IHM6	ST8Sia VI	GO:0016020	Alpha 2,8-sialyltransferase VI	347307
A1IHM6	ENSGAUG00000015649	ST8alpha-N-acetyl-neuraminidealpha-2,8-sialyltransferase6[Source:HGNCSymbol;Acc:23317]	A1IHM6	6.849e-51	516	18650	A1IHM6	ST8Sia VI	GO:0016020	Alpha 2,8-sialyltransferase VI	347308
A1IHM6	ENSGAUG00000015662	ST8alpha-N-acetyl-neuraminidealpha-2,8-sialyltransferase6[Source:HGNCSymbol;Acc:23317]	A1IHM6	4.22929e-74	716	18650	A1IHM6	ST8Sia VI	GO:0016020	Alpha 2,8-sialyltransferase VI	347309
A1IHM6	ENSGAUG00000018274	ST8alpha-N-acetyl-neuraminidealpha-2,8-sialyltransferase6[Source:HGNCSymbol;Acc:23317]	A1IHM6	7.16851e-122	1131	18650	A1IHM6	ST8Sia VI	GO:0016020	Alpha 2,8-sialyltransferase VI	347310
A1IHM6	ENSGAUG00000019044	ST8alpha-N-acetyl-neuraminidealpha-2,8-sialyltransferase6[Source:HGNCSymbol;Acc:23317]	A1IHM6	1.00504e-86	826	18650	A1IHM6	ST8Sia VI	GO:0016020	Alpha 2,8-sialyltransferase VI	347311
A1IHM6	ENSGAUG00000019054	ST8alpha-N-acetyl-neuraminidealpha-2,8-sialyltransferase6[Source:HGNCSymbol;Acc:23317]	A1IHM6	4.82383e-118	1098	18650	A1IHM6	ST8Sia VI	GO:0016020	Alpha 2,8-sialyltransferase VI	347312
A1IHM6	ENSGAUG00000010660	ST8alpha-N-acetyl-neuraminidealpha-2,8-sialyltransferase6[Source:HGNCSymbol;Acc:23317]	A1IHM6	7.12998e-85	809	18650	A1IHM6	ST8Sia VI	GO:0016021	Alpha 2,8-sialyltransferase VI	347313
A1IHM6	ENSGAUG00000015649	ST8alpha-N-acetyl-neuraminidealpha-2,8-sialyltransferase6[Source:HGNCSymbol;Acc:23317]	A1IHM6	6.849e-51	516	18650	A1IHM6	ST8Sia VI	GO:0016021	Alpha 2,8-sialyltransferase VI	347314
A1IHM6	ENSGAUG00000015662	ST8alpha-N-acetyl-neuraminidealpha-2,8-sialyltransferase6[Source:HGNCSymbol;Acc:23317]	A1IHM6	4.22929e-74	716	18650	A1IHM6	ST8Sia VI	GO:0016021	Alpha 2,8-sialyltransferase VI	347315
A1IHM6	ENSGAUG00000018274	ST8alpha-N-acetyl-neuraminidealpha-2,8-sialyltransferase6[Source:HGNCSymbol;Acc:23317]	A1IHM6	7.16851e-122	1131	18650	A1IHM6	ST8Sia VI	GO:0016021	Alpha 2,8-sialyltransferase VI	347316
A1IHM6	ENSGAUG00000019044	ST8alpha-N-acetyl-neuraminidealpha-2,8-sialyltransferase6[Source:HGNCSymbol;Acc:23317]	A1IHM6	1.00504e-86	826	18650	A1IHM6	ST8Sia VI	GO:0016021	Alpha 2,8-sialyltransferase VI	347317
A1IHM6	ENSGAUG00000019054	ST8alpha-N-acetyl-neuraminidealpha-2,8-sialyltransferase6[Source:HGNCSymbol;Acc:23317]	A1IHM6	4.82383e-118	1098	18650	A1IHM6	ST8Sia VI	GO:0016021	Alpha 2,8-sialyltransferase VI	347318
A1IHM6	ENSGAUG00000010660	ST8alpha-N-acetyl-neuraminidealpha-2,8-sialyltransferase6[Source:HGNCSymbol;Acc:23317]	A1IHM6	7.12998e-85	809	18650	A1IHM6	ST8Sia VI	GO:0016740	Alpha 2,8-sialyltransferase VI	347319
A1IHM6	ENSGAUG00000015649	ST8alpha-N-acetyl-neuraminidealpha-2,8-sialyltransferase6[Source:HGNCSymbol;Acc:23317]	A1IHM6	6.849e-51	516	18650	A1IHM6	ST8Sia VI	GO:0016740	Alpha 2,8-sialyltransferase VI	347320
A1IHM6	ENSGAUG00000015662	ST8alpha-N-acetyl-neuraminidealpha-2,8-sialyltransferase6[Source:HGNCSymbol;Acc:23317]	A1IHM6	4.22929e-74	716	18650	A1IHM6	ST8Sia VI	GO:0016740	Alpha 2,8-sialyltransferase VI	347321
A1IHM6	ENSGAUG00000018274	ST8alpha-N-acetyl-neuraminidealpha-2,8-sialyltransferase6[Source:HGNCSymbol;Acc:23317]	A1IHM6	7.16851e-122	1131	18650	A1IHM6	ST8Sia VI	GO:0016740	Alpha 2,8-sialyltransferase VI	347322
A1IHM6	ENSGAUG00000019044	ST8alpha-N-acetyl-neuraminidealpha-2,8-sialyltransferase6[Source:HGNCSymbol;Acc:23317]	A1IHM6	1.00504e-86	826	18650	A1IHM6	ST8Sia VI	GO:0016740	Alpha 2,8-sialyltransferase VI	347323
A1IHM6	ENSGAUG00000019054	ST8alpha-N-acetyl-neuraminidealpha-2,8-sialyltransferase6[Source:HGNCSymbol;Acc:23317]	A1IHM6	4.82383e-118	1098	18650	A1IHM6	ST8Sia VI	GO:0016740	Alpha 2,8-sialyltransferase VI	347324
A1IHM6	ENSGAUG00000010660	ST8alpha-N-acetyl-neuraminidealpha-2,8-sialyltransferase6[Source:HGNCSymbol;Acc:23317]	A1IHM6	7.12998e-85	809	18650	A1IHM6	ST8Sia VI	GO:0016757	Alpha 2,8-sialyltransferase VI	347325
A1IHM6	ENSGAUG00000015649	ST8alpha-N-acetyl-neuraminidealpha-2,8-sialyltransferase6[Source:HGNCSymbol;Acc:23317]	A1IHM6	6.849e-51	516	18650	A1IHM6	ST8Sia VI	GO:0016757	Alpha 2,8-sialyltransferase VI	347326
A1IHM6	ENSGAUG00000015662	ST8alpha-N-acetyl-neuraminidealpha-2,8-sialyltransferase6[Source:HGNCSymbol;Acc:23317]	A1IHM6	4.22929e-74	716	18650	A1IHM6	ST8Sia VI	GO:0016757	Alpha 2,8-sialyltransferase VI	347327
A1IHM6	ENSGAUG00000018274	ST8alpha-N-acetyl-neuraminidealpha-2,8-sialyltransferase6[Source:HGNCSymbol;Acc:23317]	A1IHM6	7.16851e-122	1131	18650	A1IHM6	ST8Sia VI	GO:0016757	Alpha 2,8-sialyltransferase VI	347328
A1IHM6	ENSGAUG00000019044	ST8alpha-N-acetyl-neuraminidealpha-2,8-sialyltransferase6[Source:HGNCSymbol;Acc:23317]	A1IHM6	1.00504e-86	826	18650	A1IHM6	ST8Sia VI	GO:0016757	Alpha 2,8-sialyltransferase VI	347329
A1IHM6	ENSGAUG00000019054	ST8alpha-N-acetyl-neuraminidealpha-2,8-sialyltransferase6[Source:HGNCSymbol;Acc:23317]	A1IHM6	4.82383e-118	1098	18650	A1IHM6	ST8Sia VI	GO:0016757	Alpha 2,8-sialyltransferase VI	347330
A1IHM6	ENSGAUG00000010660	ST8alpha-N-acetyl-neuraminidealpha-2,8-sialyltransferase6[Source:HGNCSymbol;Acc:23317]	A1IHM6	7.12998e-85	809	18650	A1IHM6	ST8Sia VI	GO:0030173	Alpha 2,8-sialyltransferase VI	347331
A1IHM6	ENSGAUG00000015649	ST8alpha-N-acetyl-neuraminidealpha-2,8-sialyltransferase6[Source:HGNCSymbol;Acc:23317]	A1IHM6	6.849e-51	516	18650	A1IHM6	ST8Sia VI	GO:0030173	Alpha 2,8-sialyltransferase VI	347332
A1IHM6	ENSGAUG00000015662	ST8alpha-N-acetyl-neuraminidealpha-2,8-sialyltransferase6[Source:HGNCSymbol;Acc:23317]	A1IHM6	4.22929e-74	716	18650	A1IHM6	ST8Sia VI	GO:0030173	Alpha 2,8-sialyltransferase VI	347333
A1IHM6	ENSGAUG00000018274	ST8alpha-N-acetyl-neuraminidealpha-2,8-sialyltransferase6[Source:HGNCSymbol;Acc:23317]	A1IHM6	7.16851e-122	1131	18650	A1IHM6	ST8Sia VI	GO:0030173	Alpha 2,8-sialyltransferase VI	347334
A1IHM6	ENSGAUG00000019044	ST8alpha-N-acetyl-neuraminidealpha-2,8-sialyltransferase6[Source:HGNCSymbol;Acc:23317]	A1IHM6	1.00504e-86	826	18650	A1IHM6	ST8Sia VI	GO:0030173	Alpha 2,8-sialyltransferase VI	347335
A1IHM6	ENSGAUG00000019054	ST8alpha-N-acetyl-neuraminidealpha-2,8-sialyltransferase6[Source:HGNCSymbol;Acc:23317]	A1IHM6	4.82383e-118	1098	18650	A1IHM6	ST8Sia VI	GO:0030173	Alpha 2,8-sialyltransferase VI	347336
A1IHM6	ENSGAUG00000010660	ST8alpha-N-acetyl-neuraminidealpha-2,8-sialyltransferase6[Source:HGNCSymbol;Acc:23317]	A1IHM6	7.12998e-85	809	18650	A1IHM6	ST8Sia VI	GO:0030173	Alpha 2,8-sialyltransferase VI	347337
A1IHM6	ENSGAUG00000015649	ST8alpha-N-acetyl-neuraminidealpha-2,8-sialyltransferase6[Source:HGNCSymbol;Acc:23317]	A1IHM6	6.849e-51	516	18650	A1IHM6	ST8Sia VI	GO:0030173	Alpha 2,8-sialyltransferase VI	347338
A1IHM6	ENSGAUG00000015662	ST8alpha-N-acetyl-neuraminidealpha-2,8-sialyltransferase6[Source:HGNCSymbol;Acc:23317]	A1IHM6	4.22929e-74	716	18650	A1IHM6	ST8Sia VI	GO:0030173	Alpha 2,8-sialyltransferase VI	347339
A1IHM6	ENSGAUG00000018274	ST8alpha-N-acetyl-neuraminidealpha-2,8-sialyltransferase6[Source:HGNCSymbol;Acc:23317]	A1IHM6	7.16851e-122	1131	18650	A1IHM6	ST8Sia VI	GO:0030173	Alpha 2,8-sialyltransferase VI	347340
A1IHM6	ENSGAUG00000019044	ST8alpha-N-acetyl-neuraminidealpha-2,8-sialyltransferase6[Source:HGNCSymbol;Acc:23317]	A1IHM6	1.00504e-86	826	18650	A1IHM6	ST8Sia VI	GO:0030173	Alpha 2,8-sialyltransferase VI	347341
A1IHM6	ENSGAUG00000019054	ST8alpha-N-acetyl-neuraminidealpha-2,8-sialyltransferase6[Source:HGNCSymbol;Acc:23317]	A1IHM6	4.82383e-118	1098	18650	A1IHM6	ST8Sia VI	GO:0030173	Alpha 2,8-sialyltransferase VI	347342
A1IMA9	ENSGAUG00000009725	mechanistictargetofrapamycin(serine/threoninekinase)[Source:HGNCSymbol;Acc:3942]	A1IMA9	0.0	12167	18650	A1IMA9	mtor	GO:0000166	Zebrafish target of rapamycin	347343
A1IMA9	ENSGAUG00000009725	mechanistictargetofrapamycin(serine/threoninekinase)[Source:HGNCSymbol;Acc:3942]	A1IMA9	0.0	12167	18650	A1IMA9	mtor	GO:0005488	Zebrafish target of rapamycin	347344
A1IMA9	ENSGAUG00000009725	mechanistictargetofrapamycin(serine/threoninekinase)[Source:HGNCSymbol;Acc:3942]	A1IMA9	0.0	12167	18650	A1IMA9	mtor	GO:0005488	Zebrafish target of rapamycin	347345
A1IMA9	ENSGAUG00000009725	mechanistictargetofrapamycin(serine/threoninekinase)[Source:HGNCSymbol;Acc:3942]	A1IMA9	0.0	12167	18650	A1IMA9	mtor	GO:0005524	Zebrafish target of rapamycin	347346
A1IMA9	ENSGAUG00000009725	mechanistictargetofrapamycin(serine/threoninekinase)[Source:HGNCSymbol;Acc:3942]	A1IMA9	0.0	12167	18650	A1IMA9	mtor	GO:0016301	Zebrafish target of rapamycin	347347
A1IMA9	ENSGAUG00000009725	mechanistictargetofrapamycin(serine/threoninekinase)[Source:HGNCSymbol;Acc:3942]	A1IMA9	0.0	12167	18650	A1IMA9	mtor	GO:0016310	Zebrafish target of rapamycin	347348
A1IMA9	ENSGAUG00000009725	mechanistictargetofrapamycin(serine/threoninekinase)[Source:HGNCSymbol;Acc:3942]	A1IMA9	0.0	12167	18650	A1IMA9	mtor	GO:0016740	Zebrafish target of rapamycin	347349
A1IMA9	ENSGAUG00000009725	mechanistictargetofrapamycin(serine/threoninekinase)[Source:HGNCSymbol;Acc:3942]	A1IMA9	0.0	12167	18650	A1IMA9	mtor	GO:0016772	Zebrafish target of rapamycin	347350
A1IMA9	ENSGAUG00000009725	mechanistictargetofrapamycin(serine/threoninekinase)[Source:HGNCSymbol;Acc:3942]	A1IMA9	0.0	12167	18650	A1IMA9	mtor	GO:0016772	Zebrafish target of rapamycin	347351
A1IMA9	ENSGAUG00000009725	mechanistictargetofrapamycin(serine/threoninekinase)[Source:HGNCSymbol;Acc:3942]	A1IMA9	0.0	12167	18650	A1IMA9	mtor	GO:0016773	Zebrafish target of rapamycin	347352
A1IMA9	ENSGAUG00000009725	mechanistictargetofrapamycin(serine/threoninekinase)[Source:HGNCSymbol;Acc:3942]	A1IMA9	0.0	12167	18650	A1IMA9	mtor	GO:0016773	Zebrafish target of rapamycin	347353
A1IMI0	ENSGAUG00000005712		A1IMI0	1.07769e-43	458	18650	A1IMI0	il21r	GO:0004872	Interleukin-21 receptor	347354
A1INL4	ENSGAUG00000007154	1	A1INL4	2.32777e-59	588	18650	A1INL4	p2xr7	GO:0004872	P2X purinoceptor	347355
A1INL4	ENSGAUG00000007154	1	A1INL4	2.32777e-59	588	18650	A1INL4	p2xr7	GO:0004872	P2X purinoceptor	347356
A1INL4	ENSGAUG00000007154	1	A1INL4	2.32777e-59	588	18650	A1INL4	p2xr7	GO:0004872	P2X purinoceptor	347357
A1INL4	ENSGAUG00000007154	1	A1INL4	2.32777e-59	588	18650	A1INL4	p2xr7	GO:0005216	P2X purinoceptor	347358
A1INL4	ENSGAUG00000007154	1	A1INL4	2.32777e-59	588	18650	A1INL4	p2xr7	GO:0005216	P2X purinoceptor	347359
A1INL4	ENSGAUG00000007154	1	A1INL4	2.32777e-59	588	18650	A1INL4	p2xr7	GO:0005216	P2X purinoceptor	347360
A1INL4	ENSGAUG00000007154	1	A1INL4	2.32777e-59	588	18650	A1INL4	p2xr7	GO:0005524	P2X purinoceptor	347361
A1INL4	ENSGAUG00000007154	1	A1INL4	2.32777e-59	588	18650	A1INL4	p2xr7	GO:0005524	P2X purinoceptor	347362
A1INL4	ENSGAUG00000007154	1	A1INL4	2.32777e-59	588	18650	A1INL4	p2xr7	GO:0006810	P2X purinoceptor	347363
A1INL4	ENSGAUG00000007154	1	A1INL4	2.32777e-59	588	18650	A1INL4	p2xr7	GO:0006811	P2X purinoceptor	347364
A1INL4	ENSGAUG00000007154	1	A1INL4	2.32777e-59	588	18650	A1INL4	p2xr7	GO:0006811	P2X purinoceptor	347365
A1INL4	ENSGAUG00000007154	1	A1INL4	2.32777e-59	588	18650	A1INL4	p2xr7	GO:0006811	P2X purinoceptor	347366
A1INL4	ENSGAUG00000007154	1	A1INL4	2.32777e-59	588	18650	A1INL4	p2xr7	GO:0016020	P2X purinoceptor	347367
A1INL4	ENSGAUG00000007154	1	A1INL4	2.32777e-59	588	18650	A1INL4	p2xr7	GO:0016020	P2X purinoceptor	347368
A1INL4	ENSGAUG00000007154	1	A1INL4	2.32777e-59	588	18650	A1INL4	p2xr7	GO:0016020	P2X purinoceptor	347369
A1INL4	ENSGAUG00000007154	1	A1INL4	2.32777e-59	588	18650	A1INL4	p2xr7	GO:0016021	P2X purinoceptor	347370
A1L1F4	ENSGAUG00000001061	PDS5,regulatorofcohesionmaintenance,homologA(S.cerevisiae)[Source:HGNCSymbol;Acc:29088]	A1L1F4	0.0	5677	18650	A1L1F4	pds5a	GO:0005488	Sister chromatid cohesion protein PDS5 homolog A	347371
A1L1F4	ENSGAUG00000001061	PDS5,regulatorofcohesionmaintenance,homologA(S.cerevisiae)[Source:HGNCSymbol;Acc:29088]	A1L1F4	0.0	5677	18650	A1L1F4	pds5a	GO:0005488	Sister chromatid cohesion protein PDS5 homolog A	347372
A1L1F4	ENSGAUG00000001061	PDS5,regulatorofcohesionmaintenance,homologA(S.cerevisiae)[Source:HGNCSymbol;Acc:29088]	A1L1F4	0.0	5677	18650	A1L1F4	pds5a	GO:0005634	Sister chromatid cohesion protein PDS5 homolog A	347373
A1L1F4	ENSGAUG00000001061	PDS5,regulatorofcohesionmaintenance,homologA(S.cerevisiae)[Source:HGNCSymbol;Acc:29088]	A1L1F4	0.0	5677	18650	A1L1F4	pds5a	GO:0005634	Sister chromatid cohesion protein PDS5 homolog A	347374
A1L1F4	ENSGAUG00000001061	PDS5,regulatorofcohesionmaintenance,homologA(S.cerevisiae)[Source:HGNCSymbol;Acc:29088]	A1L1F4	0.0	5677	18650	A1L1F4	pds5a	GO:0007049	Sister chromatid cohesion protein PDS5 homolog A	347375
A1L1F4	ENSGAUG00000001061	PDS5,regulatorofcohesionmaintenance,homologA(S.cerevisiae)[Source:HGNCSymbol;Acc:29088]	A1L1F4	0.0	5677	18650	A1L1F4	pds5a	GO:0007067	Sister chromatid cohesion protein PDS5 homolog A	347376
A1L1F4	ENSGAUG00000001061	PDS5,regulatorofcohesionmaintenance,homologA(S.cerevisiae)[Source:HGNCSymbol;Acc:29088]	A1L1F4	0.0	5677	18650	A1L1F4	pds5a	GO:0008156	Sister chromatid cohesion protein PDS5 homolog A	347377
A1L1F4	ENSGAUG00000001061	PDS5,regulatorofcohesionmaintenance,homologA(S.cerevisiae)[Source:HGNCSymbol;Acc:29088]	A1L1F4	0.0	5677	18650	A1L1F4	pds5a	GO:0051301	Sister chromatid cohesion protein PDS5 homolog A	347378
A1L1M2	ENSGAUG00000001633	cytochromeP450,family26,subfamilyC,polypeptide1[Source:HGNCSymbol;Acc:20577]	A1L1M2	6.74201e-112	1046	18650	A1L1M2	cyp26c1	GO:0004497	Cytochrome P450, family 26, subfamily C, polypeptide 1	347379
A1L1M2	ENSGAUG00000001633	cytochromeP450,family26,subfamilyC,polypeptide1[Source:HGNCSymbol;Acc:20577]	A1L1M2	6.74201e-112	1046	18650	A1L1M2	cyp26c1	GO:0005506	Cytochrome P450, family 26, subfamily C, polypeptide 1	347380
A1L1M2	ENSGAUG00000001633	cytochromeP450,family26,subfamilyC,polypeptide1[Source:HGNCSymbol;Acc:20577]	A1L1M2	6.74201e-112	1046	18650	A1L1M2	cyp26c1	GO:0005506	Cytochrome P450, family 26, subfamily C, polypeptide 1	347381
A1L1M2	ENSGAUG00000001633	cytochromeP450,family26,subfamilyC,polypeptide1[Source:HGNCSymbol;Acc:20577]	A1L1M2	6.74201e-112	1046	18650	A1L1M2	cyp26c1	GO:0009055	Cytochrome P450, family 26, subfamily C, polypeptide 1	347382
A1L1M2	ENSGAUG00000001633	cytochromeP450,family26,subfamilyC,polypeptide1[Source:HGNCSymbol;Acc:20577]	A1L1M2	6.74201e-112	1046	18650	A1L1M2	cyp26c1	GO:0016705	Cytochrome P450, family 26, subfamily C, polypeptide 1	347383
A1L1M2	ENSGAUG00000001633	cytochromeP450,family26,subfamilyC,polypeptide1[Source:HGNCSymbol;Acc:20577]	A1L1M2	6.74201e-112	1046	18650	A1L1M2	cyp26c1	GO:0016705	Cytochrome P450, family 26, subfamily C, polypeptide 1	347384
A1L1M2	ENSGAUG00000001633	cytochromeP450,family26,subfamilyC,polypeptide1[Source:HGNCSymbol;Acc:20577]	A1L1M2	6.74201e-112	1046	18650	A1L1M2	cyp26c1	GO:0016705	Cytochrome P450, family 26, subfamily C, polypeptide 1	347385
A1L1M2	ENSGAUG00000001633	cytochromeP450,family26,subfamilyC,polypeptide1[Source:HGNCSymbol;Acc:20577]	A1L1M2	6.74201e-112	1046	18650	A1L1M2	cyp26c1	GO:0020037	Cytochrome P450, family 26, subfamily C, polypeptide 1	347386
A1L1M2	ENSGAUG00000001633	cytochromeP450,family26,subfamilyC,polypeptide1[Source:HGNCSymbol;Acc:20577]	A1L1M2	6.74201e-112	1046	18650	A1L1M2	cyp26c1	GO:0020037	Cytochrome P450, family 26, subfamily C, polypeptide 1	347387
A1L1M2	ENSGAUG00000001633	cytochromeP450,family26,subfamilyC,polypeptide1[Source:HGNCSymbol;Acc:20577]	A1L1M2	6.74201e-112	1046	18650	A1L1M2	cyp26c1	GO:0042573	Cytochrome P450, family 26, subfamily C, polypeptide 1	347388
A1L1M2	ENSGAUG00000001633	cytochromeP450,family26,subfamilyC,polypeptide1[Source:HGNCSymbol;Acc:20577]	A1L1M2	6.74201e-112	1046	18650	A1L1M2	cyp26c1	GO:0046872	Cytochrome P450, family 26, subfamily C, polypeptide 1	347389
A1L1M2	ENSGAUG00000001633	cytochromeP450,family26,subfamilyC,polypeptide1[Source:HGNCSymbol;Acc:20577]	A1L1M2	6.74201e-112	1046	18650	A1L1M2	cyp26c1	GO:0055114	Cytochrome P450, family 26, subfamily C, polypeptide 1	347390
A1L1M2	ENSGAUG00000001633	cytochromeP450,family26,subfamilyC,polypeptide1[Source:HGNCSymbol;Acc:20577]	A1L1M2	6.74201e-112	1046	18650	A1L1M2	cyp26c1	GO:0055114	Cytochrome P450, family 26, subfamily C, polypeptide 1	347391
A1L1M2	ENSGAUG00000001633	cytochromeP450,family26,subfamilyC,polypeptide1[Source:HGNCSymbol;Acc:20577]	A1L1M2	6.74201e-112	1046	18650	A1L1M2	cyp26c1	GO:0055114	Cytochrome P450, family 26, subfamily C, polypeptide 1	347392
A1L1N2	ENSGAUG00000006912	TNFAIP3interactingprotein1[Source:HGNCSymbol;Acc:16903]	A1L1N2	6.08202e-179	1627	18650	A1L1N2	tnip1	GO:0003674	TNFAIP3 interacting protein 1	347393
A1L1N2	ENSGAUG00000006912	TNFAIP3interactingprotein1[Source:HGNCSymbol;Acc:16903]	A1L1N2	6.08202e-179	1627	18650	A1L1N2	tnip1	GO:0005575	TNFAIP3 interacting protein 1	347394
A1L1P9	ENSGAUG00000010436		A1L1P9	3.3389e-140	1292	18650	A1L1P9	slc47a1	GO:0005886	Multidrug and toxin extrusion protein 1	347395
A1L1P9	ENSGAUG00000014111		A1L1P9	9.29088e-164	1495	18650	A1L1P9	slc47a1	GO:0005886	Multidrug and toxin extrusion protein 1	347396
A1L1P9	ENSGAUG00000016707		A1L1P9	2.69822e-126	1170	18650	A1L1P9	slc47a1	GO:0005886	Multidrug and toxin extrusion protein 1	347397
A1L1P9	ENSGAUG00000010436		A1L1P9	3.3389e-140	1292	18650	A1L1P9	slc47a1	GO:0005886	Multidrug and toxin extrusion protein 1	347398
A1L1P9	ENSGAUG00000014111		A1L1P9	9.29088e-164	1495	18650	A1L1P9	slc47a1	GO:0005886	Multidrug and toxin extrusion protein 1	347399
A1L1P9	ENSGAUG00000016707		A1L1P9	2.69822e-126	1170	18650	A1L1P9	slc47a1	GO:0005886	Multidrug and toxin extrusion protein 1	347400
A1L1P9	ENSGAUG00000010436		A1L1P9	3.3389e-140	1292	18650	A1L1P9	slc47a1	GO:0006810	Multidrug and toxin extrusion protein 1	347401
A1L1P9	ENSGAUG00000014111		A1L1P9	9.29088e-164	1495	18650	A1L1P9	slc47a1	GO:0006810	Multidrug and toxin extrusion protein 1	347402
A1L1P9	ENSGAUG00000016707		A1L1P9	2.69822e-126	1170	18650	A1L1P9	slc47a1	GO:0006810	Multidrug and toxin extrusion protein 1	347403
A1L1P9	ENSGAUG00000010436		A1L1P9	3.3389e-140	1292	18650	A1L1P9	slc47a1	GO:0006855	Multidrug and toxin extrusion protein 1	347404
A1L1P9	ENSGAUG00000014111		A1L1P9	9.29088e-164	1495	18650	A1L1P9	slc47a1	GO:0006855	Multidrug and toxin extrusion protein 1	347405
A1L1P9	ENSGAUG00000016707		A1L1P9	2.69822e-126	1170	18650	A1L1P9	slc47a1	GO:0006855	Multidrug and toxin extrusion protein 1	347406
A1L1P9	ENSGAUG00000010436		A1L1P9	3.3389e-140	1292	18650	A1L1P9	slc47a1	GO:0015238	Multidrug and toxin extrusion protein 1	347407
A1L1P9	ENSGAUG00000014111		A1L1P9	9.29088e-164	1495	18650	A1L1P9	slc47a1	GO:0015238	Multidrug and toxin extrusion protein 1	347408
A1L1P9	ENSGAUG00000016707		A1L1P9	2.69822e-126	1170	18650	A1L1P9	slc47a1	GO:0015238	Multidrug and toxin extrusion protein 1	347409
A1L1P9	ENSGAUG00000010436		A1L1P9	3.3389e-140	1292	18650	A1L1P9	slc47a1	GO:0015297	Multidrug and toxin extrusion protein 1	347410
A1L1P9	ENSGAUG00000014111		A1L1P9	9.29088e-164	1495	18650	A1L1P9	slc47a1	GO:0015297	Multidrug and toxin extrusion protein 1	347411
A1L1P9	ENSGAUG00000016707		A1L1P9	2.69822e-126	1170	18650	A1L1P9	slc47a1	GO:0015297	Multidrug and toxin extrusion protein 1	347412
A1L1P9	ENSGAUG00000010436		A1L1P9	3.3389e-140	1292	18650	A1L1P9	slc47a1	GO:0016020	Multidrug and toxin extrusion protein 1	347413
A1L1P9	ENSGAUG00000014111		A1L1P9	9.29088e-164	1495	18650	A1L1P9	slc47a1	GO:0016020	Multidrug and toxin extrusion protein 1	347414
A1L1P9	ENSGAUG00000016707		A1L1P9	2.69822e-126	1170	18650	A1L1P9	slc47a1	GO:0016020	Multidrug and toxin extrusion protein 1	347415
A1L1P9	ENSGAUG00000010436		A1L1P9	3.3389e-140	1292	18650	A1L1P9	slc47a1	GO:0016020	Multidrug and toxin extrusion protein 1	347416
A1L1P9	ENSGAUG00000014111		A1L1P9	9.29088e-164	1495	18650	A1L1P9	slc47a1	GO:0016020	Multidrug and toxin extrusion protein 1	347417
A1L1P9	ENSGAUG00000016707		A1L1P9	2.69822e-126	1170	18650	A1L1P9	slc47a1	GO:0016020	Multidrug and toxin extrusion protein 1	347418
A1L1P9	ENSGAUG00000010436		A1L1P9	3.3389e-140	1292	18650	A1L1P9	slc47a1	GO:0016021	Multidrug and toxin extrusion protein 1	347419
A1L1P9	ENSGAUG00000014111		A1L1P9	9.29088e-164	1495	18650	A1L1P9	slc47a1	GO:0016021	Multidrug and toxin extrusion protein 1	347420
A1L1P9	ENSGAUG00000016707		A1L1P9	2.69822e-126	1170	18650	A1L1P9	slc47a1	GO:0016021	Multidrug and toxin extrusion protein 1	347421
A1L1P9	ENSGAUG00000010436		A1L1P9	3.3389e-140	1292	18650	A1L1P9	slc47a1	GO:0055085	Multidrug and toxin extrusion protein 1	347422
A1L1P9	ENSGAUG00000014111		A1L1P9	9.29088e-164	1495	18650	A1L1P9	slc47a1	GO:0055085	Multidrug and toxin extrusion protein 1	347423
A1L1P9	ENSGAUG00000016707		A1L1P9	2.69822e-126	1170	18650	A1L1P9	slc47a1	GO:0055085	Multidrug and toxin extrusion protein 1	347424
A1L1Q3	ENSGAUG00000006510	glucocorticoidinducedtranscript1[Source:HGNCSymbol;Acc:18713]	A1L1Q3	3.47534e-39	415	18650	A1L1Q3	glcci1	GO:0003674	Glucocorticoid induced transcript 1	347425
A1L1Q3	ENSGAUG00000007149		A1L1Q3	4.7272e-39	418	18650	A1L1Q3	glcci1	GO:0003674	Glucocorticoid induced transcript 1	347426
A1L1Q3	ENSGAUG00000007149	1	A1L1Q3	1.44583e-44	466	18650	A1L1Q3	glcci1	GO:0003674	Glucocorticoid induced transcript 1	347427
A1L1Q3	ENSGAUG00000006510	glucocorticoidinducedtranscript1[Source:HGNCSymbol;Acc:18713]	A1L1Q3	3.47534e-39	415	18650	A1L1Q3	glcci1	GO:0005575	Glucocorticoid induced transcript 1	347428
A1L1Q3	ENSGAUG00000007149		A1L1Q3	4.7272e-39	418	18650	A1L1Q3	glcci1	GO:0005575	Glucocorticoid induced transcript 1	347429
A1L1Q3	ENSGAUG00000007149	1	A1L1Q3	1.44583e-44	466	18650	A1L1Q3	glcci1	GO:0005575	Glucocorticoid induced transcript 1	347430
A1L1Q3	ENSGAUG00000006510	glucocorticoidinducedtranscript1[Source:HGNCSymbol;Acc:18713]	A1L1Q3	3.47534e-39	415	18650	A1L1Q3	glcci1	GO:0008150	Glucocorticoid induced transcript 1	347431
A1L1Q3	ENSGAUG00000007149		A1L1Q3	4.7272e-39	418	18650	A1L1Q3	glcci1	GO:0008150	Glucocorticoid induced transcript 1	347432
A1L1Q3	ENSGAUG00000007149	1	A1L1Q3	1.44583e-44	466	18650	A1L1Q3	glcci1	GO:0008150	Glucocorticoid induced transcript 1	347433
A1L1R6	ENSGAUG00000012893	zincfingerprotein423[Source:HGNCSymbol;Acc:16762]	A1L1R6	0.0	4559	18650	A1L1R6	znf423	GO:0003676	Zinc finger protein 423	347434
A1L1R6	ENSGAUG00000012893	zincfingerprotein423[Source:HGNCSymbol;Acc:16762]	A1L1R6	0.0	4559	18650	A1L1R6	znf423	GO:0003677	Zinc finger protein 423	347435
A1L1R6	ENSGAUG00000012893	zincfingerprotein423[Source:HGNCSymbol;Acc:16762]	A1L1R6	0.0	4559	18650	A1L1R6	znf423	GO:0005622	Zinc finger protein 423	347436
A1L1R6	ENSGAUG00000012893	zincfingerprotein423[Source:HGNCSymbol;Acc:16762]	A1L1R6	0.0	4559	18650	A1L1R6	znf423	GO:0005622	Zinc finger protein 423	347437
A1L1R6	ENSGAUG00000012893	zincfingerprotein423[Source:HGNCSymbol;Acc:16762]	A1L1R6	0.0	4559	18650	A1L1R6	znf423	GO:0005634	Zinc finger protein 423	347438
A1L1R6	ENSGAUG00000012893	zincfingerprotein423[Source:HGNCSymbol;Acc:16762]	A1L1R6	0.0	4559	18650	A1L1R6	znf423	GO:0005634	Zinc finger protein 423	347439
A1L1R6	ENSGAUG00000012893	zincfingerprotein423[Source:HGNCSymbol;Acc:16762]	A1L1R6	0.0	4559	18650	A1L1R6	znf423	GO:0006351	Zinc finger protein 423	347440
A1L1R6	ENSGAUG00000012893	zincfingerprotein423[Source:HGNCSymbol;Acc:16762]	A1L1R6	0.0	4559	18650	A1L1R6	znf423	GO:0006355	Zinc finger protein 423	347441
A1L1R6	ENSGAUG00000012893	zincfingerprotein423[Source:HGNCSymbol;Acc:16762]	A1L1R6	0.0	4559	18650	A1L1R6	znf423	GO:0007275	Zinc finger protein 423	347442
A1L1R6	ENSGAUG00000012893	zincfingerprotein423[Source:HGNCSymbol;Acc:16762]	A1L1R6	0.0	4559	18650	A1L1R6	znf423	GO:0007399	Zinc finger protein 423	347443
A1L1R6	ENSGAUG00000012893	zincfingerprotein423[Source:HGNCSymbol;Acc:16762]	A1L1R6	0.0	4559	18650	A1L1R6	znf423	GO:0008270	Zinc finger protein 423	347444
A1L1R6	ENSGAUG00000012893	zincfingerprotein423[Source:HGNCSymbol;Acc:16762]	A1L1R6	0.0	4559	18650	A1L1R6	znf423	GO:0008270	Zinc finger protein 423	347445
A1L1R6	ENSGAUG00000012893	zincfingerprotein423[Source:HGNCSymbol;Acc:16762]	A1L1R6	0.0	4559	18650	A1L1R6	znf423	GO:0030154	Zinc finger protein 423	347446
A1L1R6	ENSGAUG00000012893	zincfingerprotein423[Source:HGNCSymbol;Acc:16762]	A1L1R6	0.0	4559	18650	A1L1R6	znf423	GO:0046872	Zinc finger protein 423	347447
A1L1T4	ENSGAUG00000000188		A1L1T4	0.0	2512	18650	A1L1T4	zgc:158328	GO:0005509	Zgc:158328	347448
A1L1T4	ENSGAUG00000000188		A1L1T4	0.0	2512	18650	A1L1T4	zgc:158328	GO:0005509	Zgc:158328	347449
A1L1T4	ENSGAUG00000000188		A1L1T4	0.0	2512	18650	A1L1T4	zgc:158328	GO:0008150	Zgc:158328	347450
A1L1T8	ENSGAUG00000019414	inhibin,betaA[Source:HGNCSymbol;Acc:6066]	A1L1T8	4.09409e-121	1126	18650	A1L1T8	inhbab	GO:0005179	Inhibin, beta Ab	347451
A1L1T8	ENSGAUG00000019414	inhibin,betaA[Source:HGNCSymbol;Acc:6066]	A1L1T8	4.09409e-121	1126	18650	A1L1T8	inhbab	GO:0005576	Inhibin, beta Ab	347452
A1L1T8	ENSGAUG00000019414	inhibin,betaA[Source:HGNCSymbol;Acc:6066]	A1L1T8	4.09409e-121	1126	18650	A1L1T8	inhbab	GO:0008083	Inhibin, beta Ab	347453
A1L1T8	ENSGAUG00000019414	inhibin,betaA[Source:HGNCSymbol;Acc:6066]	A1L1T8	4.09409e-121	1126	18650	A1L1T8	inhbab	GO:0008083	Inhibin, beta Ab	347454
A1L1T8	ENSGAUG00000019414	inhibin,betaA[Source:HGNCSymbol;Acc:6066]	A1L1T8	4.09409e-121	1126	18650	A1L1T8	inhbab	GO:0008083	Inhibin, beta Ab	347455
A1L1T8	ENSGAUG00000019414	inhibin,betaA[Source:HGNCSymbol;Acc:6066]	A1L1T8	4.09409e-121	1126	18650	A1L1T8	inhbab	GO:0008083	Inhibin, beta Ab	347456
A1L1T8	ENSGAUG00000019414	inhibin,betaA[Source:HGNCSymbol;Acc:6066]	A1L1T8	4.09409e-121	1126	18650	A1L1T8	inhbab	GO:0040007	Inhibin, beta Ab	347457
A1L1T9	ENSGAUG00000003115		A1L1T9	7.19716e-89	845	18650	A1L1T9	asap2b	GO:0005575	ArfGAP with SH3 domain, ankyrin repeat and PH domain 2b	347458
A1L1T9	ENSGAUG00000003115		A1L1T9	7.19716e-89	845	18650	A1L1T9	asap2b	GO:0008060	ArfGAP with SH3 domain, ankyrin repeat and PH domain 2b	347459
A1L1T9	ENSGAUG00000003115		A1L1T9	7.19716e-89	845	18650	A1L1T9	asap2b	GO:0008270	ArfGAP with SH3 domain, ankyrin repeat and PH domain 2b	347460
A1L1T9	ENSGAUG00000003115		A1L1T9	7.19716e-89	845	18650	A1L1T9	asap2b	GO:0032312	ArfGAP with SH3 domain, ankyrin repeat and PH domain 2b	347461
A1L1U5	ENSGAUG00000002826	Yes-associatedprotein1,65kDa[Source:HGNCSymbol;Acc:16262]	A1L1U5	0.0	1745	18650	A1L1U5	yap1	GO:0005634	Yes-associated protein 1	347462
A1L1U5	ENSGAUG00000002826	Yes-associatedprotein1,65kDa[Source:HGNCSymbol;Acc:16262]	A1L1U5	0.0	1745	18650	A1L1U5	yap1	GO:0007420	Yes-associated protein 1	347463
A1L1U5	ENSGAUG00000002826	Yes-associatedprotein1,65kDa[Source:HGNCSymbol;Acc:16262]	A1L1U5	0.0	1745	18650	A1L1U5	yap1	GO:0051216	Yes-associated protein 1	347464
A1L1U8	ENSGAUG00000001302	solutecarrierfamily16,member4(monocarboxylicacidtransporter5)[Source:HGNCSymbol;Acc:10925]	A1L1U8	0.0	1704	18650	A1L1U8	slc16a4	GO:0016021	Zgc:158390	347465
A1L1U8	ENSGAUG00000001302	solutecarrierfamily16,member4(monocarboxylicacidtransporter5)[Source:HGNCSymbol;Acc:10925]	A1L1U8	0.0	1704	18650	A1L1U8	slc16a4	GO:0055085	Zgc:158390	347466
A1L1W9	ENSGAUG00000002506	solutecarrierfamily16,member10(aromaticaminoacidtransporter)[Source:HGNCSymbol;Acc:17027]	A1L1W9	0.0	1854	18650	A1L1W9	slc16a10	GO:0005886	Monocarboxylate transporter 10	347467
A1L1W9	ENSGAUG00000002506	solutecarrierfamily16,member10(aromaticaminoacidtransporter)[Source:HGNCSymbol;Acc:17027]	A1L1W9	0.0	1854	18650	A1L1W9	slc16a10	GO:0005886	Monocarboxylate transporter 10	347468
A1L1W9	ENSGAUG00000002506	solutecarrierfamily16,member10(aromaticaminoacidtransporter)[Source:HGNCSymbol;Acc:17027]	A1L1W9	0.0	1854	18650	A1L1W9	slc16a10	GO:0016020	Monocarboxylate transporter 10	347469
A1L1W9	ENSGAUG00000002506	solutecarrierfamily16,member10(aromaticaminoacidtransporter)[Source:HGNCSymbol;Acc:17027]	A1L1W9	0.0	1854	18650	A1L1W9	slc16a10	GO:0016021	Monocarboxylate transporter 10	347470
A1L1W9	ENSGAUG00000002506	solutecarrierfamily16,member10(aromaticaminoacidtransporter)[Source:HGNCSymbol;Acc:17027]	A1L1W9	0.0	1854	18650	A1L1W9	slc16a10	GO:0016021	Monocarboxylate transporter 10	347471
A1L1W9	ENSGAUG00000002506	solutecarrierfamily16,member10(aromaticaminoacidtransporter)[Source:HGNCSymbol;Acc:17027]	A1L1W9	0.0	1854	18650	A1L1W9	slc16a10	GO:0055085	Monocarboxylate transporter 10	347472
A1L228	ENSGAUG00000014282		A1L228	2.46488e-140	1293	18650	A1L228	rcor1	GO:0003677	REST corepressor 1	347473
A1L228	ENSGAUG00000014282	1	A1L228	5.73381e-132	1220	18650	A1L228	rcor1	GO:0003677	REST corepressor 1	347474
A1L228	ENSGAUG00000014282	2	A1L228	9.80482e-139	1278	18650	A1L228	rcor1	GO:0003677	REST corepressor 1	347475
A1L228	ENSGAUG00000014282	3	A1L228	9.33934e-130	1201	18650	A1L228	rcor1	GO:0003677	REST corepressor 1	347476
A1L228	ENSGAUG00000014282	4	A1L228	3.26818e-139	1283	18650	A1L228	rcor1	GO:0003677	REST corepressor 1	347477
A1L228	ENSGAUG00000014282	5	A1L228	1.2091e-137	1269	18650	A1L228	rcor1	GO:0003677	REST corepressor 1	347478
A1L228	ENSGAUG00000014282	6	A1L228	1.61662e-85	819	18650	A1L228	rcor1	GO:0003677	REST corepressor 1	347479
A1L228	ENSGAUG00000014282		A1L228	2.46488e-140	1293	18650	A1L228	rcor1	GO:0003677	REST corepressor 1	347480
A1L228	ENSGAUG00000014282	1	A1L228	5.73381e-132	1220	18650	A1L228	rcor1	GO:0003677	REST corepressor 1	347481
A1L228	ENSGAUG00000014282	2	A1L228	9.80482e-139	1278	18650	A1L228	rcor1	GO:0003677	REST corepressor 1	347482
A1L228	ENSGAUG00000014282	3	A1L228	9.33934e-130	1201	18650	A1L228	rcor1	GO:0003677	REST corepressor 1	347483
A1L228	ENSGAUG00000014282	4	A1L228	3.26818e-139	1283	18650	A1L228	rcor1	GO:0003677	REST corepressor 1	347484
A1L228	ENSGAUG00000014282	5	A1L228	1.2091e-137	1269	18650	A1L228	rcor1	GO:0003677	REST corepressor 1	347485
A1L228	ENSGAUG00000014282	6	A1L228	1.61662e-85	819	18650	A1L228	rcor1	GO:0003677	REST corepressor 1	347486
A1L228	ENSGAUG00000014282		A1L228	2.46488e-140	1293	18650	A1L228	rcor1	GO:0005634	REST corepressor 1	347487
A1L228	ENSGAUG00000014282	1	A1L228	5.73381e-132	1220	18650	A1L228	rcor1	GO:0005634	REST corepressor 1	347488
A1L228	ENSGAUG00000014282	2	A1L228	9.80482e-139	1278	18650	A1L228	rcor1	GO:0005634	REST corepressor 1	347489
A1L228	ENSGAUG00000014282	3	A1L228	9.33934e-130	1201	18650	A1L228	rcor1	GO:0005634	REST corepressor 1	347490
A1L228	ENSGAUG00000014282	4	A1L228	3.26818e-139	1283	18650	A1L228	rcor1	GO:0005634	REST corepressor 1	347491
A1L228	ENSGAUG00000014282	5	A1L228	1.2091e-137	1269	18650	A1L228	rcor1	GO:0005634	REST corepressor 1	347492
A1L228	ENSGAUG00000014282	6	A1L228	1.61662e-85	819	18650	A1L228	rcor1	GO:0005634	REST corepressor 1	347493
A1L228	ENSGAUG00000014282		A1L228	2.46488e-140	1293	18650	A1L228	rcor1	GO:0006355	REST corepressor 1	347494
A1L228	ENSGAUG00000014282	1	A1L228	5.73381e-132	1220	18650	A1L228	rcor1	GO:0006355	REST corepressor 1	347495
A1L228	ENSGAUG00000014282	2	A1L228	9.80482e-139	1278	18650	A1L228	rcor1	GO:0006355	REST corepressor 1	347496
A1L228	ENSGAUG00000014282	3	A1L228	9.33934e-130	1201	18650	A1L228	rcor1	GO:0006355	REST corepressor 1	347497
A1L228	ENSGAUG00000014282	4	A1L228	3.26818e-139	1283	18650	A1L228	rcor1	GO:0006355	REST corepressor 1	347498
A1L228	ENSGAUG00000014282	5	A1L228	1.2091e-137	1269	18650	A1L228	rcor1	GO:0006355	REST corepressor 1	347499
A1L228	ENSGAUG00000014282	6	A1L228	1.61662e-85	819	18650	A1L228	rcor1	GO:0006355	REST corepressor 1	347500
A1L244	ENSGAUG00000013620	SAC1suppressorofactinmutations1-like(yeast)[Source:HGNCSymbol;Acc:17059]	A1L244	0.0	2480	18650	A1L244	sacm1la	GO:0005783	Phosphatidylinositide phosphatase SAC1-A	347501
A1L244	ENSGAUG00000013620	SAC1suppressorofactinmutations1-like(yeast)[Source:HGNCSymbol;Acc:17059]	A1L244	0.0	2480	18650	A1L244	sacm1la	GO:0005789	Phosphatidylinositide phosphatase SAC1-A	347502
A1L244	ENSGAUG00000013620	SAC1suppressorofactinmutations1-like(yeast)[Source:HGNCSymbol;Acc:17059]	A1L244	0.0	2480	18650	A1L244	sacm1la	GO:0005789	Phosphatidylinositide phosphatase SAC1-A	347503
A1L244	ENSGAUG00000013620	SAC1suppressorofactinmutations1-like(yeast)[Source:HGNCSymbol;Acc:17059]	A1L244	0.0	2480	18650	A1L244	sacm1la	GO:0008150	Phosphatidylinositide phosphatase SAC1-A	347504
A1L244	ENSGAUG00000013620	SAC1suppressorofactinmutations1-like(yeast)[Source:HGNCSymbol;Acc:17059]	A1L244	0.0	2480	18650	A1L244	sacm1la	GO:0008150	Phosphatidylinositide phosphatase SAC1-A	347505
A1L244	ENSGAUG00000013620	SAC1suppressorofactinmutations1-like(yeast)[Source:HGNCSymbol;Acc:17059]	A1L244	0.0	2480	18650	A1L244	sacm1la	GO:0016020	Phosphatidylinositide phosphatase SAC1-A	347506
A1L244	ENSGAUG00000013620	SAC1suppressorofactinmutations1-like(yeast)[Source:HGNCSymbol;Acc:17059]	A1L244	0.0	2480	18650	A1L244	sacm1la	GO:0016021	Phosphatidylinositide phosphatase SAC1-A	347507
A1L244	ENSGAUG00000013620	SAC1suppressorofactinmutations1-like(yeast)[Source:HGNCSymbol;Acc:17059]	A1L244	0.0	2480	18650	A1L244	sacm1la	GO:0016311	Phosphatidylinositide phosphatase SAC1-A	347508
A1L244	ENSGAUG00000013620	SAC1suppressorofactinmutations1-like(yeast)[Source:HGNCSymbol;Acc:17059]	A1L244	0.0	2480	18650	A1L244	sacm1la	GO:0016787	Phosphatidylinositide phosphatase SAC1-A	347509
A1L244	ENSGAUG00000013620	SAC1suppressorofactinmutations1-like(yeast)[Source:HGNCSymbol;Acc:17059]	A1L244	0.0	2480	18650	A1L244	sacm1la	GO:0016791	Phosphatidylinositide phosphatase SAC1-A	347510
A1L244	ENSGAUG00000013620	SAC1suppressorofactinmutations1-like(yeast)[Source:HGNCSymbol;Acc:17059]	A1L244	0.0	2480	18650	A1L244	sacm1la	GO:0042578	Phosphatidylinositide phosphatase SAC1-A	347511
A1L249	ENSGAUG00000012839	centrosomalprotein57kDa[Source:HGNCSymbol;Acc:30794]	A1L249	2.17527e-28	327	18650	A1L249	zgc:158647	GO:0003674	Zgc:158647	347512
A1L249	ENSGAUG00000012839	centrosomalprotein57kDa[Source:HGNCSymbol;Acc:30794]	A1L249	2.17527e-28	327	18650	A1L249	zgc:158647	GO:0005575	Zgc:158647	347513
A1L249	ENSGAUG00000012839	centrosomalprotein57kDa[Source:HGNCSymbol;Acc:30794]	A1L249	2.17527e-28	327	18650	A1L249	zgc:158647	GO:0008150	Zgc:158647	347514
A1L252	ENSGAUG00000018096	RANbindingprotein9[Source:HGNCSymbol;Acc:13727]	A1L252	0.0	2593	18650	A1L252	ranbp9	GO:0005634	Ran-binding protein 9	347515
A1L252	ENSGAUG00000018096	RANbindingprotein9[Source:HGNCSymbol;Acc:13727]	A1L252	0.0	2593	18650	A1L252	ranbp9	GO:0005634	Ran-binding protein 9	347516
A1L252	ENSGAUG00000018096	RANbindingprotein9[Source:HGNCSymbol;Acc:13727]	A1L252	0.0	2593	18650	A1L252	ranbp9	GO:0005737	Ran-binding protein 9	347517
A1L252	ENSGAUG00000018096	RANbindingprotein9[Source:HGNCSymbol;Acc:13727]	A1L252	0.0	2593	18650	A1L252	ranbp9	GO:0005737	Ran-binding protein 9	347518
A1L252	ENSGAUG00000018096	RANbindingprotein9[Source:HGNCSymbol;Acc:13727]	A1L252	0.0	2593	18650	A1L252	ranbp9	GO:0008150	Ran-binding protein 9	347519
A1L254	ENSGAUG00000001902	tripartitemotif-containing62[Source:HGNCSymbol;Acc:25574]	A1L254	0.0	2308	18650	A1L254	zgc:158653	GO:0005622	Zgc:158653	347520
A1L254	ENSGAUG00000001902	tripartitemotif-containing62[Source:HGNCSymbol;Acc:25574]	A1L254	0.0	2308	18650	A1L254	zgc:158653	GO:0008270	Zgc:158653	347521
A1L254	ENSGAUG00000001902	tripartitemotif-containing62[Source:HGNCSymbol;Acc:25574]	A1L254	0.0	2308	18650	A1L254	zgc:158653	GO:0008270	Zgc:158653	347522
A1L254	ENSGAUG00000001902	tripartitemotif-containing62[Source:HGNCSymbol;Acc:25574]	A1L254	0.0	2308	18650	A1L254	zgc:158653	GO:0046872	Zgc:158653	347523
A1L267	ENSGAUG00000003184	WAPfour-disulfidecoredomain1[Source:HGNCSymbol;Acc:15466]	A1L267	7.03093e-86	817	18650	A1L267	zgc:158671	GO:0005576	Zgc:158671	347524
A1L267	ENSGAUG00000003184	WAPfour-disulfidecoredomain1[Source:HGNCSymbol;Acc:15466]	A1L267	7.03093e-86	817	18650	A1L267	zgc:158671	GO:0008150	Zgc:158671	347525
A1L267	ENSGAUG00000003184	WAPfour-disulfidecoredomain1[Source:HGNCSymbol;Acc:15466]	A1L267	7.03093e-86	817	18650	A1L267	zgc:158671	GO:0010466	Zgc:158671	347526
A1L267	ENSGAUG00000003184	WAPfour-disulfidecoredomain1[Source:HGNCSymbol;Acc:15466]	A1L267	7.03093e-86	817	18650	A1L267	zgc:158671	GO:0030414	Zgc:158671	347527
A1L271	ENSGAUG00000003847	guaninenucleotidebindingprotein(Gprotein),beta5[Source:HGNCSymbol;Acc:4401]	A1L271	0.0	1708	18650	A1L271	gnb5a	GO:0003674	Uncharacterized protein	347528
A1L271	ENSGAUG00000003847	guaninenucleotidebindingprotein(Gprotein),beta5[Source:HGNCSymbol;Acc:4401]	A1L271	0.0	1708	18650	A1L271	gnb5a	GO:0005575	Uncharacterized protein	347529
A1L271	ENSGAUG00000003847	guaninenucleotidebindingprotein(Gprotein),beta5[Source:HGNCSymbol;Acc:4401]	A1L271	0.0	1708	18650	A1L271	gnb5a	GO:0008150	Uncharacterized protein	347530
A1L279	ENSGAUG00000017966	transmembraneprotein98[Source:HGNCSymbol;Acc:24529]	A1L279	1.00595e-103	973	18650	A1L279	TMEM98	GO:0003674	Uncharacterized protein	347531
A1L279	ENSGAUG00000017966	transmembraneprotein98[Source:HGNCSymbol;Acc:24529]	A1L279	1.00595e-103	973	18650	A1L279	TMEM98	GO:0008150	Uncharacterized protein	347532
A1L298	ENSGAUG00000011186	1	A1L298	8.14809e-34	367	18650	A1L298	zgc:158733	GO:0003674	Zgc:158733	347533
A1L298	ENSGAUG00000011186	1	A1L298	8.14809e-34	367	18650	A1L298	zgc:158733	GO:0005856	Zgc:158733	347534
A1L298	ENSGAUG00000011186	1	A1L298	8.14809e-34	367	18650	A1L298	zgc:158733	GO:0006909	Zgc:158733	347535
A1L2A6	ENSGAUG00000016785	SH3-domainGRB2-like3[Source:HGNCSymbol;Acc:10832]	A1L2A6	3.63194e-161	1471	18650	A1L2A6	zgc:158742	GO:0005737	Zgc:158742	347536
A1L2A6	ENSGAUG00000016785	SH3-domainGRB2-like3[Source:HGNCSymbol;Acc:10832]	A1L2A6	3.63194e-161	1471	18650	A1L2A6	zgc:158742	GO:0008150	Zgc:158742	347537
A1L2B7	ENSGAUG00000007852	sirtuin(silentmatingtypeinformationregulation2homolog)3(S.cerevisiae)[Source:HGNCSymbol;Acc:14931]	A1L2B7	2.96779e-127	1178	18650	A1L2B7	sirt3	GO:0006342	Uncharacterized protein	347538
A1L2B7	ENSGAUG00000007852	sirtuin(silentmatingtypeinformationregulation2homolog)3(S.cerevisiae)[Source:HGNCSymbol;Acc:14931]	A1L2B7	2.96779e-127	1178	18650	A1L2B7	sirt3	GO:0006355	Uncharacterized protein	347539
A1L2B7	ENSGAUG00000007852	sirtuin(silentmatingtypeinformationregulation2homolog)3(S.cerevisiae)[Source:HGNCSymbol;Acc:14931]	A1L2B7	2.96779e-127	1178	18650	A1L2B7	sirt3	GO:0006476	Uncharacterized protein	347540
A1L2B7	ENSGAUG00000007852	sirtuin(silentmatingtypeinformationregulation2homolog)3(S.cerevisiae)[Source:HGNCSymbol;Acc:14931]	A1L2B7	2.96779e-127	1178	18650	A1L2B7	sirt3	GO:0006476	Uncharacterized protein	347541
A1L2B7	ENSGAUG00000007852	sirtuin(silentmatingtypeinformationregulation2homolog)3(S.cerevisiae)[Source:HGNCSymbol;Acc:14931]	A1L2B7	2.96779e-127	1178	18650	A1L2B7	sirt3	GO:0008270	Uncharacterized protein	347542
A1L2B7	ENSGAUG00000007852	sirtuin(silentmatingtypeinformationregulation2homolog)3(S.cerevisiae)[Source:HGNCSymbol;Acc:14931]	A1L2B7	2.96779e-127	1178	18650	A1L2B7	sirt3	GO:0008270	Uncharacterized protein	347543
A1L2B7	ENSGAUG00000007852	sirtuin(silentmatingtypeinformationregulation2homolog)3(S.cerevisiae)[Source:HGNCSymbol;Acc:14931]	A1L2B7	2.96779e-127	1178	18650	A1L2B7	sirt3	GO:0016811	Uncharacterized protein	347544
A1L2B7	ENSGAUG00000007852	sirtuin(silentmatingtypeinformationregulation2homolog)3(S.cerevisiae)[Source:HGNCSymbol;Acc:14931]	A1L2B7	2.96779e-127	1178	18650	A1L2B7	sirt3	GO:0016811	Uncharacterized protein	347545
A1L2B7	ENSGAUG00000007852	sirtuin(silentmatingtypeinformationregulation2homolog)3(S.cerevisiae)[Source:HGNCSymbol;Acc:14931]	A1L2B7	2.96779e-127	1178	18650	A1L2B7	sirt3	GO:0051287	Uncharacterized protein	347546
A1L2B7	ENSGAUG00000007852	sirtuin(silentmatingtypeinformationregulation2homolog)3(S.cerevisiae)[Source:HGNCSymbol;Acc:14931]	A1L2B7	2.96779e-127	1178	18650	A1L2B7	sirt3	GO:0070403	Uncharacterized protein	347547
A1L2C4	ENSGAUG00000016812		A1L2C4	1.69712e-47	485	18650	A1L2C4	zgc:158785	GO:0008270	Zgc:158785	347548
A1L2F4	ENSGAUG00000003044		A1L2F4	1.87018e-65	645	18650	A1L2F4	Dr.79802	GO:0003674	Zgc:158856	347549
A1L2F4	ENSGAUG00000003044		A1L2F4	1.87018e-65	645	18650	A1L2F4	Dr.79802	GO:0005575	Zgc:158856	347550
A1L2F4	ENSGAUG00000003044		A1L2F4	1.87018e-65	645	18650	A1L2F4	Dr.79802	GO:0008150	Zgc:158856	347551
A1X594	ENSGAUG00000001165	insulin-likegrowthfactor1(somatomedinC)[Source:HGNCSymbol;Acc:5464]	A1X594	8.36136e-68	662	18650	A1X594	IGF-I	GO:0005179	Insulin-like growth factor I	347552
A1X594	ENSGAUG00000001165	insulin-likegrowthfactor1(somatomedinC)[Source:HGNCSymbol;Acc:5464]	A1X594	8.36136e-68	662	18650	A1X594	IGF-I	GO:0005576	Insulin-like growth factor I	347553
A1X594	ENSGAUG00000001165	insulin-likegrowthfactor1(somatomedinC)[Source:HGNCSymbol;Acc:5464]	A1X594	8.36136e-68	662	18650	A1X594	IGF-I	GO:0005576	Insulin-like growth factor I	347554
A1X594	ENSGAUG00000001165	insulin-likegrowthfactor1(somatomedinC)[Source:HGNCSymbol;Acc:5464]	A1X594	8.36136e-68	662	18650	A1X594	IGF-I	GO:0005615	Insulin-like growth factor I	347555
A1X594	ENSGAUG00000001165	insulin-likegrowthfactor1(somatomedinC)[Source:HGNCSymbol;Acc:5464]	A1X594	8.36136e-68	662	18650	A1X594	IGF-I	GO:0005615	Insulin-like growth factor I	347556
A1X594	ENSGAUG00000001165	insulin-likegrowthfactor1(somatomedinC)[Source:HGNCSymbol;Acc:5464]	A1X594	8.36136e-68	662	18650	A1X594	IGF-I	GO:0008083	Insulin-like growth factor I	347557
A1X594	ENSGAUG00000001165	insulin-likegrowthfactor1(somatomedinC)[Source:HGNCSymbol;Acc:5464]	A1X594	8.36136e-68	662	18650	A1X594	IGF-I	GO:0008083	Insulin-like growth factor I	347558
A1XDA1	ENSGAUG00000004834	tuftelininteractingprotein11[Source:HGNCSymbol;Acc:17165]	A1XDA1	0.0	3331	18650	A1XDA1	A1XDA1	GO:0003676	STIP	347559
A1XDA1	ENSGAUG00000004834	tuftelininteractingprotein11[Source:HGNCSymbol;Acc:17165]	A1XDA1	0.0	3331	18650	A1XDA1	A1XDA1	GO:0003677	STIP	347560
A1XDA1	ENSGAUG00000004834	tuftelininteractingprotein11[Source:HGNCSymbol;Acc:17165]	A1XDA1	0.0	3331	18650	A1XDA1	A1XDA1	GO:0003700	STIP	347561
A1XDA1	ENSGAUG00000004834	tuftelininteractingprotein11[Source:HGNCSymbol;Acc:17165]	A1XDA1	0.0	3331	18650	A1XDA1	A1XDA1	GO:0005622	STIP	347562
A1XDA1	ENSGAUG00000004834	tuftelininteractingprotein11[Source:HGNCSymbol;Acc:17165]	A1XDA1	0.0	3331	18650	A1XDA1	A1XDA1	GO:0005634	STIP	347563
A1XDA1	ENSGAUG00000004834	tuftelininteractingprotein11[Source:HGNCSymbol;Acc:17165]	A1XDA1	0.0	3331	18650	A1XDA1	A1XDA1	GO:0006351	STIP	347564
A1XDA1	ENSGAUG00000004834	tuftelininteractingprotein11[Source:HGNCSymbol;Acc:17165]	A1XDA1	0.0	3331	18650	A1XDA1	A1XDA1	GO:0006355	STIP	347565
A1XF94	ENSGAUG00000018535	cartilageacidicprotein1[Source:HGNCSymbol;Acc:14882]	A1XF94	0.0	2396	18650	A1XF94	CRTAC-1	GO:0005509	Cartilage acidic protein 1	347566
A1XQX0	ENSGAUG00000016160		A1XQX0	0.0	6225	18650	A1XQX0	nrxn1a	GO:0016020	Neurexin-1a-alpha	347567
A1XQX0	ENSGAUG00000016160		A1XQX0	0.0	6225	18650	A1XQX0	nrxn1a	GO:0016021	Neurexin-1a-alpha	347568
A1XQX6	ENSGAUG00000011867	neurexin2[Source:HGNCSymbol;Acc:8009]	A1XQX6	0.0	4875	18650	A1XQX6	nrxn2b	GO:0016020	Neurexin 2b alpha	347569
A1XQX6	ENSGAUG00000011867	neurexin2[Source:HGNCSymbol;Acc:8009]	A1XQX6	0.0	4875	18650	A1XQX6	nrxn2b	GO:0016021	Neurexin 2b alpha	347570
A1YB07	ENSGAUG00000019102	angiomotinlike2[Source:HGNCSymbol;Acc:17812]	A1YB07	1.43148e-87	840	18650	A1YB07	amotl2	GO:0005515	Angiomotin-like 2	347571
A1YB07	ENSGAUG00000019102	angiomotinlike2[Source:HGNCSymbol;Acc:17812]	A1YB07	1.43148e-87	840	18650	A1YB07	amotl2	GO:0005623	Angiomotin-like 2	347572
A1YB07	ENSGAUG00000019102	angiomotinlike2[Source:HGNCSymbol;Acc:17812]	A1YB07	1.43148e-87	840	18650	A1YB07	amotl2	GO:0005938	Angiomotin-like 2	347573
A1YB07	ENSGAUG00000019102	angiomotinlike2[Source:HGNCSymbol;Acc:17812]	A1YB07	1.43148e-87	840	18650	A1YB07	amotl2	GO:0009880	Angiomotin-like 2	347574
A1YB07	ENSGAUG00000019102	angiomotinlike2[Source:HGNCSymbol;Acc:17812]	A1YB07	1.43148e-87	840	18650	A1YB07	amotl2	GO:0016477	Angiomotin-like 2	347575
A1YB07	ENSGAUG00000019102	angiomotinlike2[Source:HGNCSymbol;Acc:17812]	A1YB07	1.43148e-87	840	18650	A1YB07	amotl2	GO:0030866	Angiomotin-like 2	347576
A1YB07	ENSGAUG00000019102	angiomotinlike2[Source:HGNCSymbol;Acc:17812]	A1YB07	1.43148e-87	840	18650	A1YB07	amotl2	GO:0046847	Angiomotin-like 2	347577
A1YB07	ENSGAUG00000019102	angiomotinlike2[Source:HGNCSymbol;Acc:17812]	A1YB07	1.43148e-87	840	18650	A1YB07	amotl2	GO:0051649	Angiomotin-like 2	347578
A1YB07	ENSGAUG00000019102	angiomotinlike2[Source:HGNCSymbol;Acc:17812]	A1YB07	1.43148e-87	840	18650	A1YB07	amotl2	GO:0060026	Angiomotin-like 2	347579
A1YIY7	ENSGAUG00000011273	orthodenticlehomeobox1[Source:HGNCSymbol;Acc:8521]	A1YIY7	2.40437e-92	877	18650	A1YIY7	Otx5	GO:0003677	Orthodenticle homeobox homolog 5	347580
A1YIY7	ENSGAUG00000011273	orthodenticlehomeobox1[Source:HGNCSymbol;Acc:8521]	A1YIY7	2.40437e-92	877	18650	A1YIY7	Otx5	GO:0003677	Orthodenticle homeobox homolog 5	347581
A1YIY7	ENSGAUG00000011273	orthodenticlehomeobox1[Source:HGNCSymbol;Acc:8521]	A1YIY7	2.40437e-92	877	18650	A1YIY7	Otx5	GO:0003677	Orthodenticle homeobox homolog 5	347582
A1YIY7	ENSGAUG00000011273	orthodenticlehomeobox1[Source:HGNCSymbol;Acc:8521]	A1YIY7	2.40437e-92	877	18650	A1YIY7	Otx5	GO:0003677	Orthodenticle homeobox homolog 5	347583
A1YIY7	ENSGAUG00000011273	orthodenticlehomeobox1[Source:HGNCSymbol;Acc:8521]	A1YIY7	2.40437e-92	877	18650	A1YIY7	Otx5	GO:0003700	Orthodenticle homeobox homolog 5	347584
A1YIY7	ENSGAUG00000011273	orthodenticlehomeobox1[Source:HGNCSymbol;Acc:8521]	A1YIY7	2.40437e-92	877	18650	A1YIY7	Otx5	GO:0003700	Orthodenticle homeobox homolog 5	347585
A1YIY7	ENSGAUG00000011273	orthodenticlehomeobox1[Source:HGNCSymbol;Acc:8521]	A1YIY7	2.40437e-92	877	18650	A1YIY7	Otx5	GO:0003700	Orthodenticle homeobox homolog 5	347586
A1YIY7	ENSGAUG00000011273	orthodenticlehomeobox1[Source:HGNCSymbol;Acc:8521]	A1YIY7	2.40437e-92	877	18650	A1YIY7	Otx5	GO:0005634	Orthodenticle homeobox homolog 5	347587
A1YIY7	ENSGAUG00000011273	orthodenticlehomeobox1[Source:HGNCSymbol;Acc:8521]	A1YIY7	2.40437e-92	877	18650	A1YIY7	Otx5	GO:0005634	Orthodenticle homeobox homolog 5	347588
A1YIY7	ENSGAUG00000011273	orthodenticlehomeobox1[Source:HGNCSymbol;Acc:8521]	A1YIY7	2.40437e-92	877	18650	A1YIY7	Otx5	GO:0005634	Orthodenticle homeobox homolog 5	347589
A1YIY7	ENSGAUG00000011273	orthodenticlehomeobox1[Source:HGNCSymbol;Acc:8521]	A1YIY7	2.40437e-92	877	18650	A1YIY7	Otx5	GO:0005634	Orthodenticle homeobox homolog 5	347590
A1YIY7	ENSGAUG00000011273	orthodenticlehomeobox1[Source:HGNCSymbol;Acc:8521]	A1YIY7	2.40437e-92	877	18650	A1YIY7	Otx5	GO:0005634	Orthodenticle homeobox homolog 5	347591
A1YIY7	ENSGAUG00000011273	orthodenticlehomeobox1[Source:HGNCSymbol;Acc:8521]	A1YIY7	2.40437e-92	877	18650	A1YIY7	Otx5	GO:0006351	Orthodenticle homeobox homolog 5	347592
A1YIY7	ENSGAUG00000011273	orthodenticlehomeobox1[Source:HGNCSymbol;Acc:8521]	A1YIY7	2.40437e-92	877	18650	A1YIY7	Otx5	GO:0006351	Orthodenticle homeobox homolog 5	347593
A1YIY7	ENSGAUG00000011273	orthodenticlehomeobox1[Source:HGNCSymbol;Acc:8521]	A1YIY7	2.40437e-92	877	18650	A1YIY7	Otx5	GO:0006351	Orthodenticle homeobox homolog 5	347594
A1YIY7	ENSGAUG00000011273	orthodenticlehomeobox1[Source:HGNCSymbol;Acc:8521]	A1YIY7	2.40437e-92	877	18650	A1YIY7	Otx5	GO:0006355	Orthodenticle homeobox homolog 5	347595
A1YIY7	ENSGAUG00000011273	orthodenticlehomeobox1[Source:HGNCSymbol;Acc:8521]	A1YIY7	2.40437e-92	877	18650	A1YIY7	Otx5	GO:0006355	Orthodenticle homeobox homolog 5	347596
A1YIY7	ENSGAUG00000011273	orthodenticlehomeobox1[Source:HGNCSymbol;Acc:8521]	A1YIY7	2.40437e-92	877	18650	A1YIY7	Otx5	GO:0006355	Orthodenticle homeobox homolog 5	347597
A1YIY7	ENSGAUG00000011273	orthodenticlehomeobox1[Source:HGNCSymbol;Acc:8521]	A1YIY7	2.40437e-92	877	18650	A1YIY7	Otx5	GO:0007275	Orthodenticle homeobox homolog 5	347598
A1YIY7	ENSGAUG00000011273	orthodenticlehomeobox1[Source:HGNCSymbol;Acc:8521]	A1YIY7	2.40437e-92	877	18650	A1YIY7	Otx5	GO:0007275	Orthodenticle homeobox homolog 5	347599
A1YIY7	ENSGAUG00000011273	orthodenticlehomeobox1[Source:HGNCSymbol;Acc:8521]	A1YIY7	2.40437e-92	877	18650	A1YIY7	Otx5	GO:0043565	Orthodenticle homeobox homolog 5	347600
A1YIY7	ENSGAUG00000011273	orthodenticlehomeobox1[Source:HGNCSymbol;Acc:8521]	A1YIY7	2.40437e-92	877	18650	A1YIY7	Otx5	GO:0043565	Orthodenticle homeobox homolog 5	347601
A1YJR4	ENSGAUG00000010024	growthhormonereceptor[Source:HGNCSymbol;Acc:4263]	A1YJR4	3.07317e-72	704	18650	A1YJR4	A1YJR4	GO:0004872	Growth hormone receptor 2	347602
A1YVV0	ENSGAUG00000012030	hemeoxygenase(decycling)1[Source:HGNCSymbol;Acc:5013]	A1YVV0	1.40713e-86	826	18650	A1YVV0	A1YVV0	GO:0004392	Heme oxygenase 1	347603
A1YVV0	ENSGAUG00000012030	hemeoxygenase(decycling)1[Source:HGNCSymbol;Acc:5013]	A1YVV0	1.40713e-86	826	18650	A1YVV0	A1YVV0	GO:0004392	Heme oxygenase 1	347604
A1YVV0	ENSGAUG00000012030	hemeoxygenase(decycling)1[Source:HGNCSymbol;Acc:5013]	A1YVV0	1.40713e-86	826	18650	A1YVV0	A1YVV0	GO:0004392	Heme oxygenase 1	347605
A1YVV0	ENSGAUG00000012030	hemeoxygenase(decycling)1[Source:HGNCSymbol;Acc:5013]	A1YVV0	1.40713e-86	826	18650	A1YVV0	A1YVV0	GO:0006788	Heme oxygenase 1	347606
A1YVV0	ENSGAUG00000012030	hemeoxygenase(decycling)1[Source:HGNCSymbol;Acc:5013]	A1YVV0	1.40713e-86	826	18650	A1YVV0	A1YVV0	GO:0006788	Heme oxygenase 1	347607
A1YVV0	ENSGAUG00000012030	hemeoxygenase(decycling)1[Source:HGNCSymbol;Acc:5013]	A1YVV0	1.40713e-86	826	18650	A1YVV0	A1YVV0	GO:0055114	Heme oxygenase 1	347608
A1YVV0	ENSGAUG00000012030	hemeoxygenase(decycling)1[Source:HGNCSymbol;Acc:5013]	A1YVV0	1.40713e-86	826	18650	A1YVV0	A1YVV0	GO:0055114	Heme oxygenase 1	347609
A1YVV0	ENSGAUG00000012030	hemeoxygenase(decycling)1[Source:HGNCSymbol;Acc:5013]	A1YVV0	1.40713e-86	826	18650	A1YVV0	A1YVV0	GO:0055114	Heme oxygenase 1	347610
A1Z3X3	ENSGAUG00000005737		A1Z3X3	1.08774e-152	1398	18650	A1Z3X3	get4	GO:0005737	Golgi to ER traffic protein 4 homolog	347611
A1Z3X3	ENSGAUG00000005737		A1Z3X3	1.08774e-152	1398	18650	A1Z3X3	get4	GO:0005829	Golgi to ER traffic protein 4 homolog	347612
A1Z3X3	ENSGAUG00000005737		A1Z3X3	1.08774e-152	1398	18650	A1Z3X3	get4	GO:0005829	Golgi to ER traffic protein 4 homolog	347613
A1Z3X3	ENSGAUG00000005737		A1Z3X3	1.08774e-152	1398	18650	A1Z3X3	get4	GO:0006810	Golgi to ER traffic protein 4 homolog	347614
A1Z3X3	ENSGAUG00000005737		A1Z3X3	1.08774e-152	1398	18650	A1Z3X3	get4	GO:0071816	Golgi to ER traffic protein 4 homolog	347615
A1Z3X3	ENSGAUG00000005737		A1Z3X3	1.08774e-152	1398	18650	A1Z3X3	get4	GO:0071818	Golgi to ER traffic protein 4 homolog	347616
A2A121	ENSGAUG00000001860	doublecortin-likekinase2[Source:HGNCSymbol;Acc:19002]	A2A121	0.0	2386	18650	A2A121	dclk2	GO:0000166	Uncharacterized protein	347617
A2A121	ENSGAUG00000001860	doublecortin-likekinase2[Source:HGNCSymbol;Acc:19002]	A2A121	0.0	2386	18650	A2A121	dclk2	GO:0004672	Uncharacterized protein	347618
A2A121	ENSGAUG00000001860	doublecortin-likekinase2[Source:HGNCSymbol;Acc:19002]	A2A121	0.0	2386	18650	A2A121	dclk2	GO:0004672	Uncharacterized protein	347619
A2A121	ENSGAUG00000001860	doublecortin-likekinase2[Source:HGNCSymbol;Acc:19002]	A2A121	0.0	2386	18650	A2A121	dclk2	GO:0004672	Uncharacterized protein	347620
A2A121	ENSGAUG00000001860	doublecortin-likekinase2[Source:HGNCSymbol;Acc:19002]	A2A121	0.0	2386	18650	A2A121	dclk2	GO:0004674	Uncharacterized protein	347621
A2A121	ENSGAUG00000001860	doublecortin-likekinase2[Source:HGNCSymbol;Acc:19002]	A2A121	0.0	2386	18650	A2A121	dclk2	GO:0004674	Uncharacterized protein	347622
A2A121	ENSGAUG00000001860	doublecortin-likekinase2[Source:HGNCSymbol;Acc:19002]	A2A121	0.0	2386	18650	A2A121	dclk2	GO:0004674	Uncharacterized protein	347623
A2A121	ENSGAUG00000001860	doublecortin-likekinase2[Source:HGNCSymbol;Acc:19002]	A2A121	0.0	2386	18650	A2A121	dclk2	GO:0004674	Uncharacterized protein	347624
A2A121	ENSGAUG00000001860	doublecortin-likekinase2[Source:HGNCSymbol;Acc:19002]	A2A121	0.0	2386	18650	A2A121	dclk2	GO:0005524	Uncharacterized protein	347625
A2A121	ENSGAUG00000001860	doublecortin-likekinase2[Source:HGNCSymbol;Acc:19002]	A2A121	0.0	2386	18650	A2A121	dclk2	GO:0005524	Uncharacterized protein	347626
A2A121	ENSGAUG00000001860	doublecortin-likekinase2[Source:HGNCSymbol;Acc:19002]	A2A121	0.0	2386	18650	A2A121	dclk2	GO:0005524	Uncharacterized protein	347627
A2A121	ENSGAUG00000001860	doublecortin-likekinase2[Source:HGNCSymbol;Acc:19002]	A2A121	0.0	2386	18650	A2A121	dclk2	GO:0005524	Uncharacterized protein	347628
A2A121	ENSGAUG00000001860	doublecortin-likekinase2[Source:HGNCSymbol;Acc:19002]	A2A121	0.0	2386	18650	A2A121	dclk2	GO:0005524	Uncharacterized protein	347629
A2A121	ENSGAUG00000001860	doublecortin-likekinase2[Source:HGNCSymbol;Acc:19002]	A2A121	0.0	2386	18650	A2A121	dclk2	GO:0005622	Uncharacterized protein	347630
A2A121	ENSGAUG00000001860	doublecortin-likekinase2[Source:HGNCSymbol;Acc:19002]	A2A121	0.0	2386	18650	A2A121	dclk2	GO:0005737	Uncharacterized protein	347631
A2A121	ENSGAUG00000001860	doublecortin-likekinase2[Source:HGNCSymbol;Acc:19002]	A2A121	0.0	2386	18650	A2A121	dclk2	GO:0006468	Uncharacterized protein	347632
A2A121	ENSGAUG00000001860	doublecortin-likekinase2[Source:HGNCSymbol;Acc:19002]	A2A121	0.0	2386	18650	A2A121	dclk2	GO:0006468	Uncharacterized protein	347633
A2A121	ENSGAUG00000001860	doublecortin-likekinase2[Source:HGNCSymbol;Acc:19002]	A2A121	0.0	2386	18650	A2A121	dclk2	GO:0006468	Uncharacterized protein	347634
A2A121	ENSGAUG00000001860	doublecortin-likekinase2[Source:HGNCSymbol;Acc:19002]	A2A121	0.0	2386	18650	A2A121	dclk2	GO:0006468	Uncharacterized protein	347635
A2A121	ENSGAUG00000001860	doublecortin-likekinase2[Source:HGNCSymbol;Acc:19002]	A2A121	0.0	2386	18650	A2A121	dclk2	GO:0006468	Uncharacterized protein	347636
A2A121	ENSGAUG00000001860	doublecortin-likekinase2[Source:HGNCSymbol;Acc:19002]	A2A121	0.0	2386	18650	A2A121	dclk2	GO:0015630	Uncharacterized protein	347637
A2A121	ENSGAUG00000001860	doublecortin-likekinase2[Source:HGNCSymbol;Acc:19002]	A2A121	0.0	2386	18650	A2A121	dclk2	GO:0016301	Uncharacterized protein	347638
A2A121	ENSGAUG00000001860	doublecortin-likekinase2[Source:HGNCSymbol;Acc:19002]	A2A121	0.0	2386	18650	A2A121	dclk2	GO:0016310	Uncharacterized protein	347639
A2A121	ENSGAUG00000001860	doublecortin-likekinase2[Source:HGNCSymbol;Acc:19002]	A2A121	0.0	2386	18650	A2A121	dclk2	GO:0016740	Uncharacterized protein	347640
A2A121	ENSGAUG00000001860	doublecortin-likekinase2[Source:HGNCSymbol;Acc:19002]	A2A121	0.0	2386	18650	A2A121	dclk2	GO:0016772	Uncharacterized protein	347641
A2A121	ENSGAUG00000001860	doublecortin-likekinase2[Source:HGNCSymbol;Acc:19002]	A2A121	0.0	2386	18650	A2A121	dclk2	GO:0019717	Uncharacterized protein	347642
A2A121	ENSGAUG00000001860	doublecortin-likekinase2[Source:HGNCSymbol;Acc:19002]	A2A121	0.0	2386	18650	A2A121	dclk2	GO:0035556	Uncharacterized protein	347643
A2A121	ENSGAUG00000001860	doublecortin-likekinase2[Source:HGNCSymbol;Acc:19002]	A2A121	0.0	2386	18650	A2A121	dclk2	GO:0046777	Uncharacterized protein	347644
A2A6P6	ENSGAUG00000004219		A2A6P6	0.00155389	109	18650	A2A6P6	D11Wsu47e	GO:0003674	Novel protein	347645
A2A6P6	ENSGAUG00000004219		A2A6P6	0.00155389	109	18650	A2A6P6	D11Wsu47e	GO:0005575	Novel protein	347646
A2A6P6	ENSGAUG00000004219		A2A6P6	0.00155389	109	18650	A2A6P6	D11Wsu47e	GO:0008150	Novel protein	347647
A2AR70	ENSGAUG00000003739	6-phosphofructo-2-kinase/fructose-2,6-biphosphatase1[Source:HGNCSymbol;Acc:8872]	A2AR70	0.0	2039	18650	A2AR70	pfkfb1	GO:0003824	Uncharacterized protein	347648
A2AR70	ENSGAUG00000003739	6-phosphofructo-2-kinase/fructose-2,6-biphosphatase1[Source:HGNCSymbol;Acc:8872]	A2AR70	0.0	2039	18650	A2AR70	pfkfb1	GO:0003824	Uncharacterized protein	347649
A2AR70	ENSGAUG00000003739	6-phosphofructo-2-kinase/fructose-2,6-biphosphatase1[Source:HGNCSymbol;Acc:8872]	A2AR70	0.0	2039	18650	A2AR70	pfkfb1	GO:0003873	Uncharacterized protein	347650
A2AR70	ENSGAUG00000003739	6-phosphofructo-2-kinase/fructose-2,6-biphosphatase1[Source:HGNCSymbol;Acc:8872]	A2AR70	0.0	2039	18650	A2AR70	pfkfb1	GO:0004331	Uncharacterized protein	347651
A2AR70	ENSGAUG00000003739	6-phosphofructo-2-kinase/fructose-2,6-biphosphatase1[Source:HGNCSymbol;Acc:8872]	A2AR70	0.0	2039	18650	A2AR70	pfkfb1	GO:0005524	Uncharacterized protein	347652
A2AR70	ENSGAUG00000003739	6-phosphofructo-2-kinase/fructose-2,6-biphosphatase1[Source:HGNCSymbol;Acc:8872]	A2AR70	0.0	2039	18650	A2AR70	pfkfb1	GO:0005524	Uncharacterized protein	347653
A2AR70	ENSGAUG00000003739	6-phosphofructo-2-kinase/fructose-2,6-biphosphatase1[Source:HGNCSymbol;Acc:8872]	A2AR70	0.0	2039	18650	A2AR70	pfkfb1	GO:0005575	Uncharacterized protein	347654
A2AR70	ENSGAUG00000003739	6-phosphofructo-2-kinase/fructose-2,6-biphosphatase1[Source:HGNCSymbol;Acc:8872]	A2AR70	0.0	2039	18650	A2AR70	pfkfb1	GO:0006000	Uncharacterized protein	347655
A2AR70	ENSGAUG00000003739	6-phosphofructo-2-kinase/fructose-2,6-biphosphatase1[Source:HGNCSymbol;Acc:8872]	A2AR70	0.0	2039	18650	A2AR70	pfkfb1	GO:0006003	Uncharacterized protein	347656
A2AR70	ENSGAUG00000003739	6-phosphofructo-2-kinase/fructose-2,6-biphosphatase1[Source:HGNCSymbol;Acc:8872]	A2AR70	0.0	2039	18650	A2AR70	pfkfb1	GO:0006003	Uncharacterized protein	347657
A2AR70	ENSGAUG00000003739	6-phosphofructo-2-kinase/fructose-2,6-biphosphatase1[Source:HGNCSymbol;Acc:8872]	A2AR70	0.0	2039	18650	A2AR70	pfkfb1	GO:0008152	Uncharacterized protein	347658
A2ARH3	ENSGAUG00000007450		A2ARH3	0.0	1946	18650	A2ARH3	Dr.88527	GO:0003824	Uncharacterized protein	347659
A2ARH3	ENSGAUG00000007450		A2ARH3	0.0	1946	18650	A2ARH3	Dr.88527	GO:0004872	Uncharacterized protein	347660
A2ARH3	ENSGAUG00000007450		A2ARH3	0.0	1946	18650	A2ARH3	Dr.88527	GO:0005509	Uncharacterized protein	347661
A2ARH3	ENSGAUG00000007450		A2ARH3	0.0	1946	18650	A2ARH3	Dr.88527	GO:0005509	Uncharacterized protein	347662
A2ARH3	ENSGAUG00000007450		A2ARH3	0.0	1946	18650	A2ARH3	Dr.88527	GO:0008152	Uncharacterized protein	347663
A2ARH3	ENSGAUG00000007450		A2ARH3	0.0	1946	18650	A2ARH3	Dr.88527	GO:0016020	Uncharacterized protein	347664
A2ARH3	ENSGAUG00000007450		A2ARH3	0.0	1946	18650	A2ARH3	Dr.88527	GO:0016021	Uncharacterized protein	347665
A2AV37	ENSGAUG00000004300	exocystcomplexcomponent3-like[Source:HGNCSymbol;Acc:27540]	A2AV37	2.63601e-165	1510	18650	A2AV37	exoc3l1	GO:0006887	Exocyst complex component 3-like protein	347666
A2AV37	ENSGAUG00000004300	exocystcomplexcomponent3-like[Source:HGNCSymbol;Acc:27540]	A2AV37	2.63601e-165	1510	18650	A2AV37	exoc3l1	GO:0030133	Exocyst complex component 3-like protein	347667
A2AV37	ENSGAUG00000004300	exocystcomplexcomponent3-like[Source:HGNCSymbol;Acc:27540]	A2AV37	2.63601e-165	1510	18650	A2AV37	exoc3l1	GO:0031410	Exocyst complex component 3-like protein	347668
A2BCP6	ENSGAUG00000017008	ST8alpha-N-acetyl-neuraminidealpha-2,8-sialyltransferase5[Source:HGNCSymbol;Acc:17827]	A2BCP6	0.0	1887	18650	A2BCP6	siat 8E	GO:0005794	Alpha-2,8-sialyltransferase ST8Sia V	347669
A2BCP6	ENSGAUG00000017008	ST8alpha-N-acetyl-neuraminidealpha-2,8-sialyltransferase5[Source:HGNCSymbol;Acc:17827]	A2BCP6	0.0	1887	18650	A2BCP6	siat 8E	GO:0006486	Alpha-2,8-sialyltransferase ST8Sia V	347670
A2BCP6	ENSGAUG00000017008	ST8alpha-N-acetyl-neuraminidealpha-2,8-sialyltransferase5[Source:HGNCSymbol;Acc:17827]	A2BCP6	0.0	1887	18650	A2BCP6	siat 8E	GO:0006486	Alpha-2,8-sialyltransferase ST8Sia V	347671
A2BCP6	ENSGAUG00000017008	ST8alpha-N-acetyl-neuraminidealpha-2,8-sialyltransferase5[Source:HGNCSymbol;Acc:17827]	A2BCP6	0.0	1887	18650	A2BCP6	siat 8E	GO:0008373	Alpha-2,8-sialyltransferase ST8Sia V	347672
A2BCP6	ENSGAUG00000017008	ST8alpha-N-acetyl-neuraminidealpha-2,8-sialyltransferase5[Source:HGNCSymbol;Acc:17827]	A2BCP6	0.0	1887	18650	A2BCP6	siat 8E	GO:0008373	Alpha-2,8-sialyltransferase ST8Sia V	347673
A2BCP6	ENSGAUG00000017008	ST8alpha-N-acetyl-neuraminidealpha-2,8-sialyltransferase5[Source:HGNCSymbol;Acc:17827]	A2BCP6	0.0	1887	18650	A2BCP6	siat 8E	GO:0016020	Alpha-2,8-sialyltransferase ST8Sia V	347674
A2BCP6	ENSGAUG00000017008	ST8alpha-N-acetyl-neuraminidealpha-2,8-sialyltransferase5[Source:HGNCSymbol;Acc:17827]	A2BCP6	0.0	1887	18650	A2BCP6	siat 8E	GO:0016021	Alpha-2,8-sialyltransferase ST8Sia V	347675
A2BCP6	ENSGAUG00000017008	ST8alpha-N-acetyl-neuraminidealpha-2,8-sialyltransferase5[Source:HGNCSymbol;Acc:17827]	A2BCP6	0.0	1887	18650	A2BCP6	siat 8E	GO:0016740	Alpha-2,8-sialyltransferase ST8Sia V	347676
A2BCP6	ENSGAUG00000017008	ST8alpha-N-acetyl-neuraminidealpha-2,8-sialyltransferase5[Source:HGNCSymbol;Acc:17827]	A2BCP6	0.0	1887	18650	A2BCP6	siat 8E	GO:0016757	Alpha-2,8-sialyltransferase ST8Sia V	347677
A2BCP6	ENSGAUG00000017008	ST8alpha-N-acetyl-neuraminidealpha-2,8-sialyltransferase5[Source:HGNCSymbol;Acc:17827]	A2BCP6	0.0	1887	18650	A2BCP6	siat 8E	GO:0030173	Alpha-2,8-sialyltransferase ST8Sia V	347678
A2BCP6	ENSGAUG00000017008	ST8alpha-N-acetyl-neuraminidealpha-2,8-sialyltransferase5[Source:HGNCSymbol;Acc:17827]	A2BCP6	0.0	1887	18650	A2BCP6	siat 8E	GO:0030173	Alpha-2,8-sialyltransferase ST8Sia V	347679
A2BCQ0	ENSGAUG00000013018	ST8alpha-N-acetyl-neuraminidealpha-2,8-sialyltransferase2[Source:HGNCSymbol;Acc:10870]	A2BCQ0	2.75892e-166	1516	18650	A2BCQ0	siat 8B	GO:0005794	Alpha-2,8-sialyltransferase ST8Sia II	347680
A2BCQ0	ENSGAUG00000013018	ST8alpha-N-acetyl-neuraminidealpha-2,8-sialyltransferase2[Source:HGNCSymbol;Acc:10870]	A2BCQ0	2.75892e-166	1516	18650	A2BCQ0	siat 8B	GO:0006486	Alpha-2,8-sialyltransferase ST8Sia II	347681
A2BCQ0	ENSGAUG00000013018	ST8alpha-N-acetyl-neuraminidealpha-2,8-sialyltransferase2[Source:HGNCSymbol;Acc:10870]	A2BCQ0	2.75892e-166	1516	18650	A2BCQ0	siat 8B	GO:0006486	Alpha-2,8-sialyltransferase ST8Sia II	347682
A2BCQ0	ENSGAUG00000013018	ST8alpha-N-acetyl-neuraminidealpha-2,8-sialyltransferase2[Source:HGNCSymbol;Acc:10870]	A2BCQ0	2.75892e-166	1516	18650	A2BCQ0	siat 8B	GO:0008373	Alpha-2,8-sialyltransferase ST8Sia II	347683
A2BCQ0	ENSGAUG00000013018	ST8alpha-N-acetyl-neuraminidealpha-2,8-sialyltransferase2[Source:HGNCSymbol;Acc:10870]	A2BCQ0	2.75892e-166	1516	18650	A2BCQ0	siat 8B	GO:0008373	Alpha-2,8-sialyltransferase ST8Sia II	347684
A2BCQ0	ENSGAUG00000013018	ST8alpha-N-acetyl-neuraminidealpha-2,8-sialyltransferase2[Source:HGNCSymbol;Acc:10870]	A2BCQ0	2.75892e-166	1516	18650	A2BCQ0	siat 8B	GO:0016020	Alpha-2,8-sialyltransferase ST8Sia II	347685
A2BCQ0	ENSGAUG00000013018	ST8alpha-N-acetyl-neuraminidealpha-2,8-sialyltransferase2[Source:HGNCSymbol;Acc:10870]	A2BCQ0	2.75892e-166	1516	18650	A2BCQ0	siat 8B	GO:0016021	Alpha-2,8-sialyltransferase ST8Sia II	347686
A2BCQ0	ENSGAUG00000013018	ST8alpha-N-acetyl-neuraminidealpha-2,8-sialyltransferase2[Source:HGNCSymbol;Acc:10870]	A2BCQ0	2.75892e-166	1516	18650	A2BCQ0	siat 8B	GO:0016740	Alpha-2,8-sialyltransferase ST8Sia II	347687
A2BCQ0	ENSGAUG00000013018	ST8alpha-N-acetyl-neuraminidealpha-2,8-sialyltransferase2[Source:HGNCSymbol;Acc:10870]	A2BCQ0	2.75892e-166	1516	18650	A2BCQ0	siat 8B	GO:0016757	Alpha-2,8-sialyltransferase ST8Sia II	347688
A2BCQ0	ENSGAUG00000013018	ST8alpha-N-acetyl-neuraminidealpha-2,8-sialyltransferase2[Source:HGNCSymbol;Acc:10870]	A2BCQ0	2.75892e-166	1516	18650	A2BCQ0	siat 8B	GO:0030173	Alpha-2,8-sialyltransferase ST8Sia II	347689
A2BCQ0	ENSGAUG00000013018	ST8alpha-N-acetyl-neuraminidealpha-2,8-sialyltransferase2[Source:HGNCSymbol;Acc:10870]	A2BCQ0	2.75892e-166	1516	18650	A2BCQ0	siat 8B	GO:0030173	Alpha-2,8-sialyltransferase ST8Sia II	347690
A2BCQ3	ENSGAUG00000008613	ST8alpha-N-acetyl-neuraminidealpha-2,8-sialyltransferase1[Source:HGNCSymbol;Acc:10869]	A2BCQ3	3.70265e-74	720	18650	A2BCQ3	siat 8A	GO:0005794	Alpha-2,8-sialyltransferase ST8Sia I	347691
A2BCQ3	ENSGAUG00000008613	ST8alpha-N-acetyl-neuraminidealpha-2,8-sialyltransferase1[Source:HGNCSymbol;Acc:10869]	A2BCQ3	3.70265e-74	720	18650	A2BCQ3	siat 8A	GO:0006486	Alpha-2,8-sialyltransferase ST8Sia I	347692
A2BCQ3	ENSGAUG00000008613	ST8alpha-N-acetyl-neuraminidealpha-2,8-sialyltransferase1[Source:HGNCSymbol;Acc:10869]	A2BCQ3	3.70265e-74	720	18650	A2BCQ3	siat 8A	GO:0006486	Alpha-2,8-sialyltransferase ST8Sia I	347693
A2BCQ3	ENSGAUG00000008613	ST8alpha-N-acetyl-neuraminidealpha-2,8-sialyltransferase1[Source:HGNCSymbol;Acc:10869]	A2BCQ3	3.70265e-74	720	18650	A2BCQ3	siat 8A	GO:0008373	Alpha-2,8-sialyltransferase ST8Sia I	347694
A2BCQ3	ENSGAUG00000008613	ST8alpha-N-acetyl-neuraminidealpha-2,8-sialyltransferase1[Source:HGNCSymbol;Acc:10869]	A2BCQ3	3.70265e-74	720	18650	A2BCQ3	siat 8A	GO:0008373	Alpha-2,8-sialyltransferase ST8Sia I	347695
A2BCQ3	ENSGAUG00000008613	ST8alpha-N-acetyl-neuraminidealpha-2,8-sialyltransferase1[Source:HGNCSymbol;Acc:10869]	A2BCQ3	3.70265e-74	720	18650	A2BCQ3	siat 8A	GO:0016020	Alpha-2,8-sialyltransferase ST8Sia I	347696
A2BCQ3	ENSGAUG00000008613	ST8alpha-N-acetyl-neuraminidealpha-2,8-sialyltransferase1[Source:HGNCSymbol;Acc:10869]	A2BCQ3	3.70265e-74	720	18650	A2BCQ3	siat 8A	GO:0016021	Alpha-2,8-sialyltransferase ST8Sia I	347697
A2BCQ3	ENSGAUG00000008613	ST8alpha-N-acetyl-neuraminidealpha-2,8-sialyltransferase1[Source:HGNCSymbol;Acc:10869]	A2BCQ3	3.70265e-74	720	18650	A2BCQ3	siat 8A	GO:0016740	Alpha-2,8-sialyltransferase ST8Sia I	347698
A2BCQ3	ENSGAUG00000008613	ST8alpha-N-acetyl-neuraminidealpha-2,8-sialyltransferase1[Source:HGNCSymbol;Acc:10869]	A2BCQ3	3.70265e-74	720	18650	A2BCQ3	siat 8A	GO:0016757	Alpha-2,8-sialyltransferase ST8Sia I	347699
A2BCQ3	ENSGAUG00000008613	ST8alpha-N-acetyl-neuraminidealpha-2,8-sialyltransferase1[Source:HGNCSymbol;Acc:10869]	A2BCQ3	3.70265e-74	720	18650	A2BCQ3	siat 8A	GO:0030173	Alpha-2,8-sialyltransferase ST8Sia I	347700
A2BCQ3	ENSGAUG00000008613	ST8alpha-N-acetyl-neuraminidealpha-2,8-sialyltransferase1[Source:HGNCSymbol;Acc:10869]	A2BCQ3	3.70265e-74	720	18650	A2BCQ3	siat 8A	GO:0030173	Alpha-2,8-sialyltransferase ST8Sia I	347701
A2BDK1	ENSGAUG00000013663		A2BDK1	1.37682e-39	422	18650	A2BDK1	prp2a	GO:0005509	Prion protein 2A PrP2A	347702
A2BDK1	ENSGAUG00000013663		A2BDK1	1.37682e-39	422	18650	A2BDK1	prp2a	GO:0005544	Prion protein 2A PrP2A	347703
A2BDK1	ENSGAUG00000013663		A2BDK1	1.37682e-39	422	18650	A2BDK1	prp2a	GO:0016020	Prion protein 2A PrP2A	347704
A2BDK1	ENSGAUG00000013663		A2BDK1	1.37682e-39	422	18650	A2BDK1	prp2a	GO:0051260	Prion protein 2A PrP2A	347705
A2BEA6	ENSGAUG00000004013		A2BEA6	3.01315e-61	605	18650	A2BEA6	arid3a	GO:0003677	AT-rich interactive domain-containing protein 3A	347706
A2BEA6	ENSGAUG00000004013	1	A2BEA6	7.40181e-63	617	18650	A2BEA6	arid3a	GO:0003677	AT-rich interactive domain-containing protein 3A	347707
A2BEA6	ENSGAUG00000004013		A2BEA6	3.01315e-61	605	18650	A2BEA6	arid3a	GO:0003677	AT-rich interactive domain-containing protein 3A	347708
A2BEA6	ENSGAUG00000004013	1	A2BEA6	7.40181e-63	617	18650	A2BEA6	arid3a	GO:0003677	AT-rich interactive domain-containing protein 3A	347709
A2BEA6	ENSGAUG00000004013		A2BEA6	3.01315e-61	605	18650	A2BEA6	arid3a	GO:0005622	AT-rich interactive domain-containing protein 3A	347710
A2BEA6	ENSGAUG00000004013	1	A2BEA6	7.40181e-63	617	18650	A2BEA6	arid3a	GO:0005622	AT-rich interactive domain-containing protein 3A	347711
A2BEA6	ENSGAUG00000004013		A2BEA6	3.01315e-61	605	18650	A2BEA6	arid3a	GO:0005634	AT-rich interactive domain-containing protein 3A	347712
A2BEA6	ENSGAUG00000004013	1	A2BEA6	7.40181e-63	617	18650	A2BEA6	arid3a	GO:0005634	AT-rich interactive domain-containing protein 3A	347713
A2BEA6	ENSGAUG00000004013		A2BEA6	3.01315e-61	605	18650	A2BEA6	arid3a	GO:0005634	AT-rich interactive domain-containing protein 3A	347714
A2BEA6	ENSGAUG00000004013	1	A2BEA6	7.40181e-63	617	18650	A2BEA6	arid3a	GO:0005634	AT-rich interactive domain-containing protein 3A	347715
A2BEA6	ENSGAUG00000004013		A2BEA6	3.01315e-61	605	18650	A2BEA6	arid3a	GO:0005737	AT-rich interactive domain-containing protein 3A	347716
A2BEA6	ENSGAUG00000004013	1	A2BEA6	7.40181e-63	617	18650	A2BEA6	arid3a	GO:0005737	AT-rich interactive domain-containing protein 3A	347717
A2BEA6	ENSGAUG00000004013		A2BEA6	3.01315e-61	605	18650	A2BEA6	arid3a	GO:0005737	AT-rich interactive domain-containing protein 3A	347718
A2BEA6	ENSGAUG00000004013	1	A2BEA6	7.40181e-63	617	18650	A2BEA6	arid3a	GO:0005737	AT-rich interactive domain-containing protein 3A	347719
A2BEA6	ENSGAUG00000004013		A2BEA6	3.01315e-61	605	18650	A2BEA6	arid3a	GO:0006351	AT-rich interactive domain-containing protein 3A	347720
A2BEA6	ENSGAUG00000004013	1	A2BEA6	7.40181e-63	617	18650	A2BEA6	arid3a	GO:0006351	AT-rich interactive domain-containing protein 3A	347721
A2BEA6	ENSGAUG00000004013		A2BEA6	3.01315e-61	605	18650	A2BEA6	arid3a	GO:0006355	AT-rich interactive domain-containing protein 3A	347722
A2BEA6	ENSGAUG00000004013	1	A2BEA6	7.40181e-63	617	18650	A2BEA6	arid3a	GO:0006355	AT-rich interactive domain-containing protein 3A	347723
A2BEG0	ENSGAUG00000008927	ATPase,H+transporting,lysosomalV0subunita2[Source:HGNCSymbol;Acc:18481]	A2BEG0	0.0	1720	18650	A2BEG0	si:ch211-106a19.2	GO:0015078	Si:ch211-106a19.2	347724
A2BEG0	ENSGAUG00000008927	ATPase,H+transporting,lysosomalV0subunita2[Source:HGNCSymbol;Acc:18481]	A2BEG0	0.0	1720	18650	A2BEG0	si:ch211-106a19.2	GO:0015991	Si:ch211-106a19.2	347725
A2BEG0	ENSGAUG00000008927	ATPase,H+transporting,lysosomalV0subunita2[Source:HGNCSymbol;Acc:18481]	A2BEG0	0.0	1720	18650	A2BEG0	si:ch211-106a19.2	GO:0033177	Si:ch211-106a19.2	347726
A2BEG1	ENSGAUG00000012242	oxysterolbindingprotein2[Source:HGNCSymbol;Acc:8504]	A2BEG1	0.0	2597	18650	A2BEG1	si:ch211-106a19.1	GO:0006810	Oxysterol-binding protein	347727
A2BEG1	ENSGAUG00000012242	oxysterolbindingprotein2[Source:HGNCSymbol;Acc:8504]	A2BEG1	0.0	2597	18650	A2BEG1	si:ch211-106a19.1	GO:0006869	Oxysterol-binding protein	347728
A2BEN1	ENSGAUG00000002483	ATPase,H+transporting,lysosomal70kDa,V1subunitA[Source:HGNCSymbol;Acc:851]	A2BEN1	0.0	2004	18650	A2BEN1	atp6v1al	GO:0005524	Uncharacterized protein	347729
A2BEN1	ENSGAUG00000015627	ATPase,H+transporting,lysosomal70kDa,V1subunitA[Source:HGNCSymbol;Acc:851]	A2BEN1	0.0	2971	18650	A2BEN1	atp6v1al	GO:0005524	Uncharacterized protein	347730
A2BEN1	ENSGAUG00000002483	ATPase,H+transporting,lysosomal70kDa,V1subunitA[Source:HGNCSymbol;Acc:851]	A2BEN1	0.0	2004	18650	A2BEN1	atp6v1al	GO:0005524	Uncharacterized protein	347731
A2BEN1	ENSGAUG00000015627	ATPase,H+transporting,lysosomal70kDa,V1subunitA[Source:HGNCSymbol;Acc:851]	A2BEN1	0.0	2971	18650	A2BEN1	atp6v1al	GO:0005524	Uncharacterized protein	347732
A2BEN1	ENSGAUG00000002483	ATPase,H+transporting,lysosomal70kDa,V1subunitA[Source:HGNCSymbol;Acc:851]	A2BEN1	0.0	2004	18650	A2BEN1	atp6v1al	GO:0006810	Uncharacterized protein	347733
A2BEN1	ENSGAUG00000015627	ATPase,H+transporting,lysosomal70kDa,V1subunitA[Source:HGNCSymbol;Acc:851]	A2BEN1	0.0	2971	18650	A2BEN1	atp6v1al	GO:0006810	Uncharacterized protein	347734
A2BEN1	ENSGAUG00000002483	ATPase,H+transporting,lysosomal70kDa,V1subunitA[Source:HGNCSymbol;Acc:851]	A2BEN1	0.0	2004	18650	A2BEN1	atp6v1al	GO:0006811	Uncharacterized protein	347735
A2BEN1	ENSGAUG00000015627	ATPase,H+transporting,lysosomal70kDa,V1subunitA[Source:HGNCSymbol;Acc:851]	A2BEN1	0.0	2971	18650	A2BEN1	atp6v1al	GO:0006811	Uncharacterized protein	347736
A2BEN1	ENSGAUG00000002483	ATPase,H+transporting,lysosomal70kDa,V1subunitA[Source:HGNCSymbol;Acc:851]	A2BEN1	0.0	2004	18650	A2BEN1	atp6v1al	GO:0006874	Uncharacterized protein	347737
A2BEN1	ENSGAUG00000015627	ATPase,H+transporting,lysosomal70kDa,V1subunitA[Source:HGNCSymbol;Acc:851]	A2BEN1	0.0	2971	18650	A2BEN1	atp6v1al	GO:0006874	Uncharacterized protein	347738
A2BEN1	ENSGAUG00000002483	ATPase,H+transporting,lysosomal70kDa,V1subunitA[Source:HGNCSymbol;Acc:851]	A2BEN1	0.0	2004	18650	A2BEN1	atp6v1al	GO:0006883	Uncharacterized protein	347739
A2BEN1	ENSGAUG00000015627	ATPase,H+transporting,lysosomal70kDa,V1subunitA[Source:HGNCSymbol;Acc:851]	A2BEN1	0.0	2971	18650	A2BEN1	atp6v1al	GO:0006883	Uncharacterized protein	347740
A2BEN1	ENSGAUG00000002483	ATPase,H+transporting,lysosomal70kDa,V1subunitA[Source:HGNCSymbol;Acc:851]	A2BEN1	0.0	2004	18650	A2BEN1	atp6v1al	GO:0009651	Uncharacterized protein	347741
A2BEN1	ENSGAUG00000015627	ATPase,H+transporting,lysosomal70kDa,V1subunitA[Source:HGNCSymbol;Acc:851]	A2BEN1	0.0	2971	18650	A2BEN1	atp6v1al	GO:0009651	Uncharacterized protein	347742
A2BEN1	ENSGAUG00000002483	ATPase,H+transporting,lysosomal70kDa,V1subunitA[Source:HGNCSymbol;Acc:851]	A2BEN1	0.0	2004	18650	A2BEN1	atp6v1al	GO:0010447	Uncharacterized protein	347743
A2BEN1	ENSGAUG00000015627	ATPase,H+transporting,lysosomal70kDa,V1subunitA[Source:HGNCSymbol;Acc:851]	A2BEN1	0.0	2971	18650	A2BEN1	atp6v1al	GO:0010447	Uncharacterized protein	347744
A2BEN1	ENSGAUG00000002483	ATPase,H+transporting,lysosomal70kDa,V1subunitA[Source:HGNCSymbol;Acc:851]	A2BEN1	0.0	2004	18650	A2BEN1	atp6v1al	GO:0015078	Uncharacterized protein	347745
A2BEN1	ENSGAUG00000015627	ATPase,H+transporting,lysosomal70kDa,V1subunitA[Source:HGNCSymbol;Acc:851]	A2BEN1	0.0	2971	18650	A2BEN1	atp6v1al	GO:0015078	Uncharacterized protein	347746
A2BEN1	ENSGAUG00000002483	ATPase,H+transporting,lysosomal70kDa,V1subunitA[Source:HGNCSymbol;Acc:851]	A2BEN1	0.0	2004	18650	A2BEN1	atp6v1al	GO:0015991	Uncharacterized protein	347747
A2BEN1	ENSGAUG00000015627	ATPase,H+transporting,lysosomal70kDa,V1subunitA[Source:HGNCSymbol;Acc:851]	A2BEN1	0.0	2971	18650	A2BEN1	atp6v1al	GO:0015991	Uncharacterized protein	347748
A2BEN1	ENSGAUG00000002483	ATPase,H+transporting,lysosomal70kDa,V1subunitA[Source:HGNCSymbol;Acc:851]	A2BEN1	0.0	2004	18650	A2BEN1	atp6v1al	GO:0015991	Uncharacterized protein	347749
A2BEN1	ENSGAUG00000015627	ATPase,H+transporting,lysosomal70kDa,V1subunitA[Source:HGNCSymbol;Acc:851]	A2BEN1	0.0	2971	18650	A2BEN1	atp6v1al	GO:0015991	Uncharacterized protein	347750
A2BEN1	ENSGAUG00000002483	ATPase,H+transporting,lysosomal70kDa,V1subunitA[Source:HGNCSymbol;Acc:851]	A2BEN1	0.0	2004	18650	A2BEN1	atp6v1al	GO:0015992	Uncharacterized protein	347751
A2BEN1	ENSGAUG00000015627	ATPase,H+transporting,lysosomal70kDa,V1subunitA[Source:HGNCSymbol;Acc:851]	A2BEN1	0.0	2971	18650	A2BEN1	atp6v1al	GO:0015992	Uncharacterized protein	347752
A2BEN1	ENSGAUG00000002483	ATPase,H+transporting,lysosomal70kDa,V1subunitA[Source:HGNCSymbol;Acc:851]	A2BEN1	0.0	2004	18650	A2BEN1	atp6v1al	GO:0015992	Uncharacterized protein	347753
A2BEN1	ENSGAUG00000015627	ATPase,H+transporting,lysosomal70kDa,V1subunitA[Source:HGNCSymbol;Acc:851]	A2BEN1	0.0	2971	18650	A2BEN1	atp6v1al	GO:0015992	Uncharacterized protein	347754
A2BEN1	ENSGAUG00000002483	ATPase,H+transporting,lysosomal70kDa,V1subunitA[Source:HGNCSymbol;Acc:851]	A2BEN1	0.0	2004	18650	A2BEN1	atp6v1al	GO:0015992	Uncharacterized protein	347755
A2BEN1	ENSGAUG00000015627	ATPase,H+transporting,lysosomal70kDa,V1subunitA[Source:HGNCSymbol;Acc:851]	A2BEN1	0.0	2971	18650	A2BEN1	atp6v1al	GO:0015992	Uncharacterized protein	347756
A2BEN1	ENSGAUG00000002483	ATPase,H+transporting,lysosomal70kDa,V1subunitA[Source:HGNCSymbol;Acc:851]	A2BEN1	0.0	2004	18650	A2BEN1	atp6v1al	GO:0015992	Uncharacterized protein	347757
A2BEN1	ENSGAUG00000015627	ATPase,H+transporting,lysosomal70kDa,V1subunitA[Source:HGNCSymbol;Acc:851]	A2BEN1	0.0	2971	18650	A2BEN1	atp6v1al	GO:0015992	Uncharacterized protein	347758
A2BEN1	ENSGAUG00000002483	ATPase,H+transporting,lysosomal70kDa,V1subunitA[Source:HGNCSymbol;Acc:851]	A2BEN1	0.0	2004	18650	A2BEN1	atp6v1al	GO:0016469	Uncharacterized protein	347759
A2BEN1	ENSGAUG00000015627	ATPase,H+transporting,lysosomal70kDa,V1subunitA[Source:HGNCSymbol;Acc:851]	A2BEN1	0.0	2971	18650	A2BEN1	atp6v1al	GO:0016469	Uncharacterized protein	347760
A2BEN1	ENSGAUG00000002483	ATPase,H+transporting,lysosomal70kDa,V1subunitA[Source:HGNCSymbol;Acc:851]	A2BEN1	0.0	2004	18650	A2BEN1	atp6v1al	GO:0016469	Uncharacterized protein	347761
A2BEN1	ENSGAUG00000015627	ATPase,H+transporting,lysosomal70kDa,V1subunitA[Source:HGNCSymbol;Acc:851]	A2BEN1	0.0	2971	18650	A2BEN1	atp6v1al	GO:0016469	Uncharacterized protein	347762
A2BEN1	ENSGAUG00000002483	ATPase,H+transporting,lysosomal70kDa,V1subunitA[Source:HGNCSymbol;Acc:851]	A2BEN1	0.0	2004	18650	A2BEN1	atp6v1al	GO:0016820	Uncharacterized protein	347763
A2BEN1	ENSGAUG00000015627	ATPase,H+transporting,lysosomal70kDa,V1subunitA[Source:HGNCSymbol;Acc:851]	A2BEN1	0.0	2971	18650	A2BEN1	atp6v1al	GO:0016820	Uncharacterized protein	347764
A2BEN1	ENSGAUG00000002483	ATPase,H+transporting,lysosomal70kDa,V1subunitA[Source:HGNCSymbol;Acc:851]	A2BEN1	0.0	2004	18650	A2BEN1	atp6v1al	GO:0033178	Uncharacterized protein	347765
A2BEN1	ENSGAUG00000015627	ATPase,H+transporting,lysosomal70kDa,V1subunitA[Source:HGNCSymbol;Acc:851]	A2BEN1	0.0	2971	18650	A2BEN1	atp6v1al	GO:0033178	Uncharacterized protein	347766
A2BEN1	ENSGAUG00000002483	ATPase,H+transporting,lysosomal70kDa,V1subunitA[Source:HGNCSymbol;Acc:851]	A2BEN1	0.0	2004	18650	A2BEN1	atp6v1al	GO:0033180	Uncharacterized protein	347767
A2BEN1	ENSGAUG00000015627	ATPase,H+transporting,lysosomal70kDa,V1subunitA[Source:HGNCSymbol;Acc:851]	A2BEN1	0.0	2971	18650	A2BEN1	atp6v1al	GO:0033180	Uncharacterized protein	347768
A2BEN1	ENSGAUG00000002483	ATPase,H+transporting,lysosomal70kDa,V1subunitA[Source:HGNCSymbol;Acc:851]	A2BEN1	0.0	2004	18650	A2BEN1	atp6v1al	GO:0046034	Uncharacterized protein	347769
A2BEN1	ENSGAUG00000015627	ATPase,H+transporting,lysosomal70kDa,V1subunitA[Source:HGNCSymbol;Acc:851]	A2BEN1	0.0	2971	18650	A2BEN1	atp6v1al	GO:0046034	Uncharacterized protein	347770
A2BEN1	ENSGAUG00000002483	ATPase,H+transporting,lysosomal70kDa,V1subunitA[Source:HGNCSymbol;Acc:851]	A2BEN1	0.0	2004	18650	A2BEN1	atp6v1al	GO:0046034	Uncharacterized protein	347771
A2BEN1	ENSGAUG00000015627	ATPase,H+transporting,lysosomal70kDa,V1subunitA[Source:HGNCSymbol;Acc:851]	A2BEN1	0.0	2971	18650	A2BEN1	atp6v1al	GO:0046034	Uncharacterized protein	347772
A2BEN1	ENSGAUG00000002483	ATPase,H+transporting,lysosomal70kDa,V1subunitA[Source:HGNCSymbol;Acc:851]	A2BEN1	0.0	2004	18650	A2BEN1	atp6v1al	GO:0046933	Uncharacterized protein	347773
A2BEN1	ENSGAUG00000015627	ATPase,H+transporting,lysosomal70kDa,V1subunitA[Source:HGNCSymbol;Acc:851]	A2BEN1	0.0	2971	18650	A2BEN1	atp6v1al	GO:0046933	Uncharacterized protein	347774
A2BEN1	ENSGAUG00000002483	ATPase,H+transporting,lysosomal70kDa,V1subunitA[Source:HGNCSymbol;Acc:851]	A2BEN1	0.0	2004	18650	A2BEN1	atp6v1al	GO:0046933	Uncharacterized protein	347775
A2BEN1	ENSGAUG00000015627	ATPase,H+transporting,lysosomal70kDa,V1subunitA[Source:HGNCSymbol;Acc:851]	A2BEN1	0.0	2971	18650	A2BEN1	atp6v1al	GO:0046933	Uncharacterized protein	347776
A2BEN1	ENSGAUG00000002483	ATPase,H+transporting,lysosomal70kDa,V1subunitA[Source:HGNCSymbol;Acc:851]	A2BEN1	0.0	2004	18650	A2BEN1	atp6v1al	GO:0046933	Uncharacterized protein	347777
A2BEN1	ENSGAUG00000015627	ATPase,H+transporting,lysosomal70kDa,V1subunitA[Source:HGNCSymbol;Acc:851]	A2BEN1	0.0	2971	18650	A2BEN1	atp6v1al	GO:0046933	Uncharacterized protein	347778
A2BEN1	ENSGAUG00000002483	ATPase,H+transporting,lysosomal70kDa,V1subunitA[Source:HGNCSymbol;Acc:851]	A2BEN1	0.0	2004	18650	A2BEN1	atp6v1al	GO:0046961	Uncharacterized protein	347779
A2BEN1	ENSGAUG00000015627	ATPase,H+transporting,lysosomal70kDa,V1subunitA[Source:HGNCSymbol;Acc:851]	A2BEN1	0.0	2971	18650	A2BEN1	atp6v1al	GO:0046961	Uncharacterized protein	347780
A2BEN1	ENSGAUG00000002483	ATPase,H+transporting,lysosomal70kDa,V1subunitA[Source:HGNCSymbol;Acc:851]	A2BEN1	0.0	2004	18650	A2BEN1	atp6v1al	GO:0046961	Uncharacterized protein	347781
A2BEN1	ENSGAUG00000015627	ATPase,H+transporting,lysosomal70kDa,V1subunitA[Source:HGNCSymbol;Acc:851]	A2BEN1	0.0	2971	18650	A2BEN1	atp6v1al	GO:0046961	Uncharacterized protein	347782
A2BEN1	ENSGAUG00000002483	ATPase,H+transporting,lysosomal70kDa,V1subunitA[Source:HGNCSymbol;Acc:851]	A2BEN1	0.0	2004	18650	A2BEN1	atp6v1al	GO:0046961	Uncharacterized protein	347783
A2BEN1	ENSGAUG00000015627	ATPase,H+transporting,lysosomal70kDa,V1subunitA[Source:HGNCSymbol;Acc:851]	A2BEN1	0.0	2971	18650	A2BEN1	atp6v1al	GO:0046961	Uncharacterized protein	347784
A2BF65	ENSGAUG00000005103		A2BF65	6.386e-89	847	18650	A2BF65	onecutl	GO:0003677	One cut domain, family member, like	347785
A2BF65	ENSGAUG00000005103		A2BF65	6.386e-89	847	18650	A2BF65	onecutl	GO:0003677	One cut domain, family member, like	347786
A2BF65	ENSGAUG00000005103		A2BF65	6.386e-89	847	18650	A2BF65	onecutl	GO:0003677	One cut domain, family member, like	347787
A2BF65	ENSGAUG00000005103		A2BF65	6.386e-89	847	18650	A2BF65	onecutl	GO:0003677	One cut domain, family member, like	347788
A2BF65	ENSGAUG00000005103		A2BF65	6.386e-89	847	18650	A2BF65	onecutl	GO:0003677	One cut domain, family member, like	347789
A2BF65	ENSGAUG00000005103		A2BF65	6.386e-89	847	18650	A2BF65	onecutl	GO:0003700	One cut domain, family member, like	347790
A2BF65	ENSGAUG00000005103		A2BF65	6.386e-89	847	18650	A2BF65	onecutl	GO:0005634	One cut domain, family member, like	347791
A2BF65	ENSGAUG00000005103		A2BF65	6.386e-89	847	18650	A2BF65	onecutl	GO:0005634	One cut domain, family member, like	347792
A2BF65	ENSGAUG00000005103		A2BF65	6.386e-89	847	18650	A2BF65	onecutl	GO:0006351	One cut domain, family member, like	347793
A2BF65	ENSGAUG00000005103		A2BF65	6.386e-89	847	18650	A2BF65	onecutl	GO:0006355	One cut domain, family member, like	347794
A2BF65	ENSGAUG00000005103		A2BF65	6.386e-89	847	18650	A2BF65	onecutl	GO:0006355	One cut domain, family member, like	347795
A2BF65	ENSGAUG00000005103		A2BF65	6.386e-89	847	18650	A2BF65	onecutl	GO:0043565	One cut domain, family member, like	347796
A2BFD2	ENSGAUG00000007128	DEAD(Asp-Glu-Ala-Asp)boxpolypeptide31[Source:HGNCSymbol;Acc:16715]	A2BFD2	8.97364e-94	888	18650	A2BFD2	si:ch211-89p1.3	GO:0000166	Novel protein (LOC558111)	347797
A2BFD2	ENSGAUG00000007128	DEAD(Asp-Glu-Ala-Asp)boxpolypeptide31[Source:HGNCSymbol;Acc:16715]	A2BFD2	8.97364e-94	888	18650	A2BFD2	si:ch211-89p1.3	GO:0003676	Novel protein (LOC558111)	347798
A2BFD2	ENSGAUG00000007128	DEAD(Asp-Glu-Ala-Asp)boxpolypeptide31[Source:HGNCSymbol;Acc:16715]	A2BFD2	8.97364e-94	888	18650	A2BFD2	si:ch211-89p1.3	GO:0003676	Novel protein (LOC558111)	347799
A2BFD2	ENSGAUG00000007128	DEAD(Asp-Glu-Ala-Asp)boxpolypeptide31[Source:HGNCSymbol;Acc:16715]	A2BFD2	8.97364e-94	888	18650	A2BFD2	si:ch211-89p1.3	GO:0003676	Novel protein (LOC558111)	347800
A2BFD2	ENSGAUG00000007128	DEAD(Asp-Glu-Ala-Asp)boxpolypeptide31[Source:HGNCSymbol;Acc:16715]	A2BFD2	8.97364e-94	888	18650	A2BFD2	si:ch211-89p1.3	GO:0004386	Novel protein (LOC558111)	347801
A2BFD2	ENSGAUG00000007128	DEAD(Asp-Glu-Ala-Asp)boxpolypeptide31[Source:HGNCSymbol;Acc:16715]	A2BFD2	8.97364e-94	888	18650	A2BFD2	si:ch211-89p1.3	GO:0004386	Novel protein (LOC558111)	347802
A2BFD2	ENSGAUG00000007128	DEAD(Asp-Glu-Ala-Asp)boxpolypeptide31[Source:HGNCSymbol;Acc:16715]	A2BFD2	8.97364e-94	888	18650	A2BFD2	si:ch211-89p1.3	GO:0005524	Novel protein (LOC558111)	347803
A2BFD2	ENSGAUG00000007128	DEAD(Asp-Glu-Ala-Asp)boxpolypeptide31[Source:HGNCSymbol;Acc:16715]	A2BFD2	8.97364e-94	888	18650	A2BFD2	si:ch211-89p1.3	GO:0005524	Novel protein (LOC558111)	347804
A2BFD2	ENSGAUG00000007128	DEAD(Asp-Glu-Ala-Asp)boxpolypeptide31[Source:HGNCSymbol;Acc:16715]	A2BFD2	8.97364e-94	888	18650	A2BFD2	si:ch211-89p1.3	GO:0005524	Novel protein (LOC558111)	347805
A2BFD2	ENSGAUG00000007128	DEAD(Asp-Glu-Ala-Asp)boxpolypeptide31[Source:HGNCSymbol;Acc:16715]	A2BFD2	8.97364e-94	888	18650	A2BFD2	si:ch211-89p1.3	GO:0005524	Novel protein (LOC558111)	347806
A2BFD2	ENSGAUG00000007128	DEAD(Asp-Glu-Ala-Asp)boxpolypeptide31[Source:HGNCSymbol;Acc:16715]	A2BFD2	8.97364e-94	888	18650	A2BFD2	si:ch211-89p1.3	GO:0008026	Novel protein (LOC558111)	347807
A2BFD2	ENSGAUG00000007128	DEAD(Asp-Glu-Ala-Asp)boxpolypeptide31[Source:HGNCSymbol;Acc:16715]	A2BFD2	8.97364e-94	888	18650	A2BFD2	si:ch211-89p1.3	GO:0008026	Novel protein (LOC558111)	347808
A2BFD2	ENSGAUG00000007128	DEAD(Asp-Glu-Ala-Asp)boxpolypeptide31[Source:HGNCSymbol;Acc:16715]	A2BFD2	8.97364e-94	888	18650	A2BFD2	si:ch211-89p1.3	GO:0016787	Novel protein (LOC558111)	347809
A2BFR4	ENSGAUG00000001360	zincfinger,MYND-typecontaining19[Source:HGNCSymbol;Acc:21146]	A2BFR4	4.55806e-73	709	18650	A2BFR4	si:ch211-268m12.6	GO:0008270	Zinc finger, MYND domain containing 19	347810
A2BFR4	ENSGAUG00000001360	zincfinger,MYND-typecontaining19[Source:HGNCSymbol;Acc:21146]	A2BFR4	4.55806e-73	709	18650	A2BFR4	si:ch211-268m12.6	GO:0046872	Zinc finger, MYND domain containing 19	347811
A2BFV2	ENSGAUG00000016478	majorfacilitatorsuperfamilydomaincontaining3[Source:HGNCSymbol;Acc:25157]	A2BFV2	3.3283e-66	653	18650	A2BFV2	MFSD3	GO:0016021	Novel protein similar to vertebrate major facilitator superfamily domain containing 3 (MFSD3)	347812
A2BFV2	ENSGAUG00000016478	majorfacilitatorsuperfamilydomaincontaining3[Source:HGNCSymbol;Acc:25157]	A2BFV2	3.3283e-66	653	18650	A2BFV2	MFSD3	GO:0055085	Novel protein similar to vertebrate major facilitator superfamily domain containing 3 (MFSD3)	347813
A2BG14	ENSGAUG00000008070	guaninedeaminase[Source:HGNCSymbol;Acc:4212]	A2BG14	7.91272e-130	1202	18650	A2BG14	CH211-200L16.1	GO:0005575	Novel protein (Zgc:112282)	347814
A2BG14	ENSGAUG00000008070	guaninedeaminase[Source:HGNCSymbol;Acc:4212]	A2BG14	7.91272e-130	1202	18650	A2BG14	CH211-200L16.1	GO:0008150	Novel protein (Zgc:112282)	347815
A2BG14	ENSGAUG00000008070	guaninedeaminase[Source:HGNCSymbol;Acc:4212]	A2BG14	7.91272e-130	1202	18650	A2BG14	CH211-200L16.1	GO:0008270	Novel protein (Zgc:112282)	347816
A2BG14	ENSGAUG00000008070	guaninedeaminase[Source:HGNCSymbol;Acc:4212]	A2BG14	7.91272e-130	1202	18650	A2BG14	CH211-200L16.1	GO:0008892	Novel protein (Zgc:112282)	347817
A2BG14	ENSGAUG00000008070	guaninedeaminase[Source:HGNCSymbol;Acc:4212]	A2BG14	7.91272e-130	1202	18650	A2BG14	CH211-200L16.1	GO:0016787	Novel protein (Zgc:112282)	347818
A2BG20	ENSGAUG00000011452		A2BG20	4.01069e-27	312	18650	A2BG20	Dr.84104	GO:0003676	Novel protein	347819
A2BG20	ENSGAUG00000011452		A2BG20	4.01069e-27	312	18650	A2BG20	Dr.84104	GO:0005622	Novel protein	347820
A2BG20	ENSGAUG00000011452		A2BG20	4.01069e-27	312	18650	A2BG20	Dr.84104	GO:0005622	Novel protein	347821
A2BG20	ENSGAUG00000011452		A2BG20	4.01069e-27	312	18650	A2BG20	Dr.84104	GO:0008270	Novel protein	347822
A2BG20	ENSGAUG00000011452		A2BG20	4.01069e-27	312	18650	A2BG20	Dr.84104	GO:0008270	Novel protein	347823
A2BG43	ENSGAUG00000009782	glycolipidtransferprotein[Source:HGNCSymbol;Acc:24867]	A2BG43	2.7856e-73	708	18650	A2BG43	gltp	GO:0005737	Glycolipid transfer protein	347824
A2BG43	ENSGAUG00000009782	glycolipidtransferprotein[Source:HGNCSymbol;Acc:24867]	A2BG43	2.7856e-73	708	18650	A2BG43	gltp	GO:0005737	Glycolipid transfer protein	347825
A2BG43	ENSGAUG00000009782	glycolipidtransferprotein[Source:HGNCSymbol;Acc:24867]	A2BG43	2.7856e-73	708	18650	A2BG43	gltp	GO:0005737	Glycolipid transfer protein	347826
A2BG43	ENSGAUG00000009782	glycolipidtransferprotein[Source:HGNCSymbol;Acc:24867]	A2BG43	2.7856e-73	708	18650	A2BG43	gltp	GO:0006810	Glycolipid transfer protein	347827
A2BG43	ENSGAUG00000009782	glycolipidtransferprotein[Source:HGNCSymbol;Acc:24867]	A2BG43	2.7856e-73	708	18650	A2BG43	gltp	GO:0006869	Glycolipid transfer protein	347828
A2BG43	ENSGAUG00000009782	glycolipidtransferprotein[Source:HGNCSymbol;Acc:24867]	A2BG43	2.7856e-73	708	18650	A2BG43	gltp	GO:0017089	Glycolipid transfer protein	347829
A2BG43	ENSGAUG00000009782	glycolipidtransferprotein[Source:HGNCSymbol;Acc:24867]	A2BG43	2.7856e-73	708	18650	A2BG43	gltp	GO:0046836	Glycolipid transfer protein	347830
A2BG43	ENSGAUG00000009782	glycolipidtransferprotein[Source:HGNCSymbol;Acc:24867]	A2BG43	2.7856e-73	708	18650	A2BG43	gltp	GO:0051861	Glycolipid transfer protein	347831
A2BGK0	ENSGAUG00000002776	CDP-diacylglycerolsynthase(phosphatidatecytidylyltransferase)2[Source:HGNCSymbol;Acc:1801]	A2BGK0	2.35197e-169	1543	18650	A2BGK0	cds2	GO:0004605	Phosphatidate cytidylyltransferase	347832
A2BGK0	ENSGAUG00000002776	CDP-diacylglycerolsynthase(phosphatidatecytidylyltransferase)2[Source:HGNCSymbol;Acc:1801]	A2BGK0	2.35197e-169	1543	18650	A2BGK0	cds2	GO:0004605	Phosphatidate cytidylyltransferase	347833
A2BGK0	ENSGAUG00000002776	CDP-diacylglycerolsynthase(phosphatidatecytidylyltransferase)2[Source:HGNCSymbol;Acc:1801]	A2BGK0	2.35197e-169	1543	18650	A2BGK0	cds2	GO:0016020	Phosphatidate cytidylyltransferase	347834
A2BGK0	ENSGAUG00000002776	CDP-diacylglycerolsynthase(phosphatidatecytidylyltransferase)2[Source:HGNCSymbol;Acc:1801]	A2BGK0	2.35197e-169	1543	18650	A2BGK0	cds2	GO:0016021	Phosphatidate cytidylyltransferase	347835
A2BGK0	ENSGAUG00000002776	CDP-diacylglycerolsynthase(phosphatidatecytidylyltransferase)2[Source:HGNCSymbol;Acc:1801]	A2BGK0	2.35197e-169	1543	18650	A2BGK0	cds2	GO:0016740	Phosphatidate cytidylyltransferase	347836
A2BGK0	ENSGAUG00000002776	CDP-diacylglycerolsynthase(phosphatidatecytidylyltransferase)2[Source:HGNCSymbol;Acc:1801]	A2BGK0	2.35197e-169	1543	18650	A2BGK0	cds2	GO:0016772	Phosphatidate cytidylyltransferase	347837
A2BGK0	ENSGAUG00000002776	CDP-diacylglycerolsynthase(phosphatidatecytidylyltransferase)2[Source:HGNCSymbol;Acc:1801]	A2BGK0	2.35197e-169	1543	18650	A2BGK0	cds2	GO:0016779	Phosphatidate cytidylyltransferase	347838
A2BGL0	ENSGAUG00000018796		A2BGL0	0.00200302	105	18650	A2BGL0	papolg	GO:0003723	Uncharacterized protein	347839
A2BGL0	ENSGAUG00000018796		A2BGL0	0.00200302	105	18650	A2BGL0	papolg	GO:0003723	Uncharacterized protein	347840
A2BGL0	ENSGAUG00000018796		A2BGL0	0.00200302	105	18650	A2BGL0	papolg	GO:0004652	Uncharacterized protein	347841
A2BGL0	ENSGAUG00000018796		A2BGL0	0.00200302	105	18650	A2BGL0	papolg	GO:0004652	Uncharacterized protein	347842
A2BGL0	ENSGAUG00000018796		A2BGL0	0.00200302	105	18650	A2BGL0	papolg	GO:0004652	Uncharacterized protein	347843
A2BGL0	ENSGAUG00000018796		A2BGL0	0.00200302	105	18650	A2BGL0	papolg	GO:0005634	Uncharacterized protein	347844
A2BGL0	ENSGAUG00000018796		A2BGL0	0.00200302	105	18650	A2BGL0	papolg	GO:0005634	Uncharacterized protein	347845
A2BGL0	ENSGAUG00000018796		A2BGL0	0.00200302	105	18650	A2BGL0	papolg	GO:0006351	Uncharacterized protein	347846
A2BGL0	ENSGAUG00000018796		A2BGL0	0.00200302	105	18650	A2BGL0	papolg	GO:0016779	Uncharacterized protein	347847
A2BGL0	ENSGAUG00000018796		A2BGL0	0.00200302	105	18650	A2BGL0	papolg	GO:0016779	Uncharacterized protein	347848
A2BGL0	ENSGAUG00000018796		A2BGL0	0.00200302	105	18650	A2BGL0	papolg	GO:0031123	Uncharacterized protein	347849
A2BGL0	ENSGAUG00000018796		A2BGL0	0.00200302	105	18650	A2BGL0	papolg	GO:0043631	Uncharacterized protein	347850
A2BGL0	ENSGAUG00000018796		A2BGL0	0.00200302	105	18650	A2BGL0	papolg	GO:0043631	Uncharacterized protein	347851
A2BGL3	ENSGAUG00000017841	WSCdomaincontaining2[Source:HGNCSymbol;Acc:29117]	A2BGL3	0.0	2061	18650	A2BGL3	wscd2	GO:0016020	WSC domain-containing protein 2	347852
A2BGL3	ENSGAUG00000017841	WSCdomaincontaining2[Source:HGNCSymbol;Acc:29117]	A2BGL3	0.0	2061	18650	A2BGL3	wscd2	GO:0016020	WSC domain-containing protein 2	347853
A2BGL3	ENSGAUG00000017841	WSCdomaincontaining2[Source:HGNCSymbol;Acc:29117]	A2BGL3	0.0	2061	18650	A2BGL3	wscd2	GO:0016021	WSC domain-containing protein 2	347854
A2BGM5	ENSGAUG00000012022	forkheadboxN4[Source:HGNCSymbol;Acc:21399]	A2BGM5	5.92802e-114	1066	18650	A2BGM5	foxn4	GO:0003677	Forkhead box N4	347855
A2BGM5	ENSGAUG00000012022	forkheadboxN4[Source:HGNCSymbol;Acc:21399]	A2BGM5	5.92802e-114	1066	18650	A2BGM5	foxn4	GO:0003700	Forkhead box N4	347856
A2BGM5	ENSGAUG00000012022	forkheadboxN4[Source:HGNCSymbol;Acc:21399]	A2BGM5	5.92802e-114	1066	18650	A2BGM5	foxn4	GO:0003700	Forkhead box N4	347857
A2BGM5	ENSGAUG00000012022	forkheadboxN4[Source:HGNCSymbol;Acc:21399]	A2BGM5	5.92802e-114	1066	18650	A2BGM5	foxn4	GO:0005634	Forkhead box N4	347858
A2BGM5	ENSGAUG00000012022	forkheadboxN4[Source:HGNCSymbol;Acc:21399]	A2BGM5	5.92802e-114	1066	18650	A2BGM5	foxn4	GO:0006351	Forkhead box N4	347859
A2BGM5	ENSGAUG00000012022	forkheadboxN4[Source:HGNCSymbol;Acc:21399]	A2BGM5	5.92802e-114	1066	18650	A2BGM5	foxn4	GO:0006355	Forkhead box N4	347860
A2BGM5	ENSGAUG00000012022	forkheadboxN4[Source:HGNCSymbol;Acc:21399]	A2BGM5	5.92802e-114	1066	18650	A2BGM5	foxn4	GO:0006355	Forkhead box N4	347861
A2BGM5	ENSGAUG00000012022	forkheadboxN4[Source:HGNCSymbol;Acc:21399]	A2BGM5	5.92802e-114	1066	18650	A2BGM5	foxn4	GO:0006355	Forkhead box N4	347862
A2BGM5	ENSGAUG00000012022	forkheadboxN4[Source:HGNCSymbol;Acc:21399]	A2BGM5	5.92802e-114	1066	18650	A2BGM5	foxn4	GO:0043565	Forkhead box N4	347863
A2BGM5	ENSGAUG00000012022	forkheadboxN4[Source:HGNCSymbol;Acc:21399]	A2BGM5	5.92802e-114	1066	18650	A2BGM5	foxn4	GO:0043565	Forkhead box N4	347864
A2BGM8	ENSGAUG00000011984	ubiquitinproteinligaseE3B[Source:HGNCSymbol;Acc:13478]	A2BGM8	0.0	4947	18650	A2BGM8	Dr.143568	GO:0004842	Novel protein similar to ubiquitin protein ligase E3B (UBE3B)	347865
A2BGM8	ENSGAUG00000011984	ubiquitinproteinligaseE3B[Source:HGNCSymbol;Acc:13478]	A2BGM8	0.0	4947	18650	A2BGM8	Dr.143568	GO:0005622	Novel protein similar to ubiquitin protein ligase E3B (UBE3B)	347866
A2BGM8	ENSGAUG00000011984	ubiquitinproteinligaseE3B[Source:HGNCSymbol;Acc:13478]	A2BGM8	0.0	4947	18650	A2BGM8	Dr.143568	GO:0006464	Novel protein similar to ubiquitin protein ligase E3B (UBE3B)	347867
A2BGM8	ENSGAUG00000011984	ubiquitinproteinligaseE3B[Source:HGNCSymbol;Acc:13478]	A2BGM8	0.0	4947	18650	A2BGM8	Dr.143568	GO:0016874	Novel protein similar to ubiquitin protein ligase E3B (UBE3B)	347868
A2BGM8	ENSGAUG00000011984	ubiquitinproteinligaseE3B[Source:HGNCSymbol;Acc:13478]	A2BGM8	0.0	4947	18650	A2BGM8	Dr.143568	GO:0016881	Novel protein similar to ubiquitin protein ligase E3B (UBE3B)	347869
A2BGM8	ENSGAUG00000011984	ubiquitinproteinligaseE3B[Source:HGNCSymbol;Acc:13478]	A2BGM8	0.0	4947	18650	A2BGM8	Dr.143568	GO:0042787	Novel protein similar to ubiquitin protein ligase E3B (UBE3B)	347870
A2BGN5	ENSGAUG00000009390	solutecarrierfamily1(glialhighaffinityglutamatetransporter),member3[Source:HGNCSymbol;Acc:10941]	A2BGN5	0.0	1834	18650	A2BGN5	slc1a3a	GO:0006835	Uncharacterized protein	347871
A2BGN5	ENSGAUG00000009390	solutecarrierfamily1(glialhighaffinityglutamatetransporter),member3[Source:HGNCSymbol;Acc:10941]	A2BGN5	0.0	1834	18650	A2BGN5	slc1a3a	GO:0016020	Uncharacterized protein	347872
A2BGN5	ENSGAUG00000009390	solutecarrierfamily1(glialhighaffinityglutamatetransporter),member3[Source:HGNCSymbol;Acc:10941]	A2BGN5	0.0	1834	18650	A2BGN5	slc1a3a	GO:0017153	Uncharacterized protein	347873
A2BGQ5	ENSGAUG00000005611		A2BGQ5	3.94198e-78	750	18650	A2BGQ5	CH211-214J8.6	GO:0005524	Uncharacterized protein	347874
A2BGQ5	ENSGAUG00000005611	1	A2BGQ5	1.31805e-79	763	18650	A2BGQ5	CH211-214J8.6	GO:0005524	Uncharacterized protein	347875
A2BGQ5	ENSGAUG00000005611		A2BGQ5	3.94198e-78	750	18650	A2BGQ5	CH211-214J8.6	GO:0005575	Uncharacterized protein	347876
A2BGQ5	ENSGAUG00000005611	1	A2BGQ5	1.31805e-79	763	18650	A2BGQ5	CH211-214J8.6	GO:0005575	Uncharacterized protein	347877
A2BGQ5	ENSGAUG00000005611		A2BGQ5	3.94198e-78	750	18650	A2BGQ5	CH211-214J8.6	GO:0008150	Uncharacterized protein	347878
A2BGQ5	ENSGAUG00000005611	1	A2BGQ5	1.31805e-79	763	18650	A2BGQ5	CH211-214J8.6	GO:0008150	Uncharacterized protein	347879
A2BGQ6	ENSGAUG00000005576	RAD17homolog(S.pombe)[Source:HGNCSymbol;Acc:9807]	A2BGQ6	1.45281e-177	1616	18650	A2BGQ6	rad17	GO:0000166	Novel protein (Zgc:91969)	347880
A2BGQ6	ENSGAUG00000005576	RAD17homolog(S.pombe)[Source:HGNCSymbol;Acc:9807]	A2BGQ6	1.45281e-177	1616	18650	A2BGQ6	rad17	GO:0000166	Novel protein (Zgc:91969)	347881
A2BGQ6	ENSGAUG00000005576	RAD17homolog(S.pombe)[Source:HGNCSymbol;Acc:9807]	A2BGQ6	1.45281e-177	1616	18650	A2BGQ6	rad17	GO:0005524	Novel protein (Zgc:91969)	347882
A2BGQ6	ENSGAUG00000005576	RAD17homolog(S.pombe)[Source:HGNCSymbol;Acc:9807]	A2BGQ6	1.45281e-177	1616	18650	A2BGQ6	rad17	GO:0005634	Novel protein (Zgc:91969)	347883
A2BGQ6	ENSGAUG00000005576	RAD17homolog(S.pombe)[Source:HGNCSymbol;Acc:9807]	A2BGQ6	1.45281e-177	1616	18650	A2BGQ6	rad17	GO:0005634	Novel protein (Zgc:91969)	347884
A2BGQ6	ENSGAUG00000005576	RAD17homolog(S.pombe)[Source:HGNCSymbol;Acc:9807]	A2BGQ6	1.45281e-177	1616	18650	A2BGQ6	rad17	GO:0006281	Novel protein (Zgc:91969)	347885
A2BGQ6	ENSGAUG00000005576	RAD17homolog(S.pombe)[Source:HGNCSymbol;Acc:9807]	A2BGQ6	1.45281e-177	1616	18650	A2BGQ6	rad17	GO:0006281	Novel protein (Zgc:91969)	347886
A2BGQ6	ENSGAUG00000005576	RAD17homolog(S.pombe)[Source:HGNCSymbol;Acc:9807]	A2BGQ6	1.45281e-177	1616	18650	A2BGQ6	rad17	GO:0007049	Novel protein (Zgc:91969)	347887
A2BGQ6	ENSGAUG00000005576	RAD17homolog(S.pombe)[Source:HGNCSymbol;Acc:9807]	A2BGQ6	1.45281e-177	1616	18650	A2BGQ6	rad17	GO:0007049	Novel protein (Zgc:91969)	347888
A2BGQ6	ENSGAUG00000005576	RAD17homolog(S.pombe)[Source:HGNCSymbol;Acc:9807]	A2BGQ6	1.45281e-177	1616	18650	A2BGQ6	rad17	GO:0017111	Novel protein (Zgc:91969)	347889
A2BGR3	ENSGAUG00000011993		A2BGR3	1.66385e-10	166	18650	A2BGR3	ercc6l	GO:0000166	DNA excision repair protein ERCC-6-like	347890
A2BGR3	ENSGAUG00000011993		A2BGR3	1.66385e-10	166	18650	A2BGR3	ercc6l	GO:0000775	DNA excision repair protein ERCC-6-like	347891
A2BGR3	ENSGAUG00000011993		A2BGR3	1.66385e-10	166	18650	A2BGR3	ercc6l	GO:0000775	DNA excision repair protein ERCC-6-like	347892
A2BGR3	ENSGAUG00000011993		A2BGR3	1.66385e-10	166	18650	A2BGR3	ercc6l	GO:0000776	DNA excision repair protein ERCC-6-like	347893
A2BGR3	ENSGAUG00000011993		A2BGR3	1.66385e-10	166	18650	A2BGR3	ercc6l	GO:0000777	DNA excision repair protein ERCC-6-like	347894
A2BGR3	ENSGAUG00000011993		A2BGR3	1.66385e-10	166	18650	A2BGR3	ercc6l	GO:0003676	DNA excision repair protein ERCC-6-like	347895
A2BGR3	ENSGAUG00000011993		A2BGR3	1.66385e-10	166	18650	A2BGR3	ercc6l	GO:0003677	DNA excision repair protein ERCC-6-like	347896
A2BGR3	ENSGAUG00000011993		A2BGR3	1.66385e-10	166	18650	A2BGR3	ercc6l	GO:0003677	DNA excision repair protein ERCC-6-like	347897
A2BGR3	ENSGAUG00000011993		A2BGR3	1.66385e-10	166	18650	A2BGR3	ercc6l	GO:0004386	DNA excision repair protein ERCC-6-like	347898
A2BGR3	ENSGAUG00000011993		A2BGR3	1.66385e-10	166	18650	A2BGR3	ercc6l	GO:0004386	DNA excision repair protein ERCC-6-like	347899
A2BGR3	ENSGAUG00000011993		A2BGR3	1.66385e-10	166	18650	A2BGR3	ercc6l	GO:0005488	DNA excision repair protein ERCC-6-like	347900
A2BGR3	ENSGAUG00000011993		A2BGR3	1.66385e-10	166	18650	A2BGR3	ercc6l	GO:0005524	DNA excision repair protein ERCC-6-like	347901
A2BGR3	ENSGAUG00000011993		A2BGR3	1.66385e-10	166	18650	A2BGR3	ercc6l	GO:0005524	DNA excision repair protein ERCC-6-like	347902
A2BGR3	ENSGAUG00000011993		A2BGR3	1.66385e-10	166	18650	A2BGR3	ercc6l	GO:0005524	DNA excision repair protein ERCC-6-like	347903
A2BGR3	ENSGAUG00000011993		A2BGR3	1.66385e-10	166	18650	A2BGR3	ercc6l	GO:0005694	DNA excision repair protein ERCC-6-like	347904
A2BGR3	ENSGAUG00000011993		A2BGR3	1.66385e-10	166	18650	A2BGR3	ercc6l	GO:0007049	DNA excision repair protein ERCC-6-like	347905
A2BGR3	ENSGAUG00000011993		A2BGR3	1.66385e-10	166	18650	A2BGR3	ercc6l	GO:0007067	DNA excision repair protein ERCC-6-like	347906
A2BGR3	ENSGAUG00000011993		A2BGR3	1.66385e-10	166	18650	A2BGR3	ercc6l	GO:0016539	DNA excision repair protein ERCC-6-like	347907
A2BGR3	ENSGAUG00000011993		A2BGR3	1.66385e-10	166	18650	A2BGR3	ercc6l	GO:0016787	DNA excision repair protein ERCC-6-like	347908
A2BGR3	ENSGAUG00000011993		A2BGR3	1.66385e-10	166	18650	A2BGR3	ercc6l	GO:0051301	DNA excision repair protein ERCC-6-like	347909
A2BGS4	ENSGAUG00000017393	UncharacterizedproteinC9orf25[Source:UniProtKB/Swiss-Prot;Acc:Q8IW50]	A2BGS4	4.92257e-39	414	18650	A2BGS4	DKEY-201C13.1	GO:0005575	Uncharacterized protein	347910
A2BGS4	ENSGAUG00000017393	UncharacterizedproteinC9orf25[Source:UniProtKB/Swiss-Prot;Acc:Q8IW50]	A2BGS4	4.92257e-39	414	18650	A2BGS4	DKEY-201C13.1	GO:0008150	Uncharacterized protein	347911
A2BGU5	ENSGAUG00000015843	lowdensitylipoproteinreceptor-relatedproteinassociatedprotein1[Source:HGNCSymbol;Acc:6701]	A2BGU5	2.84829e-146	1343	18650	A2BGU5	lrpap1	GO:0004872	Uncharacterized protein	347912
A2BGU5	ENSGAUG00000015843	lowdensitylipoproteinreceptor-relatedproteinassociatedprotein1[Source:HGNCSymbol;Acc:6701]	A2BGU5	2.84829e-146	1343	18650	A2BGU5	lrpap1	GO:0005783	Uncharacterized protein	347913
A2BGU5	ENSGAUG00000015843	lowdensitylipoproteinreceptor-relatedproteinassociatedprotein1[Source:HGNCSymbol;Acc:6701]	A2BGU5	2.84829e-146	1343	18650	A2BGU5	lrpap1	GO:0008201	Uncharacterized protein	347914
A2BGU5	ENSGAUG00000015843	lowdensitylipoproteinreceptor-relatedproteinassociatedprotein1[Source:HGNCSymbol;Acc:6701]	A2BGU5	2.84829e-146	1343	18650	A2BGU5	lrpap1	GO:0050750	Uncharacterized protein	347915
A2BHF4	ENSGAUG00000012979	calciumchannel,voltage-dependent,Ntype,alpha1Bsubunit[Source:HGNCSymbol;Acc:1389]	A2BHF4	0.0	2420	18650	A2BHF4	cacna1ba	GO:0005216	Novel protein similar to vertebrate calcium channel, voltage-dependent, L type, alpha 1B subunit (CACNA1B)	347916
A2BHF4	ENSGAUG00000012979	calciumchannel,voltage-dependent,Ntype,alpha1Bsubunit[Source:HGNCSymbol;Acc:1389]	A2BHF4	0.0	2420	18650	A2BHF4	cacna1ba	GO:0005216	Novel protein similar to vertebrate calcium channel, voltage-dependent, L type, alpha 1B subunit (CACNA1B)	347917
A2BHF4	ENSGAUG00000012979	calciumchannel,voltage-dependent,Ntype,alpha1Bsubunit[Source:HGNCSymbol;Acc:1389]	A2BHF4	0.0	2420	18650	A2BHF4	cacna1ba	GO:0005244	Novel protein similar to vertebrate calcium channel, voltage-dependent, L type, alpha 1B subunit (CACNA1B)	347918
A2BHF4	ENSGAUG00000012979	calciumchannel,voltage-dependent,Ntype,alpha1Bsubunit[Source:HGNCSymbol;Acc:1389]	A2BHF4	0.0	2420	18650	A2BHF4	cacna1ba	GO:0005245	Novel protein similar to vertebrate calcium channel, voltage-dependent, L type, alpha 1B subunit (CACNA1B)	347919
A2BHF4	ENSGAUG00000012979	calciumchannel,voltage-dependent,Ntype,alpha1Bsubunit[Source:HGNCSymbol;Acc:1389]	A2BHF4	0.0	2420	18650	A2BHF4	cacna1ba	GO:0005245	Novel protein similar to vertebrate calcium channel, voltage-dependent, L type, alpha 1B subunit (CACNA1B)	347920
A2BHF4	ENSGAUG00000012979	calciumchannel,voltage-dependent,Ntype,alpha1Bsubunit[Source:HGNCSymbol;Acc:1389]	A2BHF4	0.0	2420	18650	A2BHF4	cacna1ba	GO:0005262	Novel protein similar to vertebrate calcium channel, voltage-dependent, L type, alpha 1B subunit (CACNA1B)	347921
A2BHF4	ENSGAUG00000012979	calciumchannel,voltage-dependent,Ntype,alpha1Bsubunit[Source:HGNCSymbol;Acc:1389]	A2BHF4	0.0	2420	18650	A2BHF4	cacna1ba	GO:0005891	Novel protein similar to vertebrate calcium channel, voltage-dependent, L type, alpha 1B subunit (CACNA1B)	347922
A2BHF4	ENSGAUG00000012979	calciumchannel,voltage-dependent,Ntype,alpha1Bsubunit[Source:HGNCSymbol;Acc:1389]	A2BHF4	0.0	2420	18650	A2BHF4	cacna1ba	GO:0006810	Novel protein similar to vertebrate calcium channel, voltage-dependent, L type, alpha 1B subunit (CACNA1B)	347923
A2BHF4	ENSGAUG00000012979	calciumchannel,voltage-dependent,Ntype,alpha1Bsubunit[Source:HGNCSymbol;Acc:1389]	A2BHF4	0.0	2420	18650	A2BHF4	cacna1ba	GO:0006811	Novel protein similar to vertebrate calcium channel, voltage-dependent, L type, alpha 1B subunit (CACNA1B)	347924
A2BHF4	ENSGAUG00000012979	calciumchannel,voltage-dependent,Ntype,alpha1Bsubunit[Source:HGNCSymbol;Acc:1389]	A2BHF4	0.0	2420	18650	A2BHF4	cacna1ba	GO:0006811	Novel protein similar to vertebrate calcium channel, voltage-dependent, L type, alpha 1B subunit (CACNA1B)	347925
A2BHF4	ENSGAUG00000012979	calciumchannel,voltage-dependent,Ntype,alpha1Bsubunit[Source:HGNCSymbol;Acc:1389]	A2BHF4	0.0	2420	18650	A2BHF4	cacna1ba	GO:0006816	Novel protein similar to vertebrate calcium channel, voltage-dependent, L type, alpha 1B subunit (CACNA1B)	347926
A2BHF4	ENSGAUG00000012979	calciumchannel,voltage-dependent,Ntype,alpha1Bsubunit[Source:HGNCSymbol;Acc:1389]	A2BHF4	0.0	2420	18650	A2BHF4	cacna1ba	GO:0006816	Novel protein similar to vertebrate calcium channel, voltage-dependent, L type, alpha 1B subunit (CACNA1B)	347927
A2BHF4	ENSGAUG00000012979	calciumchannel,voltage-dependent,Ntype,alpha1Bsubunit[Source:HGNCSymbol;Acc:1389]	A2BHF4	0.0	2420	18650	A2BHF4	cacna1ba	GO:0006816	Novel protein similar to vertebrate calcium channel, voltage-dependent, L type, alpha 1B subunit (CACNA1B)	347928
A2BHF4	ENSGAUG00000012979	calciumchannel,voltage-dependent,Ntype,alpha1Bsubunit[Source:HGNCSymbol;Acc:1389]	A2BHF4	0.0	2420	18650	A2BHF4	cacna1ba	GO:0016020	Novel protein similar to vertebrate calcium channel, voltage-dependent, L type, alpha 1B subunit (CACNA1B)	347929
A2BHF4	ENSGAUG00000012979	calciumchannel,voltage-dependent,Ntype,alpha1Bsubunit[Source:HGNCSymbol;Acc:1389]	A2BHF4	0.0	2420	18650	A2BHF4	cacna1ba	GO:0016020	Novel protein similar to vertebrate calcium channel, voltage-dependent, L type, alpha 1B subunit (CACNA1B)	347930
A2BHF4	ENSGAUG00000012979	calciumchannel,voltage-dependent,Ntype,alpha1Bsubunit[Source:HGNCSymbol;Acc:1389]	A2BHF4	0.0	2420	18650	A2BHF4	cacna1ba	GO:0016021	Novel protein similar to vertebrate calcium channel, voltage-dependent, L type, alpha 1B subunit (CACNA1B)	347931
A2BHF4	ENSGAUG00000012979	calciumchannel,voltage-dependent,Ntype,alpha1Bsubunit[Source:HGNCSymbol;Acc:1389]	A2BHF4	0.0	2420	18650	A2BHF4	cacna1ba	GO:0016021	Novel protein similar to vertebrate calcium channel, voltage-dependent, L type, alpha 1B subunit (CACNA1B)	347932
A2BHF4	ENSGAUG00000012979	calciumchannel,voltage-dependent,Ntype,alpha1Bsubunit[Source:HGNCSymbol;Acc:1389]	A2BHF4	0.0	2420	18650	A2BHF4	cacna1ba	GO:0034765	Novel protein similar to vertebrate calcium channel, voltage-dependent, L type, alpha 1B subunit (CACNA1B)	347933
A2BHF4	ENSGAUG00000012979	calciumchannel,voltage-dependent,Ntype,alpha1Bsubunit[Source:HGNCSymbol;Acc:1389]	A2BHF4	0.0	2420	18650	A2BHF4	cacna1ba	GO:0051925	Novel protein similar to vertebrate calcium channel, voltage-dependent, L type, alpha 1B subunit (CACNA1B)	347934
A2BHF4	ENSGAUG00000012979	calciumchannel,voltage-dependent,Ntype,alpha1Bsubunit[Source:HGNCSymbol;Acc:1389]	A2BHF4	0.0	2420	18650	A2BHF4	cacna1ba	GO:0051925	Novel protein similar to vertebrate calcium channel, voltage-dependent, L type, alpha 1B subunit (CACNA1B)	347935
A2BHF4	ENSGAUG00000012979	calciumchannel,voltage-dependent,Ntype,alpha1Bsubunit[Source:HGNCSymbol;Acc:1389]	A2BHF4	0.0	2420	18650	A2BHF4	cacna1ba	GO:0055085	Novel protein similar to vertebrate calcium channel, voltage-dependent, L type, alpha 1B subunit (CACNA1B)	347936
A2BHF4	ENSGAUG00000012979	calciumchannel,voltage-dependent,Ntype,alpha1Bsubunit[Source:HGNCSymbol;Acc:1389]	A2BHF4	0.0	2420	18650	A2BHF4	cacna1ba	GO:0055085	Novel protein similar to vertebrate calcium channel, voltage-dependent, L type, alpha 1B subunit (CACNA1B)	347937
A2BHF4	ENSGAUG00000012979	calciumchannel,voltage-dependent,Ntype,alpha1Bsubunit[Source:HGNCSymbol;Acc:1389]	A2BHF4	0.0	2420	18650	A2BHF4	cacna1ba	GO:0070588	Novel protein similar to vertebrate calcium channel, voltage-dependent, L type, alpha 1B subunit (CACNA1B)	347938
A2BHJ4	ENSGAUG00000011077	CCR4-NOTtranscriptioncomplex,subunit6[Source:HGNCSymbol;Acc:14099]	A2BHJ4	0.0	1676	18650	A2BHJ4	cnot6l	GO:0004518	CCR4-NOT transcription complex subunit 6-like	347939
A2BHJ4	ENSGAUG00000011077	CCR4-NOTtranscriptioncomplex,subunit6[Source:HGNCSymbol;Acc:14099]	A2BHJ4	0.0	1676	18650	A2BHJ4	cnot6l	GO:0004527	CCR4-NOT transcription complex subunit 6-like	347940
A2BHJ4	ENSGAUG00000011077	CCR4-NOTtranscriptioncomplex,subunit6[Source:HGNCSymbol;Acc:14099]	A2BHJ4	0.0	1676	18650	A2BHJ4	cnot6l	GO:0005737	CCR4-NOT transcription complex subunit 6-like	347941
A2BHJ4	ENSGAUG00000011077	CCR4-NOTtranscriptioncomplex,subunit6[Source:HGNCSymbol;Acc:14099]	A2BHJ4	0.0	1676	18650	A2BHJ4	cnot6l	GO:0005737	CCR4-NOT transcription complex subunit 6-like	347942
A2BHJ4	ENSGAUG00000011077	CCR4-NOTtranscriptioncomplex,subunit6[Source:HGNCSymbol;Acc:14099]	A2BHJ4	0.0	1676	18650	A2BHJ4	cnot6l	GO:0006397	CCR4-NOT transcription complex subunit 6-like	347943
A2BHJ4	ENSGAUG00000011077	CCR4-NOTtranscriptioncomplex,subunit6[Source:HGNCSymbol;Acc:14099]	A2BHJ4	0.0	1676	18650	A2BHJ4	cnot6l	GO:0016787	CCR4-NOT transcription complex subunit 6-like	347944
A2BI20	ENSGAUG00000008082		A2BI20	1.44158e-69	680	18650	A2BI20	si:dkey-40c11.1	GO:0005622	Uncharacterized protein	347945
A2BI20	ENSGAUG00000017255	rhotekin[Source:HGNCSymbol;Acc:10466]	A2BI20	0.0	1839	18650	A2BI20	si:dkey-40c11.1	GO:0005622	Uncharacterized protein	347946
A2BI20	ENSGAUG00000008082		A2BI20	1.44158e-69	680	18650	A2BI20	si:dkey-40c11.1	GO:0007165	Uncharacterized protein	347947
A2BI20	ENSGAUG00000017255	rhotekin[Source:HGNCSymbol;Acc:10466]	A2BI20	0.0	1839	18650	A2BI20	si:dkey-40c11.1	GO:0007165	Uncharacterized protein	347948
A2BIB3	ENSGAUG00000012056	ribosomalproteinS6kinase,90kDa,polypeptide4[Source:HGNCSymbol;Acc:10433]	A2BIB3	0.0	2903	18650	A2BIB3	si:dkey-273o13.5	GO:0000166	Novel protein similar to vertebrate ribosomal protein S6 kinase family (RPS6KA)	347949
A2BIB3	ENSGAUG00000012056	ribosomalproteinS6kinase,90kDa,polypeptide4[Source:HGNCSymbol;Acc:10433]	A2BIB3	0.0	2903	18650	A2BIB3	si:dkey-273o13.5	GO:0000287	Novel protein similar to vertebrate ribosomal protein S6 kinase family (RPS6KA)	347950
A2BIB3	ENSGAUG00000012056	ribosomalproteinS6kinase,90kDa,polypeptide4[Source:HGNCSymbol;Acc:10433]	A2BIB3	0.0	2903	18650	A2BIB3	si:dkey-273o13.5	GO:0004672	Novel protein similar to vertebrate ribosomal protein S6 kinase family (RPS6KA)	347951
A2BIB3	ENSGAUG00000012056	ribosomalproteinS6kinase,90kDa,polypeptide4[Source:HGNCSymbol;Acc:10433]	A2BIB3	0.0	2903	18650	A2BIB3	si:dkey-273o13.5	GO:0004672	Novel protein similar to vertebrate ribosomal protein S6 kinase family (RPS6KA)	347952
A2BIB3	ENSGAUG00000012056	ribosomalproteinS6kinase,90kDa,polypeptide4[Source:HGNCSymbol;Acc:10433]	A2BIB3	0.0	2903	18650	A2BIB3	si:dkey-273o13.5	GO:0004674	Novel protein similar to vertebrate ribosomal protein S6 kinase family (RPS6KA)	347953
A2BIB3	ENSGAUG00000012056	ribosomalproteinS6kinase,90kDa,polypeptide4[Source:HGNCSymbol;Acc:10433]	A2BIB3	0.0	2903	18650	A2BIB3	si:dkey-273o13.5	GO:0004674	Novel protein similar to vertebrate ribosomal protein S6 kinase family (RPS6KA)	347954
A2BIB3	ENSGAUG00000012056	ribosomalproteinS6kinase,90kDa,polypeptide4[Source:HGNCSymbol;Acc:10433]	A2BIB3	0.0	2903	18650	A2BIB3	si:dkey-273o13.5	GO:0004674	Novel protein similar to vertebrate ribosomal protein S6 kinase family (RPS6KA)	347955
A2BIB3	ENSGAUG00000012056	ribosomalproteinS6kinase,90kDa,polypeptide4[Source:HGNCSymbol;Acc:10433]	A2BIB3	0.0	2903	18650	A2BIB3	si:dkey-273o13.5	GO:0004674	Novel protein similar to vertebrate ribosomal protein S6 kinase family (RPS6KA)	347956
A2BIB3	ENSGAUG00000012056	ribosomalproteinS6kinase,90kDa,polypeptide4[Source:HGNCSymbol;Acc:10433]	A2BIB3	0.0	2903	18650	A2BIB3	si:dkey-273o13.5	GO:0004674	Novel protein similar to vertebrate ribosomal protein S6 kinase family (RPS6KA)	347957
A2BIB3	ENSGAUG00000012056	ribosomalproteinS6kinase,90kDa,polypeptide4[Source:HGNCSymbol;Acc:10433]	A2BIB3	0.0	2903	18650	A2BIB3	si:dkey-273o13.5	GO:0004674	Novel protein similar to vertebrate ribosomal protein S6 kinase family (RPS6KA)	347958
A2BIB3	ENSGAUG00000012056	ribosomalproteinS6kinase,90kDa,polypeptide4[Source:HGNCSymbol;Acc:10433]	A2BIB3	0.0	2903	18650	A2BIB3	si:dkey-273o13.5	GO:0005524	Novel protein similar to vertebrate ribosomal protein S6 kinase family (RPS6KA)	347959
A2BIB3	ENSGAUG00000012056	ribosomalproteinS6kinase,90kDa,polypeptide4[Source:HGNCSymbol;Acc:10433]	A2BIB3	0.0	2903	18650	A2BIB3	si:dkey-273o13.5	GO:0005524	Novel protein similar to vertebrate ribosomal protein S6 kinase family (RPS6KA)	347960
A2BIB3	ENSGAUG00000012056	ribosomalproteinS6kinase,90kDa,polypeptide4[Source:HGNCSymbol;Acc:10433]	A2BIB3	0.0	2903	18650	A2BIB3	si:dkey-273o13.5	GO:0005524	Novel protein similar to vertebrate ribosomal protein S6 kinase family (RPS6KA)	347961
A2BIB3	ENSGAUG00000012056	ribosomalproteinS6kinase,90kDa,polypeptide4[Source:HGNCSymbol;Acc:10433]	A2BIB3	0.0	2903	18650	A2BIB3	si:dkey-273o13.5	GO:0005524	Novel protein similar to vertebrate ribosomal protein S6 kinase family (RPS6KA)	347962
A2BIB3	ENSGAUG00000012056	ribosomalproteinS6kinase,90kDa,polypeptide4[Source:HGNCSymbol;Acc:10433]	A2BIB3	0.0	2903	18650	A2BIB3	si:dkey-273o13.5	GO:0005524	Novel protein similar to vertebrate ribosomal protein S6 kinase family (RPS6KA)	347963
A2BIB3	ENSGAUG00000012056	ribosomalproteinS6kinase,90kDa,polypeptide4[Source:HGNCSymbol;Acc:10433]	A2BIB3	0.0	2903	18650	A2BIB3	si:dkey-273o13.5	GO:0005524	Novel protein similar to vertebrate ribosomal protein S6 kinase family (RPS6KA)	347964
A2BIB3	ENSGAUG00000012056	ribosomalproteinS6kinase,90kDa,polypeptide4[Source:HGNCSymbol;Acc:10433]	A2BIB3	0.0	2903	18650	A2BIB3	si:dkey-273o13.5	GO:0005524	Novel protein similar to vertebrate ribosomal protein S6 kinase family (RPS6KA)	347965
A2BIB3	ENSGAUG00000012056	ribosomalproteinS6kinase,90kDa,polypeptide4[Source:HGNCSymbol;Acc:10433]	A2BIB3	0.0	2903	18650	A2BIB3	si:dkey-273o13.5	GO:0005840	Novel protein similar to vertebrate ribosomal protein S6 kinase family (RPS6KA)	347966
A2BIB3	ENSGAUG00000012056	ribosomalproteinS6kinase,90kDa,polypeptide4[Source:HGNCSymbol;Acc:10433]	A2BIB3	0.0	2903	18650	A2BIB3	si:dkey-273o13.5	GO:0006468	Novel protein similar to vertebrate ribosomal protein S6 kinase family (RPS6KA)	347967
A2BIB3	ENSGAUG00000012056	ribosomalproteinS6kinase,90kDa,polypeptide4[Source:HGNCSymbol;Acc:10433]	A2BIB3	0.0	2903	18650	A2BIB3	si:dkey-273o13.5	GO:0006468	Novel protein similar to vertebrate ribosomal protein S6 kinase family (RPS6KA)	347968
A2BIB3	ENSGAUG00000012056	ribosomalproteinS6kinase,90kDa,polypeptide4[Source:HGNCSymbol;Acc:10433]	A2BIB3	0.0	2903	18650	A2BIB3	si:dkey-273o13.5	GO:0006468	Novel protein similar to vertebrate ribosomal protein S6 kinase family (RPS6KA)	347969
A2BIB3	ENSGAUG00000012056	ribosomalproteinS6kinase,90kDa,polypeptide4[Source:HGNCSymbol;Acc:10433]	A2BIB3	0.0	2903	18650	A2BIB3	si:dkey-273o13.5	GO:0006468	Novel protein similar to vertebrate ribosomal protein S6 kinase family (RPS6KA)	347970
A2BIB3	ENSGAUG00000012056	ribosomalproteinS6kinase,90kDa,polypeptide4[Source:HGNCSymbol;Acc:10433]	A2BIB3	0.0	2903	18650	A2BIB3	si:dkey-273o13.5	GO:0006468	Novel protein similar to vertebrate ribosomal protein S6 kinase family (RPS6KA)	347971
A2BIB3	ENSGAUG00000012056	ribosomalproteinS6kinase,90kDa,polypeptide4[Source:HGNCSymbol;Acc:10433]	A2BIB3	0.0	2903	18650	A2BIB3	si:dkey-273o13.5	GO:0006468	Novel protein similar to vertebrate ribosomal protein S6 kinase family (RPS6KA)	347972
A2BIB3	ENSGAUG00000012056	ribosomalproteinS6kinase,90kDa,polypeptide4[Source:HGNCSymbol;Acc:10433]	A2BIB3	0.0	2903	18650	A2BIB3	si:dkey-273o13.5	GO:0006468	Novel protein similar to vertebrate ribosomal protein S6 kinase family (RPS6KA)	347973
A2BIB3	ENSGAUG00000012056	ribosomalproteinS6kinase,90kDa,polypeptide4[Source:HGNCSymbol;Acc:10433]	A2BIB3	0.0	2903	18650	A2BIB3	si:dkey-273o13.5	GO:0007243	Novel protein similar to vertebrate ribosomal protein S6 kinase family (RPS6KA)	347974
A2BIB3	ENSGAUG00000012056	ribosomalproteinS6kinase,90kDa,polypeptide4[Source:HGNCSymbol;Acc:10433]	A2BIB3	0.0	2903	18650	A2BIB3	si:dkey-273o13.5	GO:0016301	Novel protein similar to vertebrate ribosomal protein S6 kinase family (RPS6KA)	347975
A2BIB3	ENSGAUG00000012056	ribosomalproteinS6kinase,90kDa,polypeptide4[Source:HGNCSymbol;Acc:10433]	A2BIB3	0.0	2903	18650	A2BIB3	si:dkey-273o13.5	GO:0016310	Novel protein similar to vertebrate ribosomal protein S6 kinase family (RPS6KA)	347976
A2BIB3	ENSGAUG00000012056	ribosomalproteinS6kinase,90kDa,polypeptide4[Source:HGNCSymbol;Acc:10433]	A2BIB3	0.0	2903	18650	A2BIB3	si:dkey-273o13.5	GO:0016740	Novel protein similar to vertebrate ribosomal protein S6 kinase family (RPS6KA)	347977
A2BIB3	ENSGAUG00000012056	ribosomalproteinS6kinase,90kDa,polypeptide4[Source:HGNCSymbol;Acc:10433]	A2BIB3	0.0	2903	18650	A2BIB3	si:dkey-273o13.5	GO:0016772	Novel protein similar to vertebrate ribosomal protein S6 kinase family (RPS6KA)	347978
A2BID5	ENSGAUG00000009109	ventricularzoneexpressedPHdomainhomolog1(zebrafish)[Source:HGNCSymbol;Acc:25735]	A2BID5	0.0	2518	18650	A2BID5	veph	GO:0005886	Ventricular zone-expressed PH domain-containing protein	347979
A2BID5	ENSGAUG00000009109	ventricularzoneexpressedPHdomainhomolog1(zebrafish)[Source:HGNCSymbol;Acc:25735]	A2BID5	0.0	2518	18650	A2BID5	veph	GO:0005886	Ventricular zone-expressed PH domain-containing protein	347980
A2BID5	ENSGAUG00000009109	ventricularzoneexpressedPHdomainhomolog1(zebrafish)[Source:HGNCSymbol;Acc:25735]	A2BID5	0.0	2518	18650	A2BID5	veph	GO:0007420	Ventricular zone-expressed PH domain-containing protein	347981
A2BID5	ENSGAUG00000009109	ventricularzoneexpressedPHdomainhomolog1(zebrafish)[Source:HGNCSymbol;Acc:25735]	A2BID5	0.0	2518	18650	A2BID5	veph	GO:0016020	Ventricular zone-expressed PH domain-containing protein	347982
A2BID5	ENSGAUG00000009109	ventricularzoneexpressedPHdomainhomolog1(zebrafish)[Source:HGNCSymbol;Acc:25735]	A2BID5	0.0	2518	18650	A2BID5	veph	GO:0042471	Ventricular zone-expressed PH domain-containing protein	347983
A2BIG0	ENSGAUG00000000487		A2BIG0	0.0	1900	18650	A2BIG0	Dr.133163	GO:0005328	Transporter	347984
A2BIG0	ENSGAUG00000000487		A2BIG0	0.0	1900	18650	A2BIG0	Dr.133163	GO:0006810	Transporter	347985
A2BIG0	ENSGAUG00000000487		A2BIG0	0.0	1900	18650	A2BIG0	Dr.133163	GO:0006836	Transporter	347986
A2BIG0	ENSGAUG00000000487		A2BIG0	0.0	1900	18650	A2BIG0	Dr.133163	GO:0015293	Transporter	347987
A2BIG0	ENSGAUG00000000487		A2BIG0	0.0	1900	18650	A2BIG0	Dr.133163	GO:0016020	Transporter	347988
A2BIG0	ENSGAUG00000000487		A2BIG0	0.0	1900	18650	A2BIG0	Dr.133163	GO:0016021	Transporter	347989
A2BIG0	ENSGAUG00000000487		A2BIG0	0.0	1900	18650	A2BIG0	Dr.133163	GO:0016021	Transporter	347990
A2BIL7	ENSGAUG00000016660	bromodomainadjacenttozincfingerdomain,1B[Source:HGNCSymbol;Acc:961]	A2BIL7	0.0	4500	18650	A2BIL7	baz1b	GO:0000166	Tyrosine-protein kinase BAZ1B	347991
A2BIL7	ENSGAUG00000016660	bromodomainadjacenttozincfingerdomain,1B[Source:HGNCSymbol;Acc:961]	A2BIL7	0.0	4500	18650	A2BIL7	baz1b	GO:0003682	Tyrosine-protein kinase BAZ1B	347992
A2BIL7	ENSGAUG00000016660	bromodomainadjacenttozincfingerdomain,1B[Source:HGNCSymbol;Acc:961]	A2BIL7	0.0	4500	18650	A2BIL7	baz1b	GO:0004713	Tyrosine-protein kinase BAZ1B	347993
A2BIL7	ENSGAUG00000016660	bromodomainadjacenttozincfingerdomain,1B[Source:HGNCSymbol;Acc:961]	A2BIL7	0.0	4500	18650	A2BIL7	baz1b	GO:0004713	Tyrosine-protein kinase BAZ1B	347994
A2BIL7	ENSGAUG00000016660	bromodomainadjacenttozincfingerdomain,1B[Source:HGNCSymbol;Acc:961]	A2BIL7	0.0	4500	18650	A2BIL7	baz1b	GO:0004715	Tyrosine-protein kinase BAZ1B	347995
A2BIL7	ENSGAUG00000016660	bromodomainadjacenttozincfingerdomain,1B[Source:HGNCSymbol;Acc:961]	A2BIL7	0.0	4500	18650	A2BIL7	baz1b	GO:0005524	Tyrosine-protein kinase BAZ1B	347996
A2BIL7	ENSGAUG00000016660	bromodomainadjacenttozincfingerdomain,1B[Source:HGNCSymbol;Acc:961]	A2BIL7	0.0	4500	18650	A2BIL7	baz1b	GO:0005634	Tyrosine-protein kinase BAZ1B	347997
A2BIL7	ENSGAUG00000016660	bromodomainadjacenttozincfingerdomain,1B[Source:HGNCSymbol;Acc:961]	A2BIL7	0.0	4500	18650	A2BIL7	baz1b	GO:0005634	Tyrosine-protein kinase BAZ1B	347998
A2BIL7	ENSGAUG00000016660	bromodomainadjacenttozincfingerdomain,1B[Source:HGNCSymbol;Acc:961]	A2BIL7	0.0	4500	18650	A2BIL7	baz1b	GO:0006351	Tyrosine-protein kinase BAZ1B	347999
A2BIL7	ENSGAUG00000016660	bromodomainadjacenttozincfingerdomain,1B[Source:HGNCSymbol;Acc:961]	A2BIL7	0.0	4500	18650	A2BIL7	baz1b	GO:0006355	Tyrosine-protein kinase BAZ1B	348000
A2BIL7	ENSGAUG00000016660	bromodomainadjacenttozincfingerdomain,1B[Source:HGNCSymbol;Acc:961]	A2BIL7	0.0	4500	18650	A2BIL7	baz1b	GO:0006974	Tyrosine-protein kinase BAZ1B	348001
A2BIL7	ENSGAUG00000016660	bromodomainadjacenttozincfingerdomain,1B[Source:HGNCSymbol;Acc:961]	A2BIL7	0.0	4500	18650	A2BIL7	baz1b	GO:0006974	Tyrosine-protein kinase BAZ1B	348002
A2BIL7	ENSGAUG00000016660	bromodomainadjacenttozincfingerdomain,1B[Source:HGNCSymbol;Acc:961]	A2BIL7	0.0	4500	18650	A2BIL7	baz1b	GO:0008270	Tyrosine-protein kinase BAZ1B	348003
A2BIL7	ENSGAUG00000016660	bromodomainadjacenttozincfingerdomain,1B[Source:HGNCSymbol;Acc:961]	A2BIL7	0.0	4500	18650	A2BIL7	baz1b	GO:0008270	Tyrosine-protein kinase BAZ1B	348004
A2BIL7	ENSGAUG00000016660	bromodomainadjacenttozincfingerdomain,1B[Source:HGNCSymbol;Acc:961]	A2BIL7	0.0	4500	18650	A2BIL7	baz1b	GO:0016301	Tyrosine-protein kinase BAZ1B	348005
A2BIL7	ENSGAUG00000016660	bromodomainadjacenttozincfingerdomain,1B[Source:HGNCSymbol;Acc:961]	A2BIL7	0.0	4500	18650	A2BIL7	baz1b	GO:0016310	Tyrosine-protein kinase BAZ1B	348006
A2BIL7	ENSGAUG00000016660	bromodomainadjacenttozincfingerdomain,1B[Source:HGNCSymbol;Acc:961]	A2BIL7	0.0	4500	18650	A2BIL7	baz1b	GO:0016572	Tyrosine-protein kinase BAZ1B	348007
A2BIL7	ENSGAUG00000016660	bromodomainadjacenttozincfingerdomain,1B[Source:HGNCSymbol;Acc:961]	A2BIL7	0.0	4500	18650	A2BIL7	baz1b	GO:0016585	Tyrosine-protein kinase BAZ1B	348008
A2BIL7	ENSGAUG00000016660	bromodomainadjacenttozincfingerdomain,1B[Source:HGNCSymbol;Acc:961]	A2BIL7	0.0	4500	18650	A2BIL7	baz1b	GO:0016740	Tyrosine-protein kinase BAZ1B	348009
A2BIL7	ENSGAUG00000016660	bromodomainadjacenttozincfingerdomain,1B[Source:HGNCSymbol;Acc:961]	A2BIL7	0.0	4500	18650	A2BIL7	baz1b	GO:0035173	Tyrosine-protein kinase BAZ1B	348010
A2BIL7	ENSGAUG00000016660	bromodomainadjacenttozincfingerdomain,1B[Source:HGNCSymbol;Acc:961]	A2BIL7	0.0	4500	18650	A2BIL7	baz1b	GO:0046872	Tyrosine-protein kinase BAZ1B	348011
A2BIL7	ENSGAUG00000016660	bromodomainadjacenttozincfingerdomain,1B[Source:HGNCSymbol;Acc:961]	A2BIL7	0.0	4500	18650	A2BIL7	baz1b	GO:0070577	Tyrosine-protein kinase BAZ1B	348012
A2BIL9	ENSGAUG00000001961	tRNAsplicingendonuclease34homolog(S.cerevisiae)[Source:HGNCSymbol;Acc:15506]	A2BIL9	7.18637e-56	559	18650	A2BIL9	TSEN34	GO:0000213	Uncharacterized protein	348013
A2BIL9	ENSGAUG00000001961	tRNAsplicingendonuclease34homolog(S.cerevisiae)[Source:HGNCSymbol;Acc:15506]	A2BIL9	7.18637e-56	559	18650	A2BIL9	TSEN34	GO:0000213	Uncharacterized protein	348014
A2BIL9	ENSGAUG00000001961	tRNAsplicingendonuclease34homolog(S.cerevisiae)[Source:HGNCSymbol;Acc:15506]	A2BIL9	7.18637e-56	559	18650	A2BIL9	TSEN34	GO:0003676	Uncharacterized protein	348015
A2BIL9	ENSGAUG00000001961	tRNAsplicingendonuclease34homolog(S.cerevisiae)[Source:HGNCSymbol;Acc:15506]	A2BIL9	7.18637e-56	559	18650	A2BIL9	TSEN34	GO:0004518	Uncharacterized protein	348016
A2BIL9	ENSGAUG00000001961	tRNAsplicingendonuclease34homolog(S.cerevisiae)[Source:HGNCSymbol;Acc:15506]	A2BIL9	7.18637e-56	559	18650	A2BIL9	TSEN34	GO:0004872	Uncharacterized protein	348017
A2BIL9	ENSGAUG00000001961	tRNAsplicingendonuclease34homolog(S.cerevisiae)[Source:HGNCSymbol;Acc:15506]	A2BIL9	7.18637e-56	559	18650	A2BIL9	TSEN34	GO:0006388	Uncharacterized protein	348018
A2BIL9	ENSGAUG00000001961	tRNAsplicingendonuclease34homolog(S.cerevisiae)[Source:HGNCSymbol;Acc:15506]	A2BIL9	7.18637e-56	559	18650	A2BIL9	TSEN34	GO:0006388	Uncharacterized protein	348019
A2BIN5	ENSGAUG00000014679	methylcrotonoyl-CoenzymeAcarboxylase2(beta)[Source:HGNCSymbol;Acc:6937]	A2BIN5	0.0	1726	18650	A2BIN5	DKEY-57M14.1	GO:0016874	Uncharacterized protein	348020
A2BIN5	ENSGAUG00000014679	methylcrotonoyl-CoenzymeAcarboxylase2(beta)[Source:HGNCSymbol;Acc:6937]	A2BIN5	0.0	1726	18650	A2BIN5	DKEY-57M14.1	GO:0016874	Uncharacterized protein	348021
A2BIN5	ENSGAUG00000014679	methylcrotonoyl-CoenzymeAcarboxylase2(beta)[Source:HGNCSymbol;Acc:6937]	A2BIN5	0.0	1726	18650	A2BIN5	DKEY-57M14.1	GO:0016874	Uncharacterized protein	348022
A2BIP2	ENSGAUG00000012343	calcium/calmodulin-dependentproteinkinasekinase1,alpha[Source:HGNCSymbol;Acc:1469]	A2BIP2	0.0	1786	18650	A2BIP2	DKEY-71C18.1	GO:0000166	Novel protein (Zgc:113440)	348023
A2BIP2	ENSGAUG00000012343	calcium/calmodulin-dependentproteinkinasekinase1,alpha[Source:HGNCSymbol;Acc:1469]	A2BIP2	0.0	1786	18650	A2BIP2	DKEY-71C18.1	GO:0004672	Novel protein (Zgc:113440)	348024
A2BIP2	ENSGAUG00000012343	calcium/calmodulin-dependentproteinkinasekinase1,alpha[Source:HGNCSymbol;Acc:1469]	A2BIP2	0.0	1786	18650	A2BIP2	DKEY-71C18.1	GO:0004672	Novel protein (Zgc:113440)	348025
A2BIP2	ENSGAUG00000012343	calcium/calmodulin-dependentproteinkinasekinase1,alpha[Source:HGNCSymbol;Acc:1469]	A2BIP2	0.0	1786	18650	A2BIP2	DKEY-71C18.1	GO:0004674	Novel protein (Zgc:113440)	348026
A2BIP2	ENSGAUG00000012343	calcium/calmodulin-dependentproteinkinasekinase1,alpha[Source:HGNCSymbol;Acc:1469]	A2BIP2	0.0	1786	18650	A2BIP2	DKEY-71C18.1	GO:0004674	Novel protein (Zgc:113440)	348027
A2BIP2	ENSGAUG00000012343	calcium/calmodulin-dependentproteinkinasekinase1,alpha[Source:HGNCSymbol;Acc:1469]	A2BIP2	0.0	1786	18650	A2BIP2	DKEY-71C18.1	GO:0004674	Novel protein (Zgc:113440)	348028
A2BIP2	ENSGAUG00000012343	calcium/calmodulin-dependentproteinkinasekinase1,alpha[Source:HGNCSymbol;Acc:1469]	A2BIP2	0.0	1786	18650	A2BIP2	DKEY-71C18.1	GO:0005524	Novel protein (Zgc:113440)	348029
A2BIP2	ENSGAUG00000012343	calcium/calmodulin-dependentproteinkinasekinase1,alpha[Source:HGNCSymbol;Acc:1469]	A2BIP2	0.0	1786	18650	A2BIP2	DKEY-71C18.1	GO:0005524	Novel protein (Zgc:113440)	348030
A2BIP2	ENSGAUG00000012343	calcium/calmodulin-dependentproteinkinasekinase1,alpha[Source:HGNCSymbol;Acc:1469]	A2BIP2	0.0	1786	18650	A2BIP2	DKEY-71C18.1	GO:0005524	Novel protein (Zgc:113440)	348031
A2BIP2	ENSGAUG00000012343	calcium/calmodulin-dependentproteinkinasekinase1,alpha[Source:HGNCSymbol;Acc:1469]	A2BIP2	0.0	1786	18650	A2BIP2	DKEY-71C18.1	GO:0005524	Novel protein (Zgc:113440)	348032
A2BIP2	ENSGAUG00000012343	calcium/calmodulin-dependentproteinkinasekinase1,alpha[Source:HGNCSymbol;Acc:1469]	A2BIP2	0.0	1786	18650	A2BIP2	DKEY-71C18.1	GO:0005524	Novel protein (Zgc:113440)	348033
A2BIP2	ENSGAUG00000012343	calcium/calmodulin-dependentproteinkinasekinase1,alpha[Source:HGNCSymbol;Acc:1469]	A2BIP2	0.0	1786	18650	A2BIP2	DKEY-71C18.1	GO:0006468	Novel protein (Zgc:113440)	348034
A2BIP2	ENSGAUG00000012343	calcium/calmodulin-dependentproteinkinasekinase1,alpha[Source:HGNCSymbol;Acc:1469]	A2BIP2	0.0	1786	18650	A2BIP2	DKEY-71C18.1	GO:0006468	Novel protein (Zgc:113440)	348035
A2BIP2	ENSGAUG00000012343	calcium/calmodulin-dependentproteinkinasekinase1,alpha[Source:HGNCSymbol;Acc:1469]	A2BIP2	0.0	1786	18650	A2BIP2	DKEY-71C18.1	GO:0006468	Novel protein (Zgc:113440)	348036
A2BIP2	ENSGAUG00000012343	calcium/calmodulin-dependentproteinkinasekinase1,alpha[Source:HGNCSymbol;Acc:1469]	A2BIP2	0.0	1786	18650	A2BIP2	DKEY-71C18.1	GO:0006468	Novel protein (Zgc:113440)	348037
A2BIP2	ENSGAUG00000012343	calcium/calmodulin-dependentproteinkinasekinase1,alpha[Source:HGNCSymbol;Acc:1469]	A2BIP2	0.0	1786	18650	A2BIP2	DKEY-71C18.1	GO:0016301	Novel protein (Zgc:113440)	348038
A2BIP2	ENSGAUG00000012343	calcium/calmodulin-dependentproteinkinasekinase1,alpha[Source:HGNCSymbol;Acc:1469]	A2BIP2	0.0	1786	18650	A2BIP2	DKEY-71C18.1	GO:0016310	Novel protein (Zgc:113440)	348039
A2BIP2	ENSGAUG00000012343	calcium/calmodulin-dependentproteinkinasekinase1,alpha[Source:HGNCSymbol;Acc:1469]	A2BIP2	0.0	1786	18650	A2BIP2	DKEY-71C18.1	GO:0016740	Novel protein (Zgc:113440)	348040
A2BIP2	ENSGAUG00000012343	calcium/calmodulin-dependentproteinkinasekinase1,alpha[Source:HGNCSymbol;Acc:1469]	A2BIP2	0.0	1786	18650	A2BIP2	DKEY-71C18.1	GO:0016772	Novel protein (Zgc:113440)	348041
A2BIP6	ENSGAUG00000011006	coagulationfactorII(thrombin)receptor[Source:HGNCSymbol;Acc:3537]	A2BIP6	3.90062e-99	936	18650	A2BIP6	f2r	GO:0004871	Novel protein similar to vertebrate coagulation factor II (Thrombin) receptor (F2R)	348042
A2BIP6	ENSGAUG00000011006	coagulationfactorII(thrombin)receptor[Source:HGNCSymbol;Acc:3537]	A2BIP6	3.90062e-99	936	18650	A2BIP6	f2r	GO:0004872	Novel protein similar to vertebrate coagulation factor II (Thrombin) receptor (F2R)	348043
A2BIP6	ENSGAUG00000011006	coagulationfactorII(thrombin)receptor[Source:HGNCSymbol;Acc:3537]	A2BIP6	3.90062e-99	936	18650	A2BIP6	f2r	GO:0004930	Novel protein similar to vertebrate coagulation factor II (Thrombin) receptor (F2R)	348044
A2BIP6	ENSGAUG00000011006	coagulationfactorII(thrombin)receptor[Source:HGNCSymbol;Acc:3537]	A2BIP6	3.90062e-99	936	18650	A2BIP6	f2r	GO:0004930	Novel protein similar to vertebrate coagulation factor II (Thrombin) receptor (F2R)	348045
A2BIP6	ENSGAUG00000011006	coagulationfactorII(thrombin)receptor[Source:HGNCSymbol;Acc:3537]	A2BIP6	3.90062e-99	936	18650	A2BIP6	f2r	GO:0007165	Novel protein similar to vertebrate coagulation factor II (Thrombin) receptor (F2R)	348046
A2BIP6	ENSGAUG00000011006	coagulationfactorII(thrombin)receptor[Source:HGNCSymbol;Acc:3537]	A2BIP6	3.90062e-99	936	18650	A2BIP6	f2r	GO:0007186	Novel protein similar to vertebrate coagulation factor II (Thrombin) receptor (F2R)	348047
A2BIP6	ENSGAUG00000011006	coagulationfactorII(thrombin)receptor[Source:HGNCSymbol;Acc:3537]	A2BIP6	3.90062e-99	936	18650	A2BIP6	f2r	GO:0007186	Novel protein similar to vertebrate coagulation factor II (Thrombin) receptor (F2R)	348048
A2BIP6	ENSGAUG00000011006	coagulationfactorII(thrombin)receptor[Source:HGNCSymbol;Acc:3537]	A2BIP6	3.90062e-99	936	18650	A2BIP6	f2r	GO:0007186	Novel protein similar to vertebrate coagulation factor II (Thrombin) receptor (F2R)	348049
A2BIP6	ENSGAUG00000011006	coagulationfactorII(thrombin)receptor[Source:HGNCSymbol;Acc:3537]	A2BIP6	3.90062e-99	936	18650	A2BIP6	f2r	GO:0007596	Novel protein similar to vertebrate coagulation factor II (Thrombin) receptor (F2R)	348050
A2BIP6	ENSGAUG00000011006	coagulationfactorII(thrombin)receptor[Source:HGNCSymbol;Acc:3537]	A2BIP6	3.90062e-99	936	18650	A2BIP6	f2r	GO:0007596	Novel protein similar to vertebrate coagulation factor II (Thrombin) receptor (F2R)	348051
A2BIP6	ENSGAUG00000011006	coagulationfactorII(thrombin)receptor[Source:HGNCSymbol;Acc:3537]	A2BIP6	3.90062e-99	936	18650	A2BIP6	f2r	GO:0008233	Novel protein similar to vertebrate coagulation factor II (Thrombin) receptor (F2R)	348052
A2BIP6	ENSGAUG00000011006	coagulationfactorII(thrombin)receptor[Source:HGNCSymbol;Acc:3537]	A2BIP6	3.90062e-99	936	18650	A2BIP6	f2r	GO:0015057	Novel protein similar to vertebrate coagulation factor II (Thrombin) receptor (F2R)	348053
A2BIP6	ENSGAUG00000011006	coagulationfactorII(thrombin)receptor[Source:HGNCSymbol;Acc:3537]	A2BIP6	3.90062e-99	936	18650	A2BIP6	f2r	GO:0015057	Novel protein similar to vertebrate coagulation factor II (Thrombin) receptor (F2R)	348054
A2BIP6	ENSGAUG00000011006	coagulationfactorII(thrombin)receptor[Source:HGNCSymbol;Acc:3537]	A2BIP6	3.90062e-99	936	18650	A2BIP6	f2r	GO:0016021	Novel protein similar to vertebrate coagulation factor II (Thrombin) receptor (F2R)	348055
A2BIP6	ENSGAUG00000011006	coagulationfactorII(thrombin)receptor[Source:HGNCSymbol;Acc:3537]	A2BIP6	3.90062e-99	936	18650	A2BIP6	f2r	GO:0016021	Novel protein similar to vertebrate coagulation factor II (Thrombin) receptor (F2R)	348056
A2BIP6	ENSGAUG00000011006	coagulationfactorII(thrombin)receptor[Source:HGNCSymbol;Acc:3537]	A2BIP6	3.90062e-99	936	18650	A2BIP6	f2r	GO:0016021	Novel protein similar to vertebrate coagulation factor II (Thrombin) receptor (F2R)	348057
A2BIP6	ENSGAUG00000011006	coagulationfactorII(thrombin)receptor[Source:HGNCSymbol;Acc:3537]	A2BIP6	3.90062e-99	936	18650	A2BIP6	f2r	GO:0016021	Novel protein similar to vertebrate coagulation factor II (Thrombin) receptor (F2R)	348058
A2BIP6	ENSGAUG00000011006	coagulationfactorII(thrombin)receptor[Source:HGNCSymbol;Acc:3537]	A2BIP6	3.90062e-99	936	18650	A2BIP6	f2r	GO:0070493	Novel protein similar to vertebrate coagulation factor II (Thrombin) receptor (F2R)	348059
A2BIP6	ENSGAUG00000011006	coagulationfactorII(thrombin)receptor[Source:HGNCSymbol;Acc:3537]	A2BIP6	3.90062e-99	936	18650	A2BIP6	f2r	GO:0070493	Novel protein similar to vertebrate coagulation factor II (Thrombin) receptor (F2R)	348060
A2BIR4	ENSGAUG00000012410	ubiquitin-conjugatingenzymeE2L3[Source:HGNCSymbol;Acc:12488]	A2BIR4	4.19182e-51	516	18650	A2BIR4	ube2l3l	GO:0000166	Ubiquitin-conjugating enzyme E2L 3, like	348061
A2BIR4	ENSGAUG00000016194	ubiquitin-conjugatingenzymeE2L3[Source:HGNCSymbol;Acc:12488]	A2BIR4	3.77554e-65	637	18650	A2BIR4	ube2l3l	GO:0000166	Ubiquitin-conjugating enzyme E2L 3, like	348062
A2BIR4	ENSGAUG00000012410	ubiquitin-conjugatingenzymeE2L3[Source:HGNCSymbol;Acc:12488]	A2BIR4	4.19182e-51	516	18650	A2BIR4	ube2l3l	GO:0005524	Ubiquitin-conjugating enzyme E2L 3, like	348063
A2BIR4	ENSGAUG00000016194	ubiquitin-conjugatingenzymeE2L3[Source:HGNCSymbol;Acc:12488]	A2BIR4	3.77554e-65	637	18650	A2BIR4	ube2l3l	GO:0005524	Ubiquitin-conjugating enzyme E2L 3, like	348064
A2BIR4	ENSGAUG00000012410	ubiquitin-conjugatingenzymeE2L3[Source:HGNCSymbol;Acc:12488]	A2BIR4	4.19182e-51	516	18650	A2BIR4	ube2l3l	GO:0016874	Ubiquitin-conjugating enzyme E2L 3, like	348065
A2BIR4	ENSGAUG00000016194	ubiquitin-conjugatingenzymeE2L3[Source:HGNCSymbol;Acc:12488]	A2BIR4	3.77554e-65	637	18650	A2BIR4	ube2l3l	GO:0016874	Ubiquitin-conjugating enzyme E2L 3, like	348066
A2BIR4	ENSGAUG00000012410	ubiquitin-conjugatingenzymeE2L3[Source:HGNCSymbol;Acc:12488]	A2BIR4	4.19182e-51	516	18650	A2BIR4	ube2l3l	GO:0016881	Ubiquitin-conjugating enzyme E2L 3, like	348067
A2BIR4	ENSGAUG00000016194	ubiquitin-conjugatingenzymeE2L3[Source:HGNCSymbol;Acc:12488]	A2BIR4	3.77554e-65	637	18650	A2BIR4	ube2l3l	GO:0016881	Ubiquitin-conjugating enzyme E2L 3, like	348068
A2CE48	ENSGAUG00000000270	proteininhibitorofactivatedSTAT,2[Source:HGNCSymbol;Acc:17311]	A2CE48	1.06827e-23	280	18650	A2CE48	pias2	GO:0003676	Uncharacterized protein	348069
A2CE48	ENSGAUG00000000270	proteininhibitorofactivatedSTAT,2[Source:HGNCSymbol;Acc:17311]	A2CE48	1.06827e-23	280	18650	A2CE48	pias2	GO:0008270	Uncharacterized protein	348070
A2CEA7	ENSGAUG00000007143	Rasprotein-specificguaninenucleotide-releasingfactor2[Source:HGNCSymbol;Acc:9876]	A2CEA7	0.0	1672	18650	A2CEA7	rasgrf2	GO:0005085	Ras-specific guanine nucleotide-releasing factor 2	348071
A2CEA7	ENSGAUG00000007143	Rasprotein-specificguaninenucleotide-releasingfactor2[Source:HGNCSymbol;Acc:9876]	A2CEA7	0.0	1672	18650	A2CEA7	rasgrf2	GO:0005085	Ras-specific guanine nucleotide-releasing factor 2	348072
A2CEA7	ENSGAUG00000007143	Rasprotein-specificguaninenucleotide-releasingfactor2[Source:HGNCSymbol;Acc:9876]	A2CEA7	0.0	1672	18650	A2CEA7	rasgrf2	GO:0005085	Ras-specific guanine nucleotide-releasing factor 2	348073
A2CEA7	ENSGAUG00000007143	Rasprotein-specificguaninenucleotide-releasingfactor2[Source:HGNCSymbol;Acc:9876]	A2CEA7	0.0	1672	18650	A2CEA7	rasgrf2	GO:0005085	Ras-specific guanine nucleotide-releasing factor 2	348074
A2CEA7	ENSGAUG00000007143	Rasprotein-specificguaninenucleotide-releasingfactor2[Source:HGNCSymbol;Acc:9876]	A2CEA7	0.0	1672	18650	A2CEA7	rasgrf2	GO:0005085	Ras-specific guanine nucleotide-releasing factor 2	348075
A2CEA7	ENSGAUG00000007143	Rasprotein-specificguaninenucleotide-releasingfactor2[Source:HGNCSymbol;Acc:9876]	A2CEA7	0.0	1672	18650	A2CEA7	rasgrf2	GO:0005089	Ras-specific guanine nucleotide-releasing factor 2	348076
A2CEA7	ENSGAUG00000007143	Rasprotein-specificguaninenucleotide-releasingfactor2[Source:HGNCSymbol;Acc:9876]	A2CEA7	0.0	1672	18650	A2CEA7	rasgrf2	GO:0005622	Ras-specific guanine nucleotide-releasing factor 2	348077
A2CEA7	ENSGAUG00000007143	Rasprotein-specificguaninenucleotide-releasingfactor2[Source:HGNCSymbol;Acc:9876]	A2CEA7	0.0	1672	18650	A2CEA7	rasgrf2	GO:0005622	Ras-specific guanine nucleotide-releasing factor 2	348078
A2CEA7	ENSGAUG00000007143	Rasprotein-specificguaninenucleotide-releasingfactor2[Source:HGNCSymbol;Acc:9876]	A2CEA7	0.0	1672	18650	A2CEA7	rasgrf2	GO:0005622	Ras-specific guanine nucleotide-releasing factor 2	348079
A2CEA7	ENSGAUG00000007143	Rasprotein-specificguaninenucleotide-releasingfactor2[Source:HGNCSymbol;Acc:9876]	A2CEA7	0.0	1672	18650	A2CEA7	rasgrf2	GO:0005622	Ras-specific guanine nucleotide-releasing factor 2	348080
A2CEA7	ENSGAUG00000007143	Rasprotein-specificguaninenucleotide-releasingfactor2[Source:HGNCSymbol;Acc:9876]	A2CEA7	0.0	1672	18650	A2CEA7	rasgrf2	GO:0005737	Ras-specific guanine nucleotide-releasing factor 2	348081
A2CEA7	ENSGAUG00000007143	Rasprotein-specificguaninenucleotide-releasingfactor2[Source:HGNCSymbol;Acc:9876]	A2CEA7	0.0	1672	18650	A2CEA7	rasgrf2	GO:0005737	Ras-specific guanine nucleotide-releasing factor 2	348082
A2CEA7	ENSGAUG00000007143	Rasprotein-specificguaninenucleotide-releasingfactor2[Source:HGNCSymbol;Acc:9876]	A2CEA7	0.0	1672	18650	A2CEA7	rasgrf2	GO:0005783	Ras-specific guanine nucleotide-releasing factor 2	348083
A2CEA7	ENSGAUG00000007143	Rasprotein-specificguaninenucleotide-releasingfactor2[Source:HGNCSymbol;Acc:9876]	A2CEA7	0.0	1672	18650	A2CEA7	rasgrf2	GO:0005789	Ras-specific guanine nucleotide-releasing factor 2	348084
A2CEA7	ENSGAUG00000007143	Rasprotein-specificguaninenucleotide-releasingfactor2[Source:HGNCSymbol;Acc:9876]	A2CEA7	0.0	1672	18650	A2CEA7	rasgrf2	GO:0005886	Ras-specific guanine nucleotide-releasing factor 2	348085
A2CEA7	ENSGAUG00000007143	Rasprotein-specificguaninenucleotide-releasingfactor2[Source:HGNCSymbol;Acc:9876]	A2CEA7	0.0	1672	18650	A2CEA7	rasgrf2	GO:0005886	Ras-specific guanine nucleotide-releasing factor 2	348086
A2CEA7	ENSGAUG00000007143	Rasprotein-specificguaninenucleotide-releasingfactor2[Source:HGNCSymbol;Acc:9876]	A2CEA7	0.0	1672	18650	A2CEA7	rasgrf2	GO:0007264	Ras-specific guanine nucleotide-releasing factor 2	348087
A2CEA7	ENSGAUG00000007143	Rasprotein-specificguaninenucleotide-releasingfactor2[Source:HGNCSymbol;Acc:9876]	A2CEA7	0.0	1672	18650	A2CEA7	rasgrf2	GO:0007264	Ras-specific guanine nucleotide-releasing factor 2	348088
A2CEA7	ENSGAUG00000007143	Rasprotein-specificguaninenucleotide-releasingfactor2[Source:HGNCSymbol;Acc:9876]	A2CEA7	0.0	1672	18650	A2CEA7	rasgrf2	GO:0007264	Ras-specific guanine nucleotide-releasing factor 2	348089
A2CEA7	ENSGAUG00000007143	Rasprotein-specificguaninenucleotide-releasingfactor2[Source:HGNCSymbol;Acc:9876]	A2CEA7	0.0	1672	18650	A2CEA7	rasgrf2	GO:0016020	Ras-specific guanine nucleotide-releasing factor 2	348090
A2CEA7	ENSGAUG00000007143	Rasprotein-specificguaninenucleotide-releasingfactor2[Source:HGNCSymbol;Acc:9876]	A2CEA7	0.0	1672	18650	A2CEA7	rasgrf2	GO:0035023	Ras-specific guanine nucleotide-releasing factor 2	348091
A2CEA7	ENSGAUG00000007143	Rasprotein-specificguaninenucleotide-releasingfactor2[Source:HGNCSymbol;Acc:9876]	A2CEA7	0.0	1672	18650	A2CEA7	rasgrf2	GO:0051056	Ras-specific guanine nucleotide-releasing factor 2	348092
A2CEB2	ENSGAUG00000007676	ankyrinrepeatandLEMdomaincontaining2[Source:HGNCSymbol;Acc:29101]	A2CEB2	0.0	2217	18650	A2CEB2	ankle2	GO:0005635	Uncharacterized protein	348093
A2CEH0	ENSGAUG00000010639	WDrepeatdomain51B[Source:HGNCSymbol;Acc:30836]	A2CEH0	1.56711e-68	670	18650	A2CEH0	poc1b	GO:0003014	POC1 centriolar protein homolog B	348094
A2CEH0	ENSGAUG00000010639	WDrepeatdomain51B[Source:HGNCSymbol;Acc:30836]	A2CEH0	1.56711e-68	670	18650	A2CEH0	poc1b	GO:0003674	POC1 centriolar protein homolog B	348095
A2CEH0	ENSGAUG00000010639	WDrepeatdomain51B[Source:HGNCSymbol;Acc:30836]	A2CEH0	1.56711e-68	670	18650	A2CEH0	poc1b	GO:0005575	POC1 centriolar protein homolog B	348096
A2CEH0	ENSGAUG00000010639	WDrepeatdomain51B[Source:HGNCSymbol;Acc:30836]	A2CEH0	1.56711e-68	670	18650	A2CEH0	poc1b	GO:0030030	POC1 centriolar protein homolog B	348097
A2CEH0	ENSGAUG00000010639	WDrepeatdomain51B[Source:HGNCSymbol;Acc:30836]	A2CEH0	1.56711e-68	670	18650	A2CEH0	poc1b	GO:0060271	POC1 centriolar protein homolog B	348098
A2CEH0	ENSGAUG00000010639	WDrepeatdomain51B[Source:HGNCSymbol;Acc:30836]	A2CEH0	1.56711e-68	670	18650	A2CEH0	poc1b	GO:0060271	POC1 centriolar protein homolog B	348099
A2CEH0	ENSGAUG00000010639	WDrepeatdomain51B[Source:HGNCSymbol;Acc:30836]	A2CEH0	1.56711e-68	670	18650	A2CEH0	poc1b	GO:0060287	POC1 centriolar protein homolog B	348100
A2CEI4	ENSGAUG00000013377	nucleoporin88kDa[Source:HGNCSymbol;Acc:8067]	A2CEI4	0.0	1808	18650	A2CEI4	nup88	GO:0008150	Uncharacterized protein	348101
A2CEJ3	ENSGAUG00000003073	EPHreceptorB2[Source:HGNCSymbol;Acc:3393]	A2CEJ3	0.0	4171	18650	A2CEJ3	CH211-69J23.1	GO:0000166	Uncharacterized protein	348102
A2CEJ3	ENSGAUG00000003073	EPHreceptorB2[Source:HGNCSymbol;Acc:3393]	A2CEJ3	0.0	4171	18650	A2CEJ3	CH211-69J23.1	GO:0004672	Uncharacterized protein	348103
A2CEJ3	ENSGAUG00000003073	EPHreceptorB2[Source:HGNCSymbol;Acc:3393]	A2CEJ3	0.0	4171	18650	A2CEJ3	CH211-69J23.1	GO:0004672	Uncharacterized protein	348104
A2CEJ3	ENSGAUG00000003073	EPHreceptorB2[Source:HGNCSymbol;Acc:3393]	A2CEJ3	0.0	4171	18650	A2CEJ3	CH211-69J23.1	GO:0004713	Uncharacterized protein	348105
A2CEJ3	ENSGAUG00000003073	EPHreceptorB2[Source:HGNCSymbol;Acc:3393]	A2CEJ3	0.0	4171	18650	A2CEJ3	CH211-69J23.1	GO:0004713	Uncharacterized protein	348106
A2CEJ3	ENSGAUG00000003073	EPHreceptorB2[Source:HGNCSymbol;Acc:3393]	A2CEJ3	0.0	4171	18650	A2CEJ3	CH211-69J23.1	GO:0004713	Uncharacterized protein	348107
A2CEJ3	ENSGAUG00000003073	EPHreceptorB2[Source:HGNCSymbol;Acc:3393]	A2CEJ3	0.0	4171	18650	A2CEJ3	CH211-69J23.1	GO:0004872	Uncharacterized protein	348108
A2CEJ3	ENSGAUG00000003073	EPHreceptorB2[Source:HGNCSymbol;Acc:3393]	A2CEJ3	0.0	4171	18650	A2CEJ3	CH211-69J23.1	GO:0005003	Uncharacterized protein	348109
A2CEJ3	ENSGAUG00000003073	EPHreceptorB2[Source:HGNCSymbol;Acc:3393]	A2CEJ3	0.0	4171	18650	A2CEJ3	CH211-69J23.1	GO:0005003	Uncharacterized protein	348110
A2CEJ3	ENSGAUG00000003073	EPHreceptorB2[Source:HGNCSymbol;Acc:3393]	A2CEJ3	0.0	4171	18650	A2CEJ3	CH211-69J23.1	GO:0005003	Uncharacterized protein	348111
A2CEJ3	ENSGAUG00000003073	EPHreceptorB2[Source:HGNCSymbol;Acc:3393]	A2CEJ3	0.0	4171	18650	A2CEJ3	CH211-69J23.1	GO:0005524	Uncharacterized protein	348112
A2CEJ3	ENSGAUG00000003073	EPHreceptorB2[Source:HGNCSymbol;Acc:3393]	A2CEJ3	0.0	4171	18650	A2CEJ3	CH211-69J23.1	GO:0005524	Uncharacterized protein	348113
A2CEJ3	ENSGAUG00000003073	EPHreceptorB2[Source:HGNCSymbol;Acc:3393]	A2CEJ3	0.0	4171	18650	A2CEJ3	CH211-69J23.1	GO:0005524	Uncharacterized protein	348114
A2CEJ3	ENSGAUG00000003073	EPHreceptorB2[Source:HGNCSymbol;Acc:3393]	A2CEJ3	0.0	4171	18650	A2CEJ3	CH211-69J23.1	GO:0005524	Uncharacterized protein	348115
A2CEJ3	ENSGAUG00000003073	EPHreceptorB2[Source:HGNCSymbol;Acc:3393]	A2CEJ3	0.0	4171	18650	A2CEJ3	CH211-69J23.1	GO:0005524	Uncharacterized protein	348116
A2CEJ3	ENSGAUG00000003073	EPHreceptorB2[Source:HGNCSymbol;Acc:3393]	A2CEJ3	0.0	4171	18650	A2CEJ3	CH211-69J23.1	GO:0005524	Uncharacterized protein	348117
A2CEJ3	ENSGAUG00000003073	EPHreceptorB2[Source:HGNCSymbol;Acc:3393]	A2CEJ3	0.0	4171	18650	A2CEJ3	CH211-69J23.1	GO:0005887	Uncharacterized protein	348118
A2CEJ3	ENSGAUG00000003073	EPHreceptorB2[Source:HGNCSymbol;Acc:3393]	A2CEJ3	0.0	4171	18650	A2CEJ3	CH211-69J23.1	GO:0006468	Uncharacterized protein	348119
A2CEJ3	ENSGAUG00000003073	EPHreceptorB2[Source:HGNCSymbol;Acc:3393]	A2CEJ3	0.0	4171	18650	A2CEJ3	CH211-69J23.1	GO:0006468	Uncharacterized protein	348120
A2CEJ3	ENSGAUG00000003073	EPHreceptorB2[Source:HGNCSymbol;Acc:3393]	A2CEJ3	0.0	4171	18650	A2CEJ3	CH211-69J23.1	GO:0006468	Uncharacterized protein	348121
A2CEJ3	ENSGAUG00000003073	EPHreceptorB2[Source:HGNCSymbol;Acc:3393]	A2CEJ3	0.0	4171	18650	A2CEJ3	CH211-69J23.1	GO:0006468	Uncharacterized protein	348122
A2CEJ3	ENSGAUG00000003073	EPHreceptorB2[Source:HGNCSymbol;Acc:3393]	A2CEJ3	0.0	4171	18650	A2CEJ3	CH211-69J23.1	GO:0006468	Uncharacterized protein	348123
A2CEJ3	ENSGAUG00000003073	EPHreceptorB2[Source:HGNCSymbol;Acc:3393]	A2CEJ3	0.0	4171	18650	A2CEJ3	CH211-69J23.1	GO:0007169	Uncharacterized protein	348124
A2CEJ3	ENSGAUG00000003073	EPHreceptorB2[Source:HGNCSymbol;Acc:3393]	A2CEJ3	0.0	4171	18650	A2CEJ3	CH211-69J23.1	GO:0007169	Uncharacterized protein	348125
A2CEJ3	ENSGAUG00000003073	EPHreceptorB2[Source:HGNCSymbol;Acc:3393]	A2CEJ3	0.0	4171	18650	A2CEJ3	CH211-69J23.1	GO:0016020	Uncharacterized protein	348126
A2CEJ3	ENSGAUG00000003073	EPHreceptorB2[Source:HGNCSymbol;Acc:3393]	A2CEJ3	0.0	4171	18650	A2CEJ3	CH211-69J23.1	GO:0016020	Uncharacterized protein	348127
A2CEJ3	ENSGAUG00000003073	EPHreceptorB2[Source:HGNCSymbol;Acc:3393]	A2CEJ3	0.0	4171	18650	A2CEJ3	CH211-69J23.1	GO:0016020	Uncharacterized protein	348128
A2CEJ3	ENSGAUG00000003073	EPHreceptorB2[Source:HGNCSymbol;Acc:3393]	A2CEJ3	0.0	4171	18650	A2CEJ3	CH211-69J23.1	GO:0016021	Uncharacterized protein	348129
A2CEJ3	ENSGAUG00000003073	EPHreceptorB2[Source:HGNCSymbol;Acc:3393]	A2CEJ3	0.0	4171	18650	A2CEJ3	CH211-69J23.1	GO:0016021	Uncharacterized protein	348130
A2CEJ3	ENSGAUG00000003073	EPHreceptorB2[Source:HGNCSymbol;Acc:3393]	A2CEJ3	0.0	4171	18650	A2CEJ3	CH211-69J23.1	GO:0016301	Uncharacterized protein	348131
A2CEJ3	ENSGAUG00000003073	EPHreceptorB2[Source:HGNCSymbol;Acc:3393]	A2CEJ3	0.0	4171	18650	A2CEJ3	CH211-69J23.1	GO:0016310	Uncharacterized protein	348132
A2CEJ3	ENSGAUG00000003073	EPHreceptorB2[Source:HGNCSymbol;Acc:3393]	A2CEJ3	0.0	4171	18650	A2CEJ3	CH211-69J23.1	GO:0016740	Uncharacterized protein	348133
A2CEJ3	ENSGAUG00000003073	EPHreceptorB2[Source:HGNCSymbol;Acc:3393]	A2CEJ3	0.0	4171	18650	A2CEJ3	CH211-69J23.1	GO:0016772	Uncharacterized protein	348134
A2CEJ3	ENSGAUG00000003073	EPHreceptorB2[Source:HGNCSymbol;Acc:3393]	A2CEJ3	0.0	4171	18650	A2CEJ3	CH211-69J23.1	GO:0048013	Uncharacterized protein	348135
A2CEJ3	ENSGAUG00000003073	EPHreceptorB2[Source:HGNCSymbol;Acc:3393]	A2CEJ3	0.0	4171	18650	A2CEJ3	CH211-69J23.1	GO:0048013	Uncharacterized protein	348136
A2CEJ3	ENSGAUG00000003073	EPHreceptorB2[Source:HGNCSymbol;Acc:3393]	A2CEJ3	0.0	4171	18650	A2CEJ3	CH211-69J23.1	GO:0048013	Uncharacterized protein	348137
A2CEM5	ENSGAUG00000003346		A2CEM5	1.54747e-42	442	18650	A2CEM5	OTTDARG00000019106	GO:0003677	Uncharacterized protein	348138
A2CEM5	ENSGAUG00000018188		A2CEM5	2.49731e-45	466	18650	A2CEM5	OTTDARG00000019106	GO:0003677	Uncharacterized protein	348139
A2CEM5	ENSGAUG00000003346		A2CEM5	1.54747e-42	442	18650	A2CEM5	OTTDARG00000019106	GO:0003690	Uncharacterized protein	348140
A2CEM5	ENSGAUG00000018188		A2CEM5	2.49731e-45	466	18650	A2CEM5	OTTDARG00000019106	GO:0003690	Uncharacterized protein	348141
A2CEM5	ENSGAUG00000003346		A2CEM5	1.54747e-42	442	18650	A2CEM5	OTTDARG00000019106	GO:0003700	Uncharacterized protein	348142
A2CEM5	ENSGAUG00000018188		A2CEM5	2.49731e-45	466	18650	A2CEM5	OTTDARG00000019106	GO:0003700	Uncharacterized protein	348143
A2CEM5	ENSGAUG00000003346		A2CEM5	1.54747e-42	442	18650	A2CEM5	OTTDARG00000019106	GO:0003700	Uncharacterized protein	348144
A2CEM5	ENSGAUG00000018188		A2CEM5	2.49731e-45	466	18650	A2CEM5	OTTDARG00000019106	GO:0003700	Uncharacterized protein	348145
A2CEM5	ENSGAUG00000003346		A2CEM5	1.54747e-42	442	18650	A2CEM5	OTTDARG00000019106	GO:0003705	Uncharacterized protein	348146
A2CEM5	ENSGAUG00000018188		A2CEM5	2.49731e-45	466	18650	A2CEM5	OTTDARG00000019106	GO:0003705	Uncharacterized protein	348147
A2CEM5	ENSGAUG00000003346		A2CEM5	1.54747e-42	442	18650	A2CEM5	OTTDARG00000019106	GO:0005634	Uncharacterized protein	348148
A2CEM5	ENSGAUG00000018188		A2CEM5	2.49731e-45	466	18650	A2CEM5	OTTDARG00000019106	GO:0005634	Uncharacterized protein	348149
A2CEM5	ENSGAUG00000003346		A2CEM5	1.54747e-42	442	18650	A2CEM5	OTTDARG00000019106	GO:0005667	Uncharacterized protein	348150
A2CEM5	ENSGAUG00000018188		A2CEM5	2.49731e-45	466	18650	A2CEM5	OTTDARG00000019106	GO:0005667	Uncharacterized protein	348151
A2CEM5	ENSGAUG00000003346		A2CEM5	1.54747e-42	442	18650	A2CEM5	OTTDARG00000019106	GO:0006351	Uncharacterized protein	348152
A2CEM5	ENSGAUG00000018188		A2CEM5	2.49731e-45	466	18650	A2CEM5	OTTDARG00000019106	GO:0006351	Uncharacterized protein	348153
A2CEM5	ENSGAUG00000003346		A2CEM5	1.54747e-42	442	18650	A2CEM5	OTTDARG00000019106	GO:0006355	Uncharacterized protein	348154
A2CEM5	ENSGAUG00000018188		A2CEM5	2.49731e-45	466	18650	A2CEM5	OTTDARG00000019106	GO:0006355	Uncharacterized protein	348155
A2CEM5	ENSGAUG00000003346		A2CEM5	1.54747e-42	442	18650	A2CEM5	OTTDARG00000019106	GO:0006355	Uncharacterized protein	348156
A2CEM5	ENSGAUG00000018188		A2CEM5	2.49731e-45	466	18650	A2CEM5	OTTDARG00000019106	GO:0006355	Uncharacterized protein	348157
A2CEM5	ENSGAUG00000003346		A2CEM5	1.54747e-42	442	18650	A2CEM5	OTTDARG00000019106	GO:0006355	Uncharacterized protein	348158
A2CEM5	ENSGAUG00000018188		A2CEM5	2.49731e-45	466	18650	A2CEM5	OTTDARG00000019106	GO:0006355	Uncharacterized protein	348159
A2CEM5	ENSGAUG00000003346		A2CEM5	1.54747e-42	442	18650	A2CEM5	OTTDARG00000019106	GO:0007389	Uncharacterized protein	348160
A2CEM5	ENSGAUG00000018188		A2CEM5	2.49731e-45	466	18650	A2CEM5	OTTDARG00000019106	GO:0007389	Uncharacterized protein	348161
A2CEM5	ENSGAUG00000003346		A2CEM5	1.54747e-42	442	18650	A2CEM5	OTTDARG00000019106	GO:0008134	Uncharacterized protein	348162
A2CEM5	ENSGAUG00000018188		A2CEM5	2.49731e-45	466	18650	A2CEM5	OTTDARG00000019106	GO:0008134	Uncharacterized protein	348163
A2CEM5	ENSGAUG00000003346		A2CEM5	1.54747e-42	442	18650	A2CEM5	OTTDARG00000019106	GO:0008301	Uncharacterized protein	348164
A2CEM5	ENSGAUG00000018188		A2CEM5	2.49731e-45	466	18650	A2CEM5	OTTDARG00000019106	GO:0008301	Uncharacterized protein	348165
A2CEM5	ENSGAUG00000003346		A2CEM5	1.54747e-42	442	18650	A2CEM5	OTTDARG00000019106	GO:0009790	Uncharacterized protein	348166
A2CEM5	ENSGAUG00000018188		A2CEM5	2.49731e-45	466	18650	A2CEM5	OTTDARG00000019106	GO:0009790	Uncharacterized protein	348167
A2CEM5	ENSGAUG00000003346		A2CEM5	1.54747e-42	442	18650	A2CEM5	OTTDARG00000019106	GO:0009888	Uncharacterized protein	348168
A2CEM5	ENSGAUG00000018188		A2CEM5	2.49731e-45	466	18650	A2CEM5	OTTDARG00000019106	GO:0009888	Uncharacterized protein	348169
A2CEM5	ENSGAUG00000003346		A2CEM5	1.54747e-42	442	18650	A2CEM5	OTTDARG00000019106	GO:0043565	Uncharacterized protein	348170
A2CEM5	ENSGAUG00000018188		A2CEM5	2.49731e-45	466	18650	A2CEM5	OTTDARG00000019106	GO:0043565	Uncharacterized protein	348171
A2CEM5	ENSGAUG00000003346		A2CEM5	1.54747e-42	442	18650	A2CEM5	OTTDARG00000019106	GO:0043565	Uncharacterized protein	348172
A2CEM5	ENSGAUG00000018188		A2CEM5	2.49731e-45	466	18650	A2CEM5	OTTDARG00000019106	GO:0043565	Uncharacterized protein	348173
A2CEM5	ENSGAUG00000003346		A2CEM5	1.54747e-42	442	18650	A2CEM5	OTTDARG00000019106	GO:0051090	Uncharacterized protein	348174
A2CEM5	ENSGAUG00000018188		A2CEM5	2.49731e-45	466	18650	A2CEM5	OTTDARG00000019106	GO:0051090	Uncharacterized protein	348175
A2CER7	ENSGAUG00000018969	spinsterhomolog3(Drosophila)[Source:HGNCSymbol;Acc:28433]	A2CER7	5.50893e-75	729	18650	A2CER7	spns3	GO:0006810	Protein spinster homolog 3	348176
A2CER7	ENSGAUG00000018969	spinsterhomolog3(Drosophila)[Source:HGNCSymbol;Acc:28433]	A2CER7	5.50893e-75	729	18650	A2CER7	spns3	GO:0006869	Protein spinster homolog 3	348177
A2CER7	ENSGAUG00000018969	spinsterhomolog3(Drosophila)[Source:HGNCSymbol;Acc:28433]	A2CER7	5.50893e-75	729	18650	A2CER7	spns3	GO:0016020	Protein spinster homolog 3	348178
A2CER7	ENSGAUG00000018969	spinsterhomolog3(Drosophila)[Source:HGNCSymbol;Acc:28433]	A2CER7	5.50893e-75	729	18650	A2CER7	spns3	GO:0016020	Protein spinster homolog 3	348179
A2CER7	ENSGAUG00000018969	spinsterhomolog3(Drosophila)[Source:HGNCSymbol;Acc:28433]	A2CER7	5.50893e-75	729	18650	A2CER7	spns3	GO:0016021	Protein spinster homolog 3	348180
A2CER7	ENSGAUG00000018969	spinsterhomolog3(Drosophila)[Source:HGNCSymbol;Acc:28433]	A2CER7	5.50893e-75	729	18650	A2CER7	spns3	GO:0016021	Protein spinster homolog 3	348181
A2CER7	ENSGAUG00000018969	spinsterhomolog3(Drosophila)[Source:HGNCSymbol;Acc:28433]	A2CER7	5.50893e-75	729	18650	A2CER7	spns3	GO:0055085	Protein spinster homolog 3	348182
A2CES8	ENSGAUG00000014086	solutecarrierfamily31(coppertransporters),member1[Source:HGNCSymbol;Acc:11016]	A2CES8	4.57596e-57	568	18650	A2CES8	slc31a1	GO:0005375	Solute carrier family 31 (Copper transporters), member 1	348183
A2CES8	ENSGAUG00000014086	solutecarrierfamily31(coppertransporters),member1[Source:HGNCSymbol;Acc:11016]	A2CES8	4.57596e-57	568	18650	A2CES8	slc31a1	GO:0016021	Solute carrier family 31 (Copper transporters), member 1	348184
A2CES8	ENSGAUG00000014086	solutecarrierfamily31(coppertransporters),member1[Source:HGNCSymbol;Acc:11016]	A2CES8	4.57596e-57	568	18650	A2CES8	slc31a1	GO:0035434	Solute carrier family 31 (Copper transporters), member 1	348185
A2CES8	ENSGAUG00000014086	solutecarrierfamily31(coppertransporters),member1[Source:HGNCSymbol;Acc:11016]	A2CES8	4.57596e-57	568	18650	A2CES8	slc31a1	GO:0042221	Solute carrier family 31 (Copper transporters), member 1	348186
A2CES8	ENSGAUG00000014086	solutecarrierfamily31(coppertransporters),member1[Source:HGNCSymbol;Acc:11016]	A2CES8	4.57596e-57	568	18650	A2CES8	slc31a1	GO:0042539	Solute carrier family 31 (Copper transporters), member 1	348187
A2CES8	ENSGAUG00000014086	solutecarrierfamily31(coppertransporters),member1[Source:HGNCSymbol;Acc:11016]	A2CES8	4.57596e-57	568	18650	A2CES8	slc31a1	GO:0046688	Solute carrier family 31 (Copper transporters), member 1	348188
A2CEX0	ENSGAUG00000016589		A2CEX0	0.0	1940	18650	A2CEX0	Dr.29723	GO:0005215	Novel protein	348189
A2CEX0	ENSGAUG00000016589		A2CEX0	0.0	1940	18650	A2CEX0	Dr.29723	GO:0006810	Novel protein	348190
A2CEX0	ENSGAUG00000016589		A2CEX0	0.0	1940	18650	A2CEX0	Dr.29723	GO:0006810	Novel protein	348191
A2CEX0	ENSGAUG00000016589		A2CEX0	0.0	1940	18650	A2CEX0	Dr.29723	GO:0016020	Novel protein	348192
A2CEX0	ENSGAUG00000016589		A2CEX0	0.0	1940	18650	A2CEX0	Dr.29723	GO:0016020	Novel protein	348193
A2CEX0	ENSGAUG00000016589		A2CEX0	0.0	1940	18650	A2CEX0	Dr.29723	GO:0016020	Novel protein	348194
A2CEX0	ENSGAUG00000016589		A2CEX0	0.0	1940	18650	A2CEX0	Dr.29723	GO:0016021	Novel protein	348195
A2CEX0	ENSGAUG00000016589		A2CEX0	0.0	1940	18650	A2CEX0	Dr.29723	GO:0016021	Novel protein	348196
A2CEX0	ENSGAUG00000016589		A2CEX0	0.0	1940	18650	A2CEX0	Dr.29723	GO:0022857	Novel protein	348197
A2CEX0	ENSGAUG00000016589		A2CEX0	0.0	1940	18650	A2CEX0	Dr.29723	GO:0022891	Novel protein	348198
A2CEX0	ENSGAUG00000016589		A2CEX0	0.0	1940	18650	A2CEX0	Dr.29723	GO:0055085	Novel protein	348199
A2CEX0	ENSGAUG00000016589		A2CEX0	0.0	1940	18650	A2CEX0	Dr.29723	GO:0055085	Novel protein	348200
A2CEX0	ENSGAUG00000016589		A2CEX0	0.0	1940	18650	A2CEX0	Dr.29723	GO:0055085	Novel protein	348201
A2CF10	ENSGAUG00000003874	hyaluronanandproteoglycanlinkprotein2[Source:HGNCSymbol;Acc:17410]	A2CF10	8.27263e-124	1149	18650	A2CF10	hapln2	GO:0005488	Uncharacterized protein	348202
A2CF10	ENSGAUG00000003874	hyaluronanandproteoglycanlinkprotein2[Source:HGNCSymbol;Acc:17410]	A2CF10	8.27263e-124	1149	18650	A2CF10	hapln2	GO:0005488	Uncharacterized protein	348203
A2CF10	ENSGAUG00000003874	hyaluronanandproteoglycanlinkprotein2[Source:HGNCSymbol;Acc:17410]	A2CF10	8.27263e-124	1149	18650	A2CF10	hapln2	GO:0005515	Uncharacterized protein	348204
A2CF10	ENSGAUG00000003874	hyaluronanandproteoglycanlinkprotein2[Source:HGNCSymbol;Acc:17410]	A2CF10	8.27263e-124	1149	18650	A2CF10	hapln2	GO:0005515	Uncharacterized protein	348205
A2CF10	ENSGAUG00000003874	hyaluronanandproteoglycanlinkprotein2[Source:HGNCSymbol;Acc:17410]	A2CF10	8.27263e-124	1149	18650	A2CF10	hapln2	GO:0005515	Uncharacterized protein	348206
A2CF10	ENSGAUG00000003874	hyaluronanandproteoglycanlinkprotein2[Source:HGNCSymbol;Acc:17410]	A2CF10	8.27263e-124	1149	18650	A2CF10	hapln2	GO:0005515	Uncharacterized protein	348207
A2CF10	ENSGAUG00000003874	hyaluronanandproteoglycanlinkprotein2[Source:HGNCSymbol;Acc:17410]	A2CF10	8.27263e-124	1149	18650	A2CF10	hapln2	GO:0005515	Uncharacterized protein	348208
A2CF10	ENSGAUG00000003874	hyaluronanandproteoglycanlinkprotein2[Source:HGNCSymbol;Acc:17410]	A2CF10	8.27263e-124	1149	18650	A2CF10	hapln2	GO:0005515	Uncharacterized protein	348209
A2CF10	ENSGAUG00000003874	hyaluronanandproteoglycanlinkprotein2[Source:HGNCSymbol;Acc:17410]	A2CF10	8.27263e-124	1149	18650	A2CF10	hapln2	GO:0005515	Uncharacterized protein	348210
A2CF10	ENSGAUG00000003874	hyaluronanandproteoglycanlinkprotein2[Source:HGNCSymbol;Acc:17410]	A2CF10	8.27263e-124	1149	18650	A2CF10	hapln2	GO:0005515	Uncharacterized protein	348211
A2CF10	ENSGAUG00000003874	hyaluronanandproteoglycanlinkprotein2[Source:HGNCSymbol;Acc:17410]	A2CF10	8.27263e-124	1149	18650	A2CF10	hapln2	GO:0005515	Uncharacterized protein	348212
A2CF10	ENSGAUG00000003874	hyaluronanandproteoglycanlinkprotein2[Source:HGNCSymbol;Acc:17410]	A2CF10	8.27263e-124	1149	18650	A2CF10	hapln2	GO:0005515	Uncharacterized protein	348213
A2CF10	ENSGAUG00000003874	hyaluronanandproteoglycanlinkprotein2[Source:HGNCSymbol;Acc:17410]	A2CF10	8.27263e-124	1149	18650	A2CF10	hapln2	GO:0005515	Uncharacterized protein	348214
A2CF10	ENSGAUG00000003874	hyaluronanandproteoglycanlinkprotein2[Source:HGNCSymbol;Acc:17410]	A2CF10	8.27263e-124	1149	18650	A2CF10	hapln2	GO:0005540	Uncharacterized protein	348215
A2CF10	ENSGAUG00000003874	hyaluronanandproteoglycanlinkprotein2[Source:HGNCSymbol;Acc:17410]	A2CF10	8.27263e-124	1149	18650	A2CF10	hapln2	GO:0007155	Uncharacterized protein	348216
A2CF10	ENSGAUG00000003874	hyaluronanandproteoglycanlinkprotein2[Source:HGNCSymbol;Acc:17410]	A2CF10	8.27263e-124	1149	18650	A2CF10	hapln2	GO:0042802	Uncharacterized protein	348217
A2Q011	ENSGAUG00000014044	arginase,typeII[Source:HGNCSymbol;Acc:664]	A2Q011	1.50972e-154	1414	18650	A2Q011	mumArgII	GO:0004053	Arginase II	348218
A2Q011	ENSGAUG00000014044	arginase,typeII[Source:HGNCSymbol;Acc:664]	A2Q011	1.50972e-154	1414	18650	A2Q011	mumArgII	GO:0006525	Arginase II	348219
A2Q011	ENSGAUG00000014044	arginase,typeII[Source:HGNCSymbol;Acc:664]	A2Q011	1.50972e-154	1414	18650	A2Q011	mumArgII	GO:0016787	Arginase II	348220
A2Q011	ENSGAUG00000014044	arginase,typeII[Source:HGNCSymbol;Acc:664]	A2Q011	1.50972e-154	1414	18650	A2Q011	mumArgII	GO:0016813	Arginase II	348221
A2Q011	ENSGAUG00000014044	arginase,typeII[Source:HGNCSymbol;Acc:664]	A2Q011	1.50972e-154	1414	18650	A2Q011	mumArgII	GO:0016813	Arginase II	348222
A2Q011	ENSGAUG00000014044	arginase,typeII[Source:HGNCSymbol;Acc:664]	A2Q011	1.50972e-154	1414	18650	A2Q011	mumArgII	GO:0046872	Arginase II	348223
A2Q011	ENSGAUG00000014044	arginase,typeII[Source:HGNCSymbol;Acc:664]	A2Q011	1.50972e-154	1414	18650	A2Q011	mumArgII	GO:0046872	Arginase II	348224
A2Q011	ENSGAUG00000014044	arginase,typeII[Source:HGNCSymbol;Acc:664]	A2Q011	1.50972e-154	1414	18650	A2Q011	mumArgII	GO:0046872	Arginase II	348225
A2Q011	ENSGAUG00000014044	arginase,typeII[Source:HGNCSymbol;Acc:664]	A2Q011	1.50972e-154	1414	18650	A2Q011	mumArgII	GO:0046872	Arginase II	348226
A2Q0U7	ENSGAUG00000011897	Finkel-Biskis-Reillymurinesarcomavirus(FBR-MuSV)ubiquitouslyexpressed[Source:HGNCSymbol;Acc:3597]	A2Q0U7	1.72778e-56	563	18650	A2Q0U7	rpS30	GO:0003735	Ribosomal protein S30	348227
A2Q0U7	ENSGAUG00000011897	Finkel-Biskis-Reillymurinesarcomavirus(FBR-MuSV)ubiquitouslyexpressed[Source:HGNCSymbol;Acc:3597]	A2Q0U7	1.72778e-56	563	18650	A2Q0U7	rpS30	GO:0005622	Ribosomal protein S30	348228
A2Q0U7	ENSGAUG00000011897	Finkel-Biskis-Reillymurinesarcomavirus(FBR-MuSV)ubiquitouslyexpressed[Source:HGNCSymbol;Acc:3597]	A2Q0U7	1.72778e-56	563	18650	A2Q0U7	rpS30	GO:0005840	Ribosomal protein S30	348229
A2Q0U7	ENSGAUG00000011897	Finkel-Biskis-Reillymurinesarcomavirus(FBR-MuSV)ubiquitouslyexpressed[Source:HGNCSymbol;Acc:3597]	A2Q0U7	1.72778e-56	563	18650	A2Q0U7	rpS30	GO:0005840	Ribosomal protein S30	348230
A2Q0U7	ENSGAUG00000011897	Finkel-Biskis-Reillymurinesarcomavirus(FBR-MuSV)ubiquitouslyexpressed[Source:HGNCSymbol;Acc:3597]	A2Q0U7	1.72778e-56	563	18650	A2Q0U7	rpS30	GO:0006412	Ribosomal protein S30	348231
A2RRT1	ENSGAUG00000019232	milkfatglobule-EGFfactor8protein[Source:HGNCSymbol;Acc:7036]	A2RRT1	0.0	1992	18650	A2RRT1	mfge8b	GO:0005509	Milk fat globule-EGF factor 8 protein	348232
A2RRT1	ENSGAUG00000019232	milkfatglobule-EGFfactor8protein[Source:HGNCSymbol;Acc:7036]	A2RRT1	0.0	1992	18650	A2RRT1	mfge8b	GO:0005509	Milk fat globule-EGF factor 8 protein	348233
A2RRT1	ENSGAUG00000019232	milkfatglobule-EGFfactor8protein[Source:HGNCSymbol;Acc:7036]	A2RRT1	0.0	1992	18650	A2RRT1	mfge8b	GO:0007155	Milk fat globule-EGF factor 8 protein	348234
A2RRV2	ENSGAUG00000002555	1	A2RRV2	3.75956e-105	990	18650	A2RRV2	arid3b	GO:0003677	Arid3b protein	348235
A2RRV2	ENSGAUG00000002555	1	A2RRV2	3.75956e-105	990	18650	A2RRV2	arid3b	GO:0005622	Arid3b protein	348236
A2RRV2	ENSGAUG00000002555	1	A2RRV2	3.75956e-105	990	18650	A2RRV2	arid3b	GO:0008150	Arid3b protein	348237
A2RRV3	ENSGAUG00000012831	proteinassociatedwithtopoisomeraseIIhomolog1(yeast)[Source:HGNCSymbol;Acc:26721]	A2RRV3	5.60983e-124	1154	18650	A2RRV3	patl1	GO:0000290	Protein PAT1 homolog 1	348238
A2RRV3	ENSGAUG00000012831	proteinassociatedwithtopoisomeraseIIhomolog1(yeast)[Source:HGNCSymbol;Acc:26721]	A2RRV3	5.60983e-124	1154	18650	A2RRV3	patl1	GO:0000932	Protein PAT1 homolog 1	348239
A2RRV3	ENSGAUG00000012831	proteinassociatedwithtopoisomeraseIIhomolog1(yeast)[Source:HGNCSymbol;Acc:26721]	A2RRV3	5.60983e-124	1154	18650	A2RRV3	patl1	GO:0000932	Protein PAT1 homolog 1	348240
A2RRV3	ENSGAUG00000012831	proteinassociatedwithtopoisomeraseIIhomolog1(yeast)[Source:HGNCSymbol;Acc:26721]	A2RRV3	5.60983e-124	1154	18650	A2RRV3	patl1	GO:0003723	Protein PAT1 homolog 1	348241
A2RRV3	ENSGAUG00000012831	proteinassociatedwithtopoisomeraseIIhomolog1(yeast)[Source:HGNCSymbol;Acc:26721]	A2RRV3	5.60983e-124	1154	18650	A2RRV3	patl1	GO:0003723	Protein PAT1 homolog 1	348242
A2RRV3	ENSGAUG00000012831	proteinassociatedwithtopoisomeraseIIhomolog1(yeast)[Source:HGNCSymbol;Acc:26721]	A2RRV3	5.60983e-124	1154	18650	A2RRV3	patl1	GO:0005737	Protein PAT1 homolog 1	348243
A2RRV3	ENSGAUG00000012831	proteinassociatedwithtopoisomeraseIIhomolog1(yeast)[Source:HGNCSymbol;Acc:26721]	A2RRV3	5.60983e-124	1154	18650	A2RRV3	patl1	GO:0033962	Protein PAT1 homolog 1	348244
A2RRV3	ENSGAUG00000012831	proteinassociatedwithtopoisomeraseIIhomolog1(yeast)[Source:HGNCSymbol;Acc:26721]	A2RRV3	5.60983e-124	1154	18650	A2RRV3	patl1	GO:0030014	Protein PAT1 homolog 1	348245
A2RRV6	ENSGAUG00000016534	mex-3homologB(C.elegans)[Source:HGNCSymbol;Acc:25297]	A2RRV6	3.24735e-87	836	18650	A2RRV6	MEX3B	GO:0003723	Uncharacterized protein	348246
A2RRV6	ENSGAUG00000016534	mex-3homologB(C.elegans)[Source:HGNCSymbol;Acc:25297]	A2RRV6	3.24735e-87	836	18650	A2RRV6	MEX3B	GO:0003723	Uncharacterized protein	348247
A2RRV6	ENSGAUG00000016534	mex-3homologB(C.elegans)[Source:HGNCSymbol;Acc:25297]	A2RRV6	3.24735e-87	836	18650	A2RRV6	MEX3B	GO:0003723	Uncharacterized protein	348248
A2RRV6	ENSGAUG00000016534	mex-3homologB(C.elegans)[Source:HGNCSymbol;Acc:25297]	A2RRV6	3.24735e-87	836	18650	A2RRV6	MEX3B	GO:0005575	Uncharacterized protein	348249
A2RRV6	ENSGAUG00000016534	mex-3homologB(C.elegans)[Source:HGNCSymbol;Acc:25297]	A2RRV6	3.24735e-87	836	18650	A2RRV6	MEX3B	GO:0008270	Uncharacterized protein	348250
A2RRV6	ENSGAUG00000016534	mex-3homologB(C.elegans)[Source:HGNCSymbol;Acc:25297]	A2RRV6	3.24735e-87	836	18650	A2RRV6	MEX3B	GO:0046872	Uncharacterized protein	348251
A2RRV7	ENSGAUG00000018864		A2RRV7	0.0	2184	18650	A2RRV7	ryk	GO:0004672	Zgc:158381 protein	348252
A2RRV7	ENSGAUG00000018864		A2RRV7	0.0	2184	18650	A2RRV7	ryk	GO:0004672	Zgc:158381 protein	348253
A2RRV7	ENSGAUG00000018864		A2RRV7	0.0	2184	18650	A2RRV7	ryk	GO:0004713	Zgc:158381 protein	348254
A2RRV7	ENSGAUG00000018864		A2RRV7	0.0	2184	18650	A2RRV7	ryk	GO:0004713	Zgc:158381 protein	348255
A2RRV7	ENSGAUG00000018864		A2RRV7	0.0	2184	18650	A2RRV7	ryk	GO:0004713	Zgc:158381 protein	348256
A2RRV7	ENSGAUG00000018864		A2RRV7	0.0	2184	18650	A2RRV7	ryk	GO:0005524	Zgc:158381 protein	348257
A2RRV7	ENSGAUG00000018864		A2RRV7	0.0	2184	18650	A2RRV7	ryk	GO:0005886	Zgc:158381 protein	348258
A2RRV7	ENSGAUG00000018864		A2RRV7	0.0	2184	18650	A2RRV7	ryk	GO:0006468	Zgc:158381 protein	348259
A2RRV7	ENSGAUG00000018864		A2RRV7	0.0	2184	18650	A2RRV7	ryk	GO:0006468	Zgc:158381 protein	348260
A2RRV7	ENSGAUG00000018864		A2RRV7	0.0	2184	18650	A2RRV7	ryk	GO:0006468	Zgc:158381 protein	348261
A2RRV7	ENSGAUG00000018864		A2RRV7	0.0	2184	18650	A2RRV7	ryk	GO:0007223	Zgc:158381 protein	348262
A2RRV7	ENSGAUG00000018864		A2RRV7	0.0	2184	18650	A2RRV7	ryk	GO:0016772	Zgc:158381 protein	348263
A2RRV7	ENSGAUG00000018864		A2RRV7	0.0	2184	18650	A2RRV7	ryk	GO:0017147	Zgc:158381 protein	348264
A2RRV7	ENSGAUG00000018864		A2RRV7	0.0	2184	18650	A2RRV7	ryk	GO:0042074	Zgc:158381 protein	348265
A2RRV7	ENSGAUG00000018864		A2RRV7	0.0	2184	18650	A2RRV7	ryk	GO:0051209	Zgc:158381 protein	348266
A2RRV7	ENSGAUG00000018864		A2RRV7	0.0	2184	18650	A2RRV7	ryk	GO:0060028	Zgc:158381 protein	348267
A2RRV7	ENSGAUG00000018864		A2RRV7	0.0	2184	18650	A2RRV7	ryk	GO:0060030	Zgc:158381 protein	348268
A2RRV7	ENSGAUG00000018864		A2RRV7	0.0	2184	18650	A2RRV7	ryk	GO:0060030	Zgc:158381 protein	348269
A2RRW4	ENSGAUG00000016231		A2RRW4	1.48003e-87	835	18650	A2RRW4	fam166b	GO:0003674	Protein FAM166B	348270
A2RRW4	ENSGAUG00000016231	1	A2RRW4	6.70144e-81	778	18650	A2RRW4	fam166b	GO:0003674	Protein FAM166B	348271
A2RRW4	ENSGAUG00000016231		A2RRW4	1.48003e-87	835	18650	A2RRW4	fam166b	GO:0005575	Protein FAM166B	348272
A2RRW4	ENSGAUG00000016231	1	A2RRW4	6.70144e-81	778	18650	A2RRW4	fam166b	GO:0005575	Protein FAM166B	348273
A2RRW4	ENSGAUG00000016231		A2RRW4	1.48003e-87	835	18650	A2RRW4	fam166b	GO:0008150	Protein FAM166B	348274
A2RRW4	ENSGAUG00000016231	1	A2RRW4	6.70144e-81	778	18650	A2RRW4	fam166b	GO:0008150	Protein FAM166B	348275
A2RUW6	ENSGAUG00000013270	ST3beta-galactosidealpha-2,3-sialyltransferase4[Source:HGNCSymbol;Acc:10864]	A2RUW6	1.26338e-98	931	18650	A2RUW6	st3gal4	GO:0005794	Zgc:158162 protein	348276
A2RUW6	ENSGAUG00000013270	ST3beta-galactosidealpha-2,3-sialyltransferase4[Source:HGNCSymbol;Acc:10864]	A2RUW6	1.26338e-98	931	18650	A2RUW6	st3gal4	GO:0006486	Zgc:158162 protein	348277
A2RUW6	ENSGAUG00000013270	ST3beta-galactosidealpha-2,3-sialyltransferase4[Source:HGNCSymbol;Acc:10864]	A2RUW6	1.26338e-98	931	18650	A2RUW6	st3gal4	GO:0006486	Zgc:158162 protein	348278
A2RUW6	ENSGAUG00000013270	ST3beta-galactosidealpha-2,3-sialyltransferase4[Source:HGNCSymbol;Acc:10864]	A2RUW6	1.26338e-98	931	18650	A2RUW6	st3gal4	GO:0008373	Zgc:158162 protein	348279
A2RUW6	ENSGAUG00000013270	ST3beta-galactosidealpha-2,3-sialyltransferase4[Source:HGNCSymbol;Acc:10864]	A2RUW6	1.26338e-98	931	18650	A2RUW6	st3gal4	GO:0008373	Zgc:158162 protein	348280
A2RUW6	ENSGAUG00000013270	ST3beta-galactosidealpha-2,3-sialyltransferase4[Source:HGNCSymbol;Acc:10864]	A2RUW6	1.26338e-98	931	18650	A2RUW6	st3gal4	GO:0016020	Zgc:158162 protein	348281
A2RUW6	ENSGAUG00000013270	ST3beta-galactosidealpha-2,3-sialyltransferase4[Source:HGNCSymbol;Acc:10864]	A2RUW6	1.26338e-98	931	18650	A2RUW6	st3gal4	GO:0016021	Zgc:158162 protein	348282
A2RUW6	ENSGAUG00000013270	ST3beta-galactosidealpha-2,3-sialyltransferase4[Source:HGNCSymbol;Acc:10864]	A2RUW6	1.26338e-98	931	18650	A2RUW6	st3gal4	GO:0016740	Zgc:158162 protein	348283
A2RUW6	ENSGAUG00000013270	ST3beta-galactosidealpha-2,3-sialyltransferase4[Source:HGNCSymbol;Acc:10864]	A2RUW6	1.26338e-98	931	18650	A2RUW6	st3gal4	GO:0016757	Zgc:158162 protein	348284
A2RUW6	ENSGAUG00000013270	ST3beta-galactosidealpha-2,3-sialyltransferase4[Source:HGNCSymbol;Acc:10864]	A2RUW6	1.26338e-98	931	18650	A2RUW6	st3gal4	GO:0030173	Zgc:158162 protein	348285
A2RUW6	ENSGAUG00000013270	ST3beta-galactosidealpha-2,3-sialyltransferase4[Source:HGNCSymbol;Acc:10864]	A2RUW6	1.26338e-98	931	18650	A2RUW6	st3gal4	GO:0030173	Zgc:158162 protein	348286
A2RUY0	ENSGAUG00000016973		A2RUY0	3.8444e-26	307	18650	A2RUY0	Dr.87422	GO:0003674	Uncharacterized protein	348287
A2RUY0	ENSGAUG00000016973		A2RUY0	3.8444e-26	307	18650	A2RUY0	Dr.87422	GO:0005575	Uncharacterized protein	348288
A2RUY0	ENSGAUG00000016973		A2RUY0	3.8444e-26	307	18650	A2RUY0	Dr.87422	GO:0008150	Uncharacterized protein	348289
A2RUY1	ENSGAUG00000003268	solutecarrierfamily43,member1[Source:HGNCSymbol;Acc:9225]	A2RUY1	0.0	1872	18650	A2RUY1	slc43a1b	GO:0003674	Slc43a1b protein	348290
A2RUY1	ENSGAUG00000003268	solutecarrierfamily43,member1[Source:HGNCSymbol;Acc:9225]	A2RUY1	0.0	1872	18650	A2RUY1	slc43a1b	GO:0016021	Slc43a1b protein	348291
A2RUY1	ENSGAUG00000003268	solutecarrierfamily43,member1[Source:HGNCSymbol;Acc:9225]	A2RUY1	0.0	1872	18650	A2RUY1	slc43a1b	GO:0055085	Slc43a1b protein	348292
A2RUY4	ENSGAUG00000000598	Wiskott-Aldrichsyndrome-like[Source:HGNCSymbol;Acc:12735]	A2RUY4	2.26374e-124	1156	18650	A2RUY4	wasla	GO:0005083	Zgc:158395 protein	348293
A2RUY4	ENSGAUG00000000598	Wiskott-Aldrichsyndrome-like[Source:HGNCSymbol;Acc:12735]	A2RUY4	2.26374e-124	1156	18650	A2RUY4	wasla	GO:0006461	Zgc:158395 protein	348294
A2RUY4	ENSGAUG00000000598	Wiskott-Aldrichsyndrome-like[Source:HGNCSymbol;Acc:12735]	A2RUY4	2.26374e-124	1156	18650	A2RUY4	wasla	GO:0008154	Zgc:158395 protein	348295
A2RUY4	ENSGAUG00000000598	Wiskott-Aldrichsyndrome-like[Source:HGNCSymbol;Acc:12735]	A2RUY4	2.26374e-124	1156	18650	A2RUY4	wasla	GO:0015629	Zgc:158395 protein	348296
A2RV05	ENSGAUG00000010393	non-SMCcondensinIcomplex,subunitD2[Source:HGNCSymbol;Acc:24305]	A2RV05	2.17829e-143	1322	18650	A2RV05	ncapd2	GO:0005488	Condensin complex subunit 1	348297
A2RV05	ENSGAUG00000010393	non-SMCcondensinIcomplex,subunitD2[Source:HGNCSymbol;Acc:24305]	A2RV05	2.17829e-143	1322	18650	A2RV05	ncapd2	GO:0005488	Condensin complex subunit 1	348298
A2RV05	ENSGAUG00000010393	non-SMCcondensinIcomplex,subunitD2[Source:HGNCSymbol;Acc:24305]	A2RV05	2.17829e-143	1322	18650	A2RV05	ncapd2	GO:0005634	Condensin complex subunit 1	348299
A2RV05	ENSGAUG00000010393	non-SMCcondensinIcomplex,subunitD2[Source:HGNCSymbol;Acc:24305]	A2RV05	2.17829e-143	1322	18650	A2RV05	ncapd2	GO:0007049	Condensin complex subunit 1	348300
A2RV05	ENSGAUG00000010393	non-SMCcondensinIcomplex,subunitD2[Source:HGNCSymbol;Acc:24305]	A2RV05	2.17829e-143	1322	18650	A2RV05	ncapd2	GO:0007067	Condensin complex subunit 1	348301
A2RV05	ENSGAUG00000010393	non-SMCcondensinIcomplex,subunitD2[Source:HGNCSymbol;Acc:24305]	A2RV05	2.17829e-143	1322	18650	A2RV05	ncapd2	GO:0007067	Condensin complex subunit 1	348302
A2RV05	ENSGAUG00000010393	non-SMCcondensinIcomplex,subunitD2[Source:HGNCSymbol;Acc:24305]	A2RV05	2.17829e-143	1322	18650	A2RV05	ncapd2	GO:0030261	Condensin complex subunit 1	348303
A2RV05	ENSGAUG00000010393	non-SMCcondensinIcomplex,subunitD2[Source:HGNCSymbol;Acc:24305]	A2RV05	2.17829e-143	1322	18650	A2RV05	ncapd2	GO:0030261	Condensin complex subunit 1	348304
A2RV05	ENSGAUG00000010393	non-SMCcondensinIcomplex,subunitD2[Source:HGNCSymbol;Acc:24305]	A2RV05	2.17829e-143	1322	18650	A2RV05	ncapd2	GO:0051301	Condensin complex subunit 1	348305
A2RV15	ENSGAUG00000007079		A2RV15	5.01163e-174	1585	18650	A2RV15	zufsp	GO:0005622	Zgc:158611 protein	348306
A2RV15	ENSGAUG00000007079	1	A2RV15	7.17633e-163	1489	18650	A2RV15	zufsp	GO:0005622	Zgc:158611 protein	348307
A2RV15	ENSGAUG00000007079	2	A2RV15	3.4197e-168	1535	18650	A2RV15	zufsp	GO:0005622	Zgc:158611 protein	348308
A2RV15	ENSGAUG00000007079	3	A2RV15	9.21145e-153	1402	18650	A2RV15	zufsp	GO:0005622	Zgc:158611 protein	348309
A2RV15	ENSGAUG00000007079		A2RV15	5.01163e-174	1585	18650	A2RV15	zufsp	GO:0005622	Zgc:158611 protein	348310
A2RV15	ENSGAUG00000007079	1	A2RV15	7.17633e-163	1489	18650	A2RV15	zufsp	GO:0005622	Zgc:158611 protein	348311
A2RV15	ENSGAUG00000007079	2	A2RV15	3.4197e-168	1535	18650	A2RV15	zufsp	GO:0005622	Zgc:158611 protein	348312
A2RV15	ENSGAUG00000007079	3	A2RV15	9.21145e-153	1402	18650	A2RV15	zufsp	GO:0005622	Zgc:158611 protein	348313
A2RV15	ENSGAUG00000007079		A2RV15	5.01163e-174	1585	18650	A2RV15	zufsp	GO:0008150	Zgc:158611 protein	348314
A2RV15	ENSGAUG00000007079	1	A2RV15	7.17633e-163	1489	18650	A2RV15	zufsp	GO:0008150	Zgc:158611 protein	348315
A2RV15	ENSGAUG00000007079	2	A2RV15	3.4197e-168	1535	18650	A2RV15	zufsp	GO:0008150	Zgc:158611 protein	348316
A2RV15	ENSGAUG00000007079	3	A2RV15	9.21145e-153	1402	18650	A2RV15	zufsp	GO:0008150	Zgc:158611 protein	348317
A2RV15	ENSGAUG00000007079		A2RV15	5.01163e-174	1585	18650	A2RV15	zufsp	GO:0008270	Zgc:158611 protein	348318
A2RV15	ENSGAUG00000007079	1	A2RV15	7.17633e-163	1489	18650	A2RV15	zufsp	GO:0008270	Zgc:158611 protein	348319
A2RV15	ENSGAUG00000007079	2	A2RV15	3.4197e-168	1535	18650	A2RV15	zufsp	GO:0008270	Zgc:158611 protein	348320
A2RV15	ENSGAUG00000007079	3	A2RV15	9.21145e-153	1402	18650	A2RV15	zufsp	GO:0008270	Zgc:158611 protein	348321
A2RV15	ENSGAUG00000007079		A2RV15	5.01163e-174	1585	18650	A2RV15	zufsp	GO:0008270	Zgc:158611 protein	348322
A2RV15	ENSGAUG00000007079	1	A2RV15	7.17633e-163	1489	18650	A2RV15	zufsp	GO:0008270	Zgc:158611 protein	348323
A2RV15	ENSGAUG00000007079	2	A2RV15	3.4197e-168	1535	18650	A2RV15	zufsp	GO:0008270	Zgc:158611 protein	348324
A2RV15	ENSGAUG00000007079	3	A2RV15	9.21145e-153	1402	18650	A2RV15	zufsp	GO:0008270	Zgc:158611 protein	348325
A2RV16	ENSGAUG00000000516	ribonucleasetypeIII,nuclear[Source:HGNCSymbol;Acc:17904]	A2RV16	2.37544e-29	336	18650	A2RV16	rnasen	GO:0003723	Zgc:158612	348326
A2RV16	ENSGAUG00000000516	ribonucleasetypeIII,nuclear[Source:HGNCSymbol;Acc:17904]	A2RV16	2.37544e-29	336	18650	A2RV16	rnasen	GO:0003723	Zgc:158612	348327
A2RV16	ENSGAUG00000000516	ribonucleasetypeIII,nuclear[Source:HGNCSymbol;Acc:17904]	A2RV16	2.37544e-29	336	18650	A2RV16	rnasen	GO:0003725	Zgc:158612	348328
A2RV16	ENSGAUG00000000516	ribonucleasetypeIII,nuclear[Source:HGNCSymbol;Acc:17904]	A2RV16	2.37544e-29	336	18650	A2RV16	rnasen	GO:0004525	Zgc:158612	348329
A2RV16	ENSGAUG00000000516	ribonucleasetypeIII,nuclear[Source:HGNCSymbol;Acc:17904]	A2RV16	2.37544e-29	336	18650	A2RV16	rnasen	GO:0005622	Zgc:158612	348330
A2RV16	ENSGAUG00000000516	ribonucleasetypeIII,nuclear[Source:HGNCSymbol;Acc:17904]	A2RV16	2.37544e-29	336	18650	A2RV16	rnasen	GO:0005622	Zgc:158612	348331
A2RV16	ENSGAUG00000000516	ribonucleasetypeIII,nuclear[Source:HGNCSymbol;Acc:17904]	A2RV16	2.37544e-29	336	18650	A2RV16	rnasen	GO:0006396	Zgc:158612	348332
A2RV29	ENSGAUG00000015384	zincfingerprotein346[Source:HGNCSymbol;Acc:16403]	A2RV29	8.35481e-76	733	18650	A2RV29	znf346	GO:0003676	Zinc finger protein 346	348333
A2RV29	ENSGAUG00000015384	zincfingerprotein346[Source:HGNCSymbol;Acc:16403]	A2RV29	8.35481e-76	733	18650	A2RV29	znf346	GO:0003723	Zinc finger protein 346	348334
A2RV29	ENSGAUG00000015384	zincfingerprotein346[Source:HGNCSymbol;Acc:16403]	A2RV29	8.35481e-76	733	18650	A2RV29	znf346	GO:0003725	Zinc finger protein 346	348335
A2RV29	ENSGAUG00000015384	zincfingerprotein346[Source:HGNCSymbol;Acc:16403]	A2RV29	8.35481e-76	733	18650	A2RV29	znf346	GO:0005622	Zinc finger protein 346	348336
A2RV29	ENSGAUG00000015384	zincfingerprotein346[Source:HGNCSymbol;Acc:16403]	A2RV29	8.35481e-76	733	18650	A2RV29	znf346	GO:0005622	Zinc finger protein 346	348337
A2RV29	ENSGAUG00000015384	zincfingerprotein346[Source:HGNCSymbol;Acc:16403]	A2RV29	8.35481e-76	733	18650	A2RV29	znf346	GO:0005634	Zinc finger protein 346	348338
A2RV29	ENSGAUG00000015384	zincfingerprotein346[Source:HGNCSymbol;Acc:16403]	A2RV29	8.35481e-76	733	18650	A2RV29	znf346	GO:0005634	Zinc finger protein 346	348339
A2RV29	ENSGAUG00000015384	zincfingerprotein346[Source:HGNCSymbol;Acc:16403]	A2RV29	8.35481e-76	733	18650	A2RV29	znf346	GO:0005634	Zinc finger protein 346	348340
A2RV29	ENSGAUG00000015384	zincfingerprotein346[Source:HGNCSymbol;Acc:16403]	A2RV29	8.35481e-76	733	18650	A2RV29	znf346	GO:0005737	Zinc finger protein 346	348341
A2RV29	ENSGAUG00000015384	zincfingerprotein346[Source:HGNCSymbol;Acc:16403]	A2RV29	8.35481e-76	733	18650	A2RV29	znf346	GO:0005737	Zinc finger protein 346	348342
A2RV29	ENSGAUG00000015384	zincfingerprotein346[Source:HGNCSymbol;Acc:16403]	A2RV29	8.35481e-76	733	18650	A2RV29	znf346	GO:0008150	Zinc finger protein 346	348343
A2RV29	ENSGAUG00000015384	zincfingerprotein346[Source:HGNCSymbol;Acc:16403]	A2RV29	8.35481e-76	733	18650	A2RV29	znf346	GO:0008270	Zinc finger protein 346	348344
A2RV29	ENSGAUG00000015384	zincfingerprotein346[Source:HGNCSymbol;Acc:16403]	A2RV29	8.35481e-76	733	18650	A2RV29	znf346	GO:0008270	Zinc finger protein 346	348345
A2RV29	ENSGAUG00000015384	zincfingerprotein346[Source:HGNCSymbol;Acc:16403]	A2RV29	8.35481e-76	733	18650	A2RV29	znf346	GO:0008270	Zinc finger protein 346	348346
A2RV29	ENSGAUG00000015384	zincfingerprotein346[Source:HGNCSymbol;Acc:16403]	A2RV29	8.35481e-76	733	18650	A2RV29	znf346	GO:0046872	Zinc finger protein 346	348347
A2RV40	ENSGAUG00000012165		A2RV40	6.46997e-141	1296	18650	A2RV40	zgc:158807	GO:0005575	Zgc:158807 protein	348348
A2RV40	ENSGAUG00000012165		A2RV40	6.46997e-141	1296	18650	A2RV40	zgc:158807	GO:0008270	Zgc:158807 protein	348349
A2RV40	ENSGAUG00000012165		A2RV40	6.46997e-141	1296	18650	A2RV40	zgc:158807	GO:0046872	Zgc:158807 protein	348350
A2RV48	ENSGAUG00000005838	kelch-like32(Drosophila)[Source:HGNCSymbol;Acc:21221]	A2RV48	9.44993e-139	1281	18650	A2RV48	klhl32	GO:0005575	Zgc:158866 protein	348351
A2RV48	ENSGAUG00000005838	kelch-like32(Drosophila)[Source:HGNCSymbol;Acc:21221]	A2RV48	9.44993e-139	1281	18650	A2RV48	klhl32	GO:0008150	Zgc:158866 protein	348352
A2RV71	ENSGAUG00000002351		A2RV71	3.09894e-118	1105	18650	A2RV71	LOC100037140	GO:0008270	LOC100037140 protein	348353
A2RV71	ENSGAUG00000002351		A2RV71	3.09894e-118	1105	18650	A2RV71	LOC100037140	GO:0046872	LOC100037140 protein	348354
A2SUN7	ENSGAUG00000017661	prenyl(decaprenyl)diphosphatesynthase,subunit2[Source:HGNCSymbol;Acc:23041]	A2SUN7	3.56298e-148	1360	18650	A2SUN7	A2SUN7	GO:0008299	Putative uncharacterized protein	348355
A2SUN7	ENSGAUG00000017661	prenyl(decaprenyl)diphosphatesynthase,subunit2[Source:HGNCSymbol;Acc:23041]	A2SUN7	3.56298e-148	1360	18650	A2SUN7	A2SUN7	GO:0008299	Putative uncharacterized protein	348356
A2SUN7	ENSGAUG00000017661	prenyl(decaprenyl)diphosphatesynthase,subunit2[Source:HGNCSymbol;Acc:23041]	A2SUN7	3.56298e-148	1360	18650	A2SUN7	A2SUN7	GO:0016740	Putative uncharacterized protein	348357
A2SW84	ENSGAUG00000018657	nuclearcapbindingproteinsubunit2,20kDa[Source:HGNCSymbol;Acc:7659]	A2SW84	5.16434e-79	757	18650	A2SW84	ncbp2	GO:0000166	Nuclear cap-binding protein subunit 2	348358
A2SW84	ENSGAUG00000018657	nuclearcapbindingproteinsubunit2,20kDa[Source:HGNCSymbol;Acc:7659]	A2SW84	5.16434e-79	757	18650	A2SW84	ncbp2	GO:0000184	Nuclear cap-binding protein subunit 2	348359
A2SW84	ENSGAUG00000018657	nuclearcapbindingproteinsubunit2,20kDa[Source:HGNCSymbol;Acc:7659]	A2SW84	5.16434e-79	757	18650	A2SW84	ncbp2	GO:0003676	Nuclear cap-binding protein subunit 2	348360
A2SW84	ENSGAUG00000018657	nuclearcapbindingproteinsubunit2,20kDa[Source:HGNCSymbol;Acc:7659]	A2SW84	5.16434e-79	757	18650	A2SW84	ncbp2	GO:0003723	Nuclear cap-binding protein subunit 2	348361
A2SW84	ENSGAUG00000018657	nuclearcapbindingproteinsubunit2,20kDa[Source:HGNCSymbol;Acc:7659]	A2SW84	5.16434e-79	757	18650	A2SW84	ncbp2	GO:0005634	Nuclear cap-binding protein subunit 2	348362
A2SW84	ENSGAUG00000018657	nuclearcapbindingproteinsubunit2,20kDa[Source:HGNCSymbol;Acc:7659]	A2SW84	5.16434e-79	757	18650	A2SW84	ncbp2	GO:0005634	Nuclear cap-binding protein subunit 2	348363
A2SW84	ENSGAUG00000018657	nuclearcapbindingproteinsubunit2,20kDa[Source:HGNCSymbol;Acc:7659]	A2SW84	5.16434e-79	757	18650	A2SW84	ncbp2	GO:0005737	Nuclear cap-binding protein subunit 2	348364
A2SW84	ENSGAUG00000018657	nuclearcapbindingproteinsubunit2,20kDa[Source:HGNCSymbol;Acc:7659]	A2SW84	5.16434e-79	757	18650	A2SW84	ncbp2	GO:0005737	Nuclear cap-binding protein subunit 2	348365
A2SW84	ENSGAUG00000018657	nuclearcapbindingproteinsubunit2,20kDa[Source:HGNCSymbol;Acc:7659]	A2SW84	5.16434e-79	757	18650	A2SW84	ncbp2	GO:0006370	Nuclear cap-binding protein subunit 2	348366
A2SW84	ENSGAUG00000018657	nuclearcapbindingproteinsubunit2,20kDa[Source:HGNCSymbol;Acc:7659]	A2SW84	5.16434e-79	757	18650	A2SW84	ncbp2	GO:0006397	Nuclear cap-binding protein subunit 2	348367
A2SW84	ENSGAUG00000018657	nuclearcapbindingproteinsubunit2,20kDa[Source:HGNCSymbol;Acc:7659]	A2SW84	5.16434e-79	757	18650	A2SW84	ncbp2	GO:0006408	Nuclear cap-binding protein subunit 2	348368
A2SW84	ENSGAUG00000018657	nuclearcapbindingproteinsubunit2,20kDa[Source:HGNCSymbol;Acc:7659]	A2SW84	5.16434e-79	757	18650	A2SW84	ncbp2	GO:0006417	Nuclear cap-binding protein subunit 2	348369
A2SW84	ENSGAUG00000018657	nuclearcapbindingproteinsubunit2,20kDa[Source:HGNCSymbol;Acc:7659]	A2SW84	5.16434e-79	757	18650	A2SW84	ncbp2	GO:0006810	Nuclear cap-binding protein subunit 2	348370
A2SW84	ENSGAUG00000018657	nuclearcapbindingproteinsubunit2,20kDa[Source:HGNCSymbol;Acc:7659]	A2SW84	5.16434e-79	757	18650	A2SW84	ncbp2	GO:0008380	Nuclear cap-binding protein subunit 2	348371
A2SW84	ENSGAUG00000018657	nuclearcapbindingproteinsubunit2,20kDa[Source:HGNCSymbol;Acc:7659]	A2SW84	5.16434e-79	757	18650	A2SW84	ncbp2	GO:0008380	Nuclear cap-binding protein subunit 2	348372
A2SW84	ENSGAUG00000018657	nuclearcapbindingproteinsubunit2,20kDa[Source:HGNCSymbol;Acc:7659]	A2SW84	5.16434e-79	757	18650	A2SW84	ncbp2	GO:0031047	Nuclear cap-binding protein subunit 2	348373
A2SW84	ENSGAUG00000018657	nuclearcapbindingproteinsubunit2,20kDa[Source:HGNCSymbol;Acc:7659]	A2SW84	5.16434e-79	757	18650	A2SW84	ncbp2	GO:0046833	Nuclear cap-binding protein subunit 2	348374
A2SW84	ENSGAUG00000018657	nuclearcapbindingproteinsubunit2,20kDa[Source:HGNCSymbol;Acc:7659]	A2SW84	5.16434e-79	757	18650	A2SW84	ncbp2	GO:0051028	Nuclear cap-binding protein subunit 2	348375
A2SZ55	ENSGAUG00000009603	calciumchannel,voltage-dependent,beta3subunit[Source:HGNCSymbol;Acc:1403]	A2SZ55	2.1859e-66	652	18650	A2SZ55	cacnb3a	GO:0005245	Voltage-dependent calcium channel beta 3a subunit	348376
A2SZ55	ENSGAUG00000009603	calciumchannel,voltage-dependent,beta3subunit[Source:HGNCSymbol;Acc:1403]	A2SZ55	2.1859e-66	652	18650	A2SZ55	cacnb3a	GO:0006816	Voltage-dependent calcium channel beta 3a subunit	348377
A2SZ55	ENSGAUG00000009603	calciumchannel,voltage-dependent,beta3subunit[Source:HGNCSymbol;Acc:1403]	A2SZ55	2.1859e-66	652	18650	A2SZ55	cacnb3a	GO:0051925	Voltage-dependent calcium channel beta 3a subunit	348378
A2VCY1	ENSGAUG00000001802	testis-specifickinase2[Source:HGNCSymbol;Acc:11732]	A2VCY1	2.31468e-108	1015	18650	A2VCY1	zgc:158349	GO:0000166	Zgc:158349	348379
A2VCY1	ENSGAUG00000001802	testis-specifickinase2[Source:HGNCSymbol;Acc:11732]	A2VCY1	2.31468e-108	1015	18650	A2VCY1	zgc:158349	GO:0004672	Zgc:158349	348380
A2VCY1	ENSGAUG00000001802	testis-specifickinase2[Source:HGNCSymbol;Acc:11732]	A2VCY1	2.31468e-108	1015	18650	A2VCY1	zgc:158349	GO:0004672	Zgc:158349	348381
A2VCY1	ENSGAUG00000001802	testis-specifickinase2[Source:HGNCSymbol;Acc:11732]	A2VCY1	2.31468e-108	1015	18650	A2VCY1	zgc:158349	GO:0004713	Zgc:158349	348382
A2VCY1	ENSGAUG00000001802	testis-specifickinase2[Source:HGNCSymbol;Acc:11732]	A2VCY1	2.31468e-108	1015	18650	A2VCY1	zgc:158349	GO:0004713	Zgc:158349	348383
A2VCY1	ENSGAUG00000001802	testis-specifickinase2[Source:HGNCSymbol;Acc:11732]	A2VCY1	2.31468e-108	1015	18650	A2VCY1	zgc:158349	GO:0005524	Zgc:158349	348384
A2VCY1	ENSGAUG00000001802	testis-specifickinase2[Source:HGNCSymbol;Acc:11732]	A2VCY1	2.31468e-108	1015	18650	A2VCY1	zgc:158349	GO:0005524	Zgc:158349	348385
A2VCY1	ENSGAUG00000001802	testis-specifickinase2[Source:HGNCSymbol;Acc:11732]	A2VCY1	2.31468e-108	1015	18650	A2VCY1	zgc:158349	GO:0005524	Zgc:158349	348386
A2VCY1	ENSGAUG00000001802	testis-specifickinase2[Source:HGNCSymbol;Acc:11732]	A2VCY1	2.31468e-108	1015	18650	A2VCY1	zgc:158349	GO:0006468	Zgc:158349	348387
A2VCY1	ENSGAUG00000001802	testis-specifickinase2[Source:HGNCSymbol;Acc:11732]	A2VCY1	2.31468e-108	1015	18650	A2VCY1	zgc:158349	GO:0006468	Zgc:158349	348388
A2VCY1	ENSGAUG00000001802	testis-specifickinase2[Source:HGNCSymbol;Acc:11732]	A2VCY1	2.31468e-108	1015	18650	A2VCY1	zgc:158349	GO:0006468	Zgc:158349	348389
A2VCY1	ENSGAUG00000001802	testis-specifickinase2[Source:HGNCSymbol;Acc:11732]	A2VCY1	2.31468e-108	1015	18650	A2VCY1	zgc:158349	GO:0016772	Zgc:158349	348390
A2VCZ7	ENSGAUG00000003920	WWdomaincontainingE3ubiquitinproteinligase2[Source:HGNCSymbol;Acc:16804]	A2VCZ7	0.0	2875	18650	A2VCZ7	wwp2	GO:0004842	Zgc:154036 protein	348391
A2VCZ7	ENSGAUG00000003920	WWdomaincontainingE3ubiquitinproteinligase2[Source:HGNCSymbol;Acc:16804]	A2VCZ7	0.0	2875	18650	A2VCZ7	wwp2	GO:0005622	Zgc:154036 protein	348392
A2VCZ7	ENSGAUG00000003920	WWdomaincontainingE3ubiquitinproteinligase2[Source:HGNCSymbol;Acc:16804]	A2VCZ7	0.0	2875	18650	A2VCZ7	wwp2	GO:0006464	Zgc:154036 protein	348393
A2VCZ7	ENSGAUG00000003920	WWdomaincontainingE3ubiquitinproteinligase2[Source:HGNCSymbol;Acc:16804]	A2VCZ7	0.0	2875	18650	A2VCZ7	wwp2	GO:0016881	Zgc:154036 protein	348394
A2VCZ7	ENSGAUG00000003920	WWdomaincontainingE3ubiquitinproteinligase2[Source:HGNCSymbol;Acc:16804]	A2VCZ7	0.0	2875	18650	A2VCZ7	wwp2	GO:0042787	Zgc:154036 protein	348395
A2VDC7	ENSGAUG00000010496	ribonuclease,RNaseK[Source:HGNCSymbol;Acc:33911]	A2VDC7	1.21325e-31	348	18650	A2VDC7	rnasek-a	GO:0004518	Ribonuclease kappa-A	348396
A2VDC7	ENSGAUG00000010496	ribonuclease,RNaseK[Source:HGNCSymbol;Acc:33911]	A2VDC7	1.21325e-31	348	18650	A2VDC7	rnasek-a	GO:0004519	Ribonuclease kappa-A	348397
A2VDC7	ENSGAUG00000010496	ribonuclease,RNaseK[Source:HGNCSymbol;Acc:33911]	A2VDC7	1.21325e-31	348	18650	A2VDC7	rnasek-a	GO:0004521	Ribonuclease kappa-A	348398
A2VDC7	ENSGAUG00000010496	ribonuclease,RNaseK[Source:HGNCSymbol;Acc:33911]	A2VDC7	1.21325e-31	348	18650	A2VDC7	rnasek-a	GO:0005575	Ribonuclease kappa-A	348399
A2VDC7	ENSGAUG00000010496	ribonuclease,RNaseK[Source:HGNCSymbol;Acc:33911]	A2VDC7	1.21325e-31	348	18650	A2VDC7	rnasek-a	GO:0009303	Ribonuclease kappa-A	348400
A2VDC7	ENSGAUG00000010496	ribonuclease,RNaseK[Source:HGNCSymbol;Acc:33911]	A2VDC7	1.21325e-31	348	18650	A2VDC7	rnasek-a	GO:0016020	Ribonuclease kappa-A	348401
A2VDC7	ENSGAUG00000010496	ribonuclease,RNaseK[Source:HGNCSymbol;Acc:33911]	A2VDC7	1.21325e-31	348	18650	A2VDC7	rnasek-a	GO:0016020	Ribonuclease kappa-A	348402
A2VDC7	ENSGAUG00000010496	ribonuclease,RNaseK[Source:HGNCSymbol;Acc:33911]	A2VDC7	1.21325e-31	348	18650	A2VDC7	rnasek-a	GO:0016021	Ribonuclease kappa-A	348403
A2VDC7	ENSGAUG00000010496	ribonuclease,RNaseK[Source:HGNCSymbol;Acc:33911]	A2VDC7	1.21325e-31	348	18650	A2VDC7	rnasek-a	GO:0016787	Ribonuclease kappa-A	348404
A3FG33	ENSGAUG00000008663	spectrin,alpha,non-erythrocytic1(alpha-fodrin)[Source:HGNCSymbol;Acc:11273]	A3FG33	0.0	11901	18650	A3FG33	spna2	GO:0005509	Alpha II-spectrin	348405
A3FG33	ENSGAUG00000008663	spectrin,alpha,non-erythrocytic1(alpha-fodrin)[Source:HGNCSymbol;Acc:11273]	A3FG33	0.0	11901	18650	A3FG33	spna2	GO:0005509	Alpha II-spectrin	348406
A3FG33	ENSGAUG00000008663	spectrin,alpha,non-erythrocytic1(alpha-fodrin)[Source:HGNCSymbol;Acc:11273]	A3FG33	0.0	11901	18650	A3FG33	spna2	GO:0033268	Alpha II-spectrin	348407
A3FG33	ENSGAUG00000008663	spectrin,alpha,non-erythrocytic1(alpha-fodrin)[Source:HGNCSymbol;Acc:11273]	A3FG33	0.0	11901	18650	A3FG33	spna2	GO:0033270	Alpha II-spectrin	348408
A3FG33	ENSGAUG00000008663	spectrin,alpha,non-erythrocytic1(alpha-fodrin)[Source:HGNCSymbol;Acc:11273]	A3FG33	0.0	11901	18650	A3FG33	spna2	GO:0045162	Alpha II-spectrin	348409
A3FJ60	ENSGAUG00000007506	nuclearfactorofkappalightpolypeptidegeneenhancerinB-cells1[Source:HGNCSymbol;Acc:7794]	A3FJ60	4.86402e-172	1570	18650	A3FJ60	A3FJ60	GO:0003700	NF-kappa-B 1 p105 subunit	348410
A3FJ60	ENSGAUG00000007506	nuclearfactorofkappalightpolypeptidegeneenhancerinB-cells1[Source:HGNCSymbol;Acc:7794]	A3FJ60	4.86402e-172	1570	18650	A3FJ60	A3FJ60	GO:0003700	NF-kappa-B 1 p105 subunit	348411
A3FJ60	ENSGAUG00000007506	nuclearfactorofkappalightpolypeptidegeneenhancerinB-cells1[Source:HGNCSymbol;Acc:7794]	A3FJ60	4.86402e-172	1570	18650	A3FJ60	A3FJ60	GO:0003700	NF-kappa-B 1 p105 subunit	348412
A3FJ60	ENSGAUG00000007506	nuclearfactorofkappalightpolypeptidegeneenhancerinB-cells1[Source:HGNCSymbol;Acc:7794]	A3FJ60	4.86402e-172	1570	18650	A3FJ60	A3FJ60	GO:0005634	NF-kappa-B 1 p105 subunit	348413
A3FJ60	ENSGAUG00000007506	nuclearfactorofkappalightpolypeptidegeneenhancerinB-cells1[Source:HGNCSymbol;Acc:7794]	A3FJ60	4.86402e-172	1570	18650	A3FJ60	A3FJ60	GO:0005634	NF-kappa-B 1 p105 subunit	348414
A3FJ60	ENSGAUG00000007506	nuclearfactorofkappalightpolypeptidegeneenhancerinB-cells1[Source:HGNCSymbol;Acc:7794]	A3FJ60	4.86402e-172	1570	18650	A3FJ60	A3FJ60	GO:0005634	NF-kappa-B 1 p105 subunit	348415
A3FJ60	ENSGAUG00000007506	nuclearfactorofkappalightpolypeptidegeneenhancerinB-cells1[Source:HGNCSymbol;Acc:7794]	A3FJ60	4.86402e-172	1570	18650	A3FJ60	A3FJ60	GO:0006351	NF-kappa-B 1 p105 subunit	348416
A3FJ60	ENSGAUG00000007506	nuclearfactorofkappalightpolypeptidegeneenhancerinB-cells1[Source:HGNCSymbol;Acc:7794]	A3FJ60	4.86402e-172	1570	18650	A3FJ60	A3FJ60	GO:0006351	NF-kappa-B 1 p105 subunit	348417
A3FJ60	ENSGAUG00000007506	nuclearfactorofkappalightpolypeptidegeneenhancerinB-cells1[Source:HGNCSymbol;Acc:7794]	A3FJ60	4.86402e-172	1570	18650	A3FJ60	A3FJ60	GO:0006351	NF-kappa-B 1 p105 subunit	348418
A3FJ60	ENSGAUG00000007506	nuclearfactorofkappalightpolypeptidegeneenhancerinB-cells1[Source:HGNCSymbol;Acc:7794]	A3FJ60	4.86402e-172	1570	18650	A3FJ60	A3FJ60	GO:0006355	NF-kappa-B 1 p105 subunit	348419
A3FJ60	ENSGAUG00000007506	nuclearfactorofkappalightpolypeptidegeneenhancerinB-cells1[Source:HGNCSymbol;Acc:7794]	A3FJ60	4.86402e-172	1570	18650	A3FJ60	A3FJ60	GO:0006355	NF-kappa-B 1 p105 subunit	348420
A3FJ60	ENSGAUG00000007506	nuclearfactorofkappalightpolypeptidegeneenhancerinB-cells1[Source:HGNCSymbol;Acc:7794]	A3FJ60	4.86402e-172	1570	18650	A3FJ60	A3FJ60	GO:0006355	NF-kappa-B 1 p105 subunit	348421
A3FJ60	ENSGAUG00000007506	nuclearfactorofkappalightpolypeptidegeneenhancerinB-cells1[Source:HGNCSymbol;Acc:7794]	A3FJ60	4.86402e-172	1570	18650	A3FJ60	A3FJ60	GO:0007165	NF-kappa-B 1 p105 subunit	348422
A3KDM3	ENSGAUG00000002041	Ctr9,Paf1/RNApolymeraseIIcomplexcomponent,homolog(S.cerevisiae)[Source:HGNCSymbol;Acc:16850]	A3KDM3	0.0	4502	18650	A3KDM3	ctr9	GO:0001756	RNA polymerase-associated protein Ctr9 homolog	348423
A3KDM3	ENSGAUG00000002041	Ctr9,Paf1/RNApolymeraseIIcomplexcomponent,homolog(S.cerevisiae)[Source:HGNCSymbol;Acc:16850]	A3KDM3	0.0	4502	18650	A3KDM3	ctr9	GO:0005488	RNA polymerase-associated protein Ctr9 homolog	348424
A3KDM3	ENSGAUG00000002041	Ctr9,Paf1/RNApolymeraseIIcomplexcomponent,homolog(S.cerevisiae)[Source:HGNCSymbol;Acc:16850]	A3KDM3	0.0	4502	18650	A3KDM3	ctr9	GO:0005634	RNA polymerase-associated protein Ctr9 homolog	348425
A3KDM3	ENSGAUG00000002041	Ctr9,Paf1/RNApolymeraseIIcomplexcomponent,homolog(S.cerevisiae)[Source:HGNCSymbol;Acc:16850]	A3KDM3	0.0	4502	18650	A3KDM3	ctr9	GO:0014032	RNA polymerase-associated protein Ctr9 homolog	348426
A3KDM3	ENSGAUG00000002041	Ctr9,Paf1/RNApolymeraseIIcomplexcomponent,homolog(S.cerevisiae)[Source:HGNCSymbol;Acc:16850]	A3KDM3	0.0	4502	18650	A3KDM3	ctr9	GO:0016593	RNA polymerase-associated protein Ctr9 homolog	348427
A3KDM3	ENSGAUG00000002041	Ctr9,Paf1/RNApolymeraseIIcomplexcomponent,homolog(S.cerevisiae)[Source:HGNCSymbol;Acc:16850]	A3KDM3	0.0	4502	18650	A3KDM3	ctr9	GO:0043473	RNA polymerase-associated protein Ctr9 homolog	348428
A3KGZ2	ENSGAUG00000008166	2-oxoglutarateandiron-dependentoxygenasedomaincontaining2[Source:HGNCSymbol;Acc:25823]	A3KGZ2	1.38472e-139	1285	18650	A3KGZ2	ogfod2	GO:0005506	2-oxoglutarate and iron-dependent oxygenase domain-containing protein 2	348429
A3KGZ2	ENSGAUG00000008166	2-oxoglutarateandiron-dependentoxygenasedomaincontaining2[Source:HGNCSymbol;Acc:25823]	A3KGZ2	1.38472e-139	1285	18650	A3KGZ2	ogfod2	GO:0005575	2-oxoglutarate and iron-dependent oxygenase domain-containing protein 2	348430
A3KGZ2	ENSGAUG00000008166	2-oxoglutarateandiron-dependentoxygenasedomaincontaining2[Source:HGNCSymbol;Acc:25823]	A3KGZ2	1.38472e-139	1285	18650	A3KGZ2	ogfod2	GO:0016491	2-oxoglutarate and iron-dependent oxygenase domain-containing protein 2	348431
A3KGZ2	ENSGAUG00000008166	2-oxoglutarateandiron-dependentoxygenasedomaincontaining2[Source:HGNCSymbol;Acc:25823]	A3KGZ2	1.38472e-139	1285	18650	A3KGZ2	ogfod2	GO:0016491	2-oxoglutarate and iron-dependent oxygenase domain-containing protein 2	348432
A3KGZ2	ENSGAUG00000008166	2-oxoglutarateandiron-dependentoxygenasedomaincontaining2[Source:HGNCSymbol;Acc:25823]	A3KGZ2	1.38472e-139	1285	18650	A3KGZ2	ogfod2	GO:0016702	2-oxoglutarate and iron-dependent oxygenase domain-containing protein 2	348433
A3KGZ2	ENSGAUG00000008166	2-oxoglutarateandiron-dependentoxygenasedomaincontaining2[Source:HGNCSymbol;Acc:25823]	A3KGZ2	1.38472e-139	1285	18650	A3KGZ2	ogfod2	GO:0016705	2-oxoglutarate and iron-dependent oxygenase domain-containing protein 2	348434
A3KGZ2	ENSGAUG00000008166	2-oxoglutarateandiron-dependentoxygenasedomaincontaining2[Source:HGNCSymbol;Acc:25823]	A3KGZ2	1.38472e-139	1285	18650	A3KGZ2	ogfod2	GO:0016706	2-oxoglutarate and iron-dependent oxygenase domain-containing protein 2	348435
A3KGZ2	ENSGAUG00000008166	2-oxoglutarateandiron-dependentoxygenasedomaincontaining2[Source:HGNCSymbol;Acc:25823]	A3KGZ2	1.38472e-139	1285	18650	A3KGZ2	ogfod2	GO:0031418	2-oxoglutarate and iron-dependent oxygenase domain-containing protein 2	348436
A3KGZ2	ENSGAUG00000008166	2-oxoglutarateandiron-dependentoxygenasedomaincontaining2[Source:HGNCSymbol;Acc:25823]	A3KGZ2	1.38472e-139	1285	18650	A3KGZ2	ogfod2	GO:0031418	2-oxoglutarate and iron-dependent oxygenase domain-containing protein 2	348437
A3KGZ2	ENSGAUG00000008166	2-oxoglutarateandiron-dependentoxygenasedomaincontaining2[Source:HGNCSymbol;Acc:25823]	A3KGZ2	1.38472e-139	1285	18650	A3KGZ2	ogfod2	GO:0046872	2-oxoglutarate and iron-dependent oxygenase domain-containing protein 2	348438
A3KGZ2	ENSGAUG00000008166	2-oxoglutarateandiron-dependentoxygenasedomaincontaining2[Source:HGNCSymbol;Acc:25823]	A3KGZ2	1.38472e-139	1285	18650	A3KGZ2	ogfod2	GO:0055114	2-oxoglutarate and iron-dependent oxygenase domain-containing protein 2	348439
A3KGZ2	ENSGAUG00000008166	2-oxoglutarateandiron-dependentoxygenasedomaincontaining2[Source:HGNCSymbol;Acc:25823]	A3KGZ2	1.38472e-139	1285	18650	A3KGZ2	ogfod2	GO:0055114	2-oxoglutarate and iron-dependent oxygenase domain-containing protein 2	348440
A3KGZ2	ENSGAUG00000008166	2-oxoglutarateandiron-dependentoxygenasedomaincontaining2[Source:HGNCSymbol;Acc:25823]	A3KGZ2	1.38472e-139	1285	18650	A3KGZ2	ogfod2	GO:0055114	2-oxoglutarate and iron-dependent oxygenase domain-containing protein 2	348441
A3KGZ4	ENSGAUG00000014194	ATP-bindingcassette,sub-familyB(MDR/TAP),member9[Source:HGNCSymbol;Acc:50]	A3KGZ4	1.36492e-171	1563	18650	A3KGZ4	abcb9	GO:0000166	Uncharacterized protein	348442
A3KGZ4	ENSGAUG00000014194	ATP-bindingcassette,sub-familyB(MDR/TAP),member9[Source:HGNCSymbol;Acc:50]	A3KGZ4	1.36492e-171	1563	18650	A3KGZ4	abcb9	GO:0000166	Uncharacterized protein	348443
A3KGZ4	ENSGAUG00000014194	ATP-bindingcassette,sub-familyB(MDR/TAP),member9[Source:HGNCSymbol;Acc:50]	A3KGZ4	1.36492e-171	1563	18650	A3KGZ4	abcb9	GO:0001916	Uncharacterized protein	348444
A3KGZ4	ENSGAUG00000014194	ATP-bindingcassette,sub-familyB(MDR/TAP),member9[Source:HGNCSymbol;Acc:50]	A3KGZ4	1.36492e-171	1563	18650	A3KGZ4	abcb9	GO:0005524	Uncharacterized protein	348445
A3KGZ4	ENSGAUG00000014194	ATP-bindingcassette,sub-familyB(MDR/TAP),member9[Source:HGNCSymbol;Acc:50]	A3KGZ4	1.36492e-171	1563	18650	A3KGZ4	abcb9	GO:0005524	Uncharacterized protein	348446
A3KGZ4	ENSGAUG00000014194	ATP-bindingcassette,sub-familyB(MDR/TAP),member9[Source:HGNCSymbol;Acc:50]	A3KGZ4	1.36492e-171	1563	18650	A3KGZ4	abcb9	GO:0005524	Uncharacterized protein	348447
A3KGZ4	ENSGAUG00000014194	ATP-bindingcassette,sub-familyB(MDR/TAP),member9[Source:HGNCSymbol;Acc:50]	A3KGZ4	1.36492e-171	1563	18650	A3KGZ4	abcb9	GO:0005524	Uncharacterized protein	348448
A3KGZ4	ENSGAUG00000014194	ATP-bindingcassette,sub-familyB(MDR/TAP),member9[Source:HGNCSymbol;Acc:50]	A3KGZ4	1.36492e-171	1563	18650	A3KGZ4	abcb9	GO:0005524	Uncharacterized protein	348449
A3KGZ4	ENSGAUG00000014194	ATP-bindingcassette,sub-familyB(MDR/TAP),member9[Source:HGNCSymbol;Acc:50]	A3KGZ4	1.36492e-171	1563	18650	A3KGZ4	abcb9	GO:0005886	Uncharacterized protein	348450
A3KGZ4	ENSGAUG00000014194	ATP-bindingcassette,sub-familyB(MDR/TAP),member9[Source:HGNCSymbol;Acc:50]	A3KGZ4	1.36492e-171	1563	18650	A3KGZ4	abcb9	GO:0006200	Uncharacterized protein	348451
A3KGZ4	ENSGAUG00000014194	ATP-bindingcassette,sub-familyB(MDR/TAP),member9[Source:HGNCSymbol;Acc:50]	A3KGZ4	1.36492e-171	1563	18650	A3KGZ4	abcb9	GO:0006200	Uncharacterized protein	348452
A3KGZ4	ENSGAUG00000014194	ATP-bindingcassette,sub-familyB(MDR/TAP),member9[Source:HGNCSymbol;Acc:50]	A3KGZ4	1.36492e-171	1563	18650	A3KGZ4	abcb9	GO:0006810	Uncharacterized protein	348453
A3KGZ4	ENSGAUG00000014194	ATP-bindingcassette,sub-familyB(MDR/TAP),member9[Source:HGNCSymbol;Acc:50]	A3KGZ4	1.36492e-171	1563	18650	A3KGZ4	abcb9	GO:0006810	Uncharacterized protein	348454
A3KGZ4	ENSGAUG00000014194	ATP-bindingcassette,sub-familyB(MDR/TAP),member9[Source:HGNCSymbol;Acc:50]	A3KGZ4	1.36492e-171	1563	18650	A3KGZ4	abcb9	GO:0015421	Uncharacterized protein	348455
A3KGZ4	ENSGAUG00000014194	ATP-bindingcassette,sub-familyB(MDR/TAP),member9[Source:HGNCSymbol;Acc:50]	A3KGZ4	1.36492e-171	1563	18650	A3KGZ4	abcb9	GO:0015833	Uncharacterized protein	348456
A3KGZ4	ENSGAUG00000014194	ATP-bindingcassette,sub-familyB(MDR/TAP),member9[Source:HGNCSymbol;Acc:50]	A3KGZ4	1.36492e-171	1563	18650	A3KGZ4	abcb9	GO:0016021	Uncharacterized protein	348457
A3KGZ4	ENSGAUG00000014194	ATP-bindingcassette,sub-familyB(MDR/TAP),member9[Source:HGNCSymbol;Acc:50]	A3KGZ4	1.36492e-171	1563	18650	A3KGZ4	abcb9	GO:0016021	Uncharacterized protein	348458
A3KGZ4	ENSGAUG00000014194	ATP-bindingcassette,sub-familyB(MDR/TAP),member9[Source:HGNCSymbol;Acc:50]	A3KGZ4	1.36492e-171	1563	18650	A3KGZ4	abcb9	GO:0016887	Uncharacterized protein	348459
A3KGZ4	ENSGAUG00000014194	ATP-bindingcassette,sub-familyB(MDR/TAP),member9[Source:HGNCSymbol;Acc:50]	A3KGZ4	1.36492e-171	1563	18650	A3KGZ4	abcb9	GO:0016887	Uncharacterized protein	348460
A3KGZ4	ENSGAUG00000014194	ATP-bindingcassette,sub-familyB(MDR/TAP),member9[Source:HGNCSymbol;Acc:50]	A3KGZ4	1.36492e-171	1563	18650	A3KGZ4	abcb9	GO:0017111	Uncharacterized protein	348461
A3KGZ4	ENSGAUG00000014194	ATP-bindingcassette,sub-familyB(MDR/TAP),member9[Source:HGNCSymbol;Acc:50]	A3KGZ4	1.36492e-171	1563	18650	A3KGZ4	abcb9	GO:0042288	Uncharacterized protein	348462
A3KGZ4	ENSGAUG00000014194	ATP-bindingcassette,sub-familyB(MDR/TAP),member9[Source:HGNCSymbol;Acc:50]	A3KGZ4	1.36492e-171	1563	18650	A3KGZ4	abcb9	GO:0042605	Uncharacterized protein	348463
A3KGZ4	ENSGAUG00000014194	ATP-bindingcassette,sub-familyB(MDR/TAP),member9[Source:HGNCSymbol;Acc:50]	A3KGZ4	1.36492e-171	1563	18650	A3KGZ4	abcb9	GO:0042626	Uncharacterized protein	348464
A3KGZ4	ENSGAUG00000014194	ATP-bindingcassette,sub-familyB(MDR/TAP),member9[Source:HGNCSymbol;Acc:50]	A3KGZ4	1.36492e-171	1563	18650	A3KGZ4	abcb9	GO:0042626	Uncharacterized protein	348465
A3KGZ4	ENSGAUG00000014194	ATP-bindingcassette,sub-familyB(MDR/TAP),member9[Source:HGNCSymbol;Acc:50]	A3KGZ4	1.36492e-171	1563	18650	A3KGZ4	abcb9	GO:0042825	Uncharacterized protein	348466
A3KGZ4	ENSGAUG00000014194	ATP-bindingcassette,sub-familyB(MDR/TAP),member9[Source:HGNCSymbol;Acc:50]	A3KGZ4	1.36492e-171	1563	18650	A3KGZ4	abcb9	GO:0046978	Uncharacterized protein	348467
A3KGZ4	ENSGAUG00000014194	ATP-bindingcassette,sub-familyB(MDR/TAP),member9[Source:HGNCSymbol;Acc:50]	A3KGZ4	1.36492e-171	1563	18650	A3KGZ4	abcb9	GO:0046979	Uncharacterized protein	348468
A3KGZ4	ENSGAUG00000014194	ATP-bindingcassette,sub-familyB(MDR/TAP),member9[Source:HGNCSymbol;Acc:50]	A3KGZ4	1.36492e-171	1563	18650	A3KGZ4	abcb9	GO:0046980	Uncharacterized protein	348469
A3KGZ4	ENSGAUG00000014194	ATP-bindingcassette,sub-familyB(MDR/TAP),member9[Source:HGNCSymbol;Acc:50]	A3KGZ4	1.36492e-171	1563	18650	A3KGZ4	abcb9	GO:0055085	Uncharacterized protein	348470
A3KGZ4	ENSGAUG00000014194	ATP-bindingcassette,sub-familyB(MDR/TAP),member9[Source:HGNCSymbol;Acc:50]	A3KGZ4	1.36492e-171	1563	18650	A3KGZ4	abcb9	GO:0055085	Uncharacterized protein	348471
A3KGZ4	ENSGAUG00000014194	ATP-bindingcassette,sub-familyB(MDR/TAP),member9[Source:HGNCSymbol;Acc:50]	A3KGZ4	1.36492e-171	1563	18650	A3KGZ4	abcb9	GO:0055085	Uncharacterized protein	348472
A3KGZ4	ENSGAUG00000014194	ATP-bindingcassette,sub-familyB(MDR/TAP),member9[Source:HGNCSymbol;Acc:50]	A3KGZ4	1.36492e-171	1563	18650	A3KGZ4	abcb9	GO:0005743	Uncharacterized protein	348473
A3KH16	ENSGAUG00000020426	leucinerichrepeatandIgdomaincontaining4[Source:HGNCSymbol;Acc:31814]	A3KH16	0.0	2085	18650	A3KH16	Dr.74856	GO:0005575	Novel protein	348474
A3KH16	ENSGAUG00000020426	leucinerichrepeatandIgdomaincontaining4[Source:HGNCSymbol;Acc:31814]	A3KH16	0.0	2085	18650	A3KH16	Dr.74856	GO:0008150	Novel protein	348475
A3KML4	ENSGAUG00000013971	1	A3KML4	1.42866e-26	305	18650	A3KML4	Larp7	GO:0000166	Larp7 protein	348476
A3KMT0	ENSGAUG00000005508	LUC7-like2(S.cerevisiae)[Source:HGNCSymbol;Acc:21608]	A3KMT0	1.21414e-128	1191	18650	A3KMT0	CH73-131E21.2	GO:0005575	Zgc:158803 protein	348477
A3KMT0	ENSGAUG00000005508	LUC7-like2(S.cerevisiae)[Source:HGNCSymbol;Acc:21608]	A3KMT0	1.21414e-128	1191	18650	A3KMT0	CH73-131E21.2	GO:0008150	Zgc:158803 protein	348478
A3KNG7	ENSGAUG00000003522	tubulointerstitialnephritisantigen-like1[Source:HGNCSymbol;Acc:19168]	A3KNG7	0.0	1897	18650	A3KNG7	si:dkey-158b13.1	GO:0002040	Si:dkey-158b13.1	348479
A3KNG7	ENSGAUG00000003522	tubulointerstitialnephritisantigen-like1[Source:HGNCSymbol;Acc:19168]	A3KNG7	0.0	1897	18650	A3KNG7	si:dkey-158b13.1	GO:0004197	Si:dkey-158b13.1	348480
A3KNG7	ENSGAUG00000003522	tubulointerstitialnephritisantigen-like1[Source:HGNCSymbol;Acc:19168]	A3KNG7	0.0	1897	18650	A3KNG7	si:dkey-158b13.1	GO:0005044	Si:dkey-158b13.1	348481
A3KNG7	ENSGAUG00000003522	tubulointerstitialnephritisantigen-like1[Source:HGNCSymbol;Acc:19168]	A3KNG7	0.0	1897	18650	A3KNG7	si:dkey-158b13.1	GO:0006508	Si:dkey-158b13.1	348482
A3KNG7	ENSGAUG00000003522	tubulointerstitialnephritisantigen-like1[Source:HGNCSymbol;Acc:19168]	A3KNG7	0.0	1897	18650	A3KNG7	si:dkey-158b13.1	GO:0006508	Si:dkey-158b13.1	348483
A3KNG7	ENSGAUG00000003522	tubulointerstitialnephritisantigen-like1[Source:HGNCSymbol;Acc:19168]	A3KNG7	0.0	1897	18650	A3KNG7	si:dkey-158b13.1	GO:0006955	Si:dkey-158b13.1	348484
A3KNG7	ENSGAUG00000003522	tubulointerstitialnephritisantigen-like1[Source:HGNCSymbol;Acc:19168]	A3KNG7	0.0	1897	18650	A3KNG7	si:dkey-158b13.1	GO:0008234	Si:dkey-158b13.1	348485
A3KNG7	ENSGAUG00000003522	tubulointerstitialnephritisantigen-like1[Source:HGNCSymbol;Acc:19168]	A3KNG7	0.0	1897	18650	A3KNG7	si:dkey-158b13.1	GO:0008234	Si:dkey-158b13.1	348486
A3KNG7	ENSGAUG00000003522	tubulointerstitialnephritisantigen-like1[Source:HGNCSymbol;Acc:19168]	A3KNG7	0.0	1897	18650	A3KNG7	si:dkey-158b13.1	GO:0010466	Si:dkey-158b13.1	348487
A3KNG7	ENSGAUG00000003522	tubulointerstitialnephritisantigen-like1[Source:HGNCSymbol;Acc:19168]	A3KNG7	0.0	1897	18650	A3KNG7	si:dkey-158b13.1	GO:0030247	Si:dkey-158b13.1	348488
A3KNG7	ENSGAUG00000003522	tubulointerstitialnephritisantigen-like1[Source:HGNCSymbol;Acc:19168]	A3KNG7	0.0	1897	18650	A3KNG7	si:dkey-158b13.1	GO:0030414	Si:dkey-158b13.1	348489
A3KNI7	ENSGAUG00000011233	cyclinD-typebinding-protein1[Source:HGNCSymbol;Acc:1587]	A3KNI7	7.43609e-89	848	18650	A3KNI7	ccndbp1	GO:0003674	Cyclin-D1-binding protein 1 homolog	348490
A3KNI7	ENSGAUG00000011233	cyclinD-typebinding-protein1[Source:HGNCSymbol;Acc:1587]	A3KNI7	7.43609e-89	848	18650	A3KNI7	ccndbp1	GO:0005634	Cyclin-D1-binding protein 1 homolog	348491
A3KNI7	ENSGAUG00000011233	cyclinD-typebinding-protein1[Source:HGNCSymbol;Acc:1587]	A3KNI7	7.43609e-89	848	18650	A3KNI7	ccndbp1	GO:0005634	Cyclin-D1-binding protein 1 homolog	348492
A3KNI7	ENSGAUG00000011233	cyclinD-typebinding-protein1[Source:HGNCSymbol;Acc:1587]	A3KNI7	7.43609e-89	848	18650	A3KNI7	ccndbp1	GO:0005737	Cyclin-D1-binding protein 1 homolog	348493
A3KNI7	ENSGAUG00000011233	cyclinD-typebinding-protein1[Source:HGNCSymbol;Acc:1587]	A3KNI7	7.43609e-89	848	18650	A3KNI7	ccndbp1	GO:0005737	Cyclin-D1-binding protein 1 homolog	348494
A3KNI7	ENSGAUG00000011233	cyclinD-typebinding-protein1[Source:HGNCSymbol;Acc:1587]	A3KNI7	7.43609e-89	848	18650	A3KNI7	ccndbp1	GO:0007049	Cyclin-D1-binding protein 1 homolog	348495
A3KNK9	ENSGAUG00000015340		A3KNK9	2.9332e-94	891	18650	A3KNK9	Dr.103256	GO:0000166	Novel protein (Zgc:162171)	348496
A3KNK9	ENSGAUG00000015340		A3KNK9	2.9332e-94	891	18650	A3KNK9	Dr.103256	GO:0005525	Novel protein (Zgc:162171)	348497
A3KNK9	ENSGAUG00000015340		A3KNK9	2.9332e-94	891	18650	A3KNK9	Dr.103256	GO:0005525	Novel protein (Zgc:162171)	348498
A3KNK9	ENSGAUG00000015340		A3KNK9	2.9332e-94	891	18650	A3KNK9	Dr.103256	GO:0005525	Novel protein (Zgc:162171)	348499
A3KNK9	ENSGAUG00000015340		A3KNK9	2.9332e-94	891	18650	A3KNK9	Dr.103256	GO:0005525	Novel protein (Zgc:162171)	348500
A3KNK9	ENSGAUG00000015340		A3KNK9	2.9332e-94	891	18650	A3KNK9	Dr.103256	GO:0005575	Novel protein (Zgc:162171)	348501
A3KNK9	ENSGAUG00000015340		A3KNK9	2.9332e-94	891	18650	A3KNK9	Dr.103256	GO:0007264	Novel protein (Zgc:162171)	348502
A3KNK9	ENSGAUG00000015340		A3KNK9	2.9332e-94	891	18650	A3KNK9	Dr.103256	GO:0007264	Novel protein (Zgc:162171)	348503
A3KNK9	ENSGAUG00000015340		A3KNK9	2.9332e-94	891	18650	A3KNK9	Dr.103256	GO:0015031	Novel protein (Zgc:162171)	348504
A3KNL3	ENSGAUG00000012830	phosphatecytidylyltransferase1,choline,beta[Source:HGNCSymbol;Acc:8755]	A3KNL3	3.58692e-159	1454	18650	A3KNL3	pcyt1ba	GO:0003824	Pcyt1b protein	348505
A3KNL3	ENSGAUG00000012830	phosphatecytidylyltransferase1,choline,beta[Source:HGNCSymbol;Acc:8755]	A3KNL3	3.58692e-159	1454	18650	A3KNL3	pcyt1ba	GO:0009058	Pcyt1b protein	348506
A3KNL3	ENSGAUG00000012830	phosphatecytidylyltransferase1,choline,beta[Source:HGNCSymbol;Acc:8755]	A3KNL3	3.58692e-159	1454	18650	A3KNL3	pcyt1ba	GO:0009058	Pcyt1b protein	348507
A3KNL3	ENSGAUG00000012830	phosphatecytidylyltransferase1,choline,beta[Source:HGNCSymbol;Acc:8755]	A3KNL3	3.58692e-159	1454	18650	A3KNL3	pcyt1ba	GO:0016779	Pcyt1b protein	348508
A3KNM5	ENSGAUG00000020344	UPF0542proteinC5orf43[Source:UniProtKB/Swiss-Prot;Acc:Q7Z3B0]	A3KNM5	5.68631e-25	291	18650	A3KNM5	si:ch211-198n5.13	GO:0003674	UPF0542 protein C5orf43 homolog	348509
A3KNM5	ENSGAUG00000020344	UPF0542proteinC5orf43[Source:UniProtKB/Swiss-Prot;Acc:Q7Z3B0]	A3KNM5	5.68631e-25	291	18650	A3KNM5	si:ch211-198n5.13	GO:0008150	UPF0542 protein C5orf43 homolog	348510
A3KNM5	ENSGAUG00000020344	UPF0542proteinC5orf43[Source:UniProtKB/Swiss-Prot;Acc:Q7Z3B0]	A3KNM5	5.68631e-25	291	18650	A3KNM5	si:ch211-198n5.13	GO:0016020	UPF0542 protein C5orf43 homolog	348511
A3KNM5	ENSGAUG00000020344	UPF0542proteinC5orf43[Source:UniProtKB/Swiss-Prot;Acc:Q7Z3B0]	A3KNM5	5.68631e-25	291	18650	A3KNM5	si:ch211-198n5.13	GO:0016020	UPF0542 protein C5orf43 homolog	348512
A3KNM5	ENSGAUG00000020344	UPF0542proteinC5orf43[Source:UniProtKB/Swiss-Prot;Acc:Q7Z3B0]	A3KNM5	5.68631e-25	291	18650	A3KNM5	si:ch211-198n5.13	GO:0016021	UPF0542 protein C5orf43 homolog	348513
A3KNN2	ENSGAUG00000011152	Fanconianemia-associatedproteinof24kDa[Source:UniProtKB/Swiss-Prot;Acc:Q9BTP7]	A3KNN2	1.86824e-44	460	18650	A3KNN2	zgc:162267	GO:0003677	Zgc:162267 protein	348514
A3KNN2	ENSGAUG00000011152	Fanconianemia-associatedproteinof24kDa[Source:UniProtKB/Swiss-Prot;Acc:Q9BTP7]	A3KNN2	1.86824e-44	460	18650	A3KNN2	zgc:162267	GO:0006281	Zgc:162267 protein	348515
A3KNN4	ENSGAUG00000018134	CUEdomaincontaining1[Source:HGNCSymbol;Acc:31350]	A3KNN4	1.03891e-82	794	18650	A3KNN4	zgc:162271	GO:0003674	Zgc:162271 protein	348516
A3KNN4	ENSGAUG00000018134	CUEdomaincontaining1[Source:HGNCSymbol;Acc:31350]	A3KNN4	1.03891e-82	794	18650	A3KNN4	zgc:162271	GO:0005575	Zgc:162271 protein	348517
A3KNN4	ENSGAUG00000018134	CUEdomaincontaining1[Source:HGNCSymbol;Acc:31350]	A3KNN4	1.03891e-82	794	18650	A3KNN4	zgc:162271	GO:0008150	Zgc:162271 protein	348518
A3KNN6	ENSGAUG00000016121	WDrepeatdomain85[Source:HGNCSymbol;Acc:25199]	A3KNN6	2.62522e-143	1318	18650	A3KNN6	wdr85	GO:0003674	Novel protein similar to vertebrate patatin-like phospholipase domain containing 6 (PNPLA6)	348519
A3KNN6	ENSGAUG00000016121	WDrepeatdomain85[Source:HGNCSymbol;Acc:25199]	A3KNN6	2.62522e-143	1318	18650	A3KNN6	wdr85	GO:0005575	Novel protein similar to vertebrate patatin-like phospholipase domain containing 6 (PNPLA6)	348520
A3KNP0	ENSGAUG00000000319		A3KNP0	2.15868e-119	1109	18650	A3KNP0	zgc:162297	GO:0003824	Zgc:162297 protein	348521
A3KNP0	ENSGAUG00000000319		A3KNP0	2.15868e-119	1109	18650	A3KNP0	zgc:162297	GO:0003824	Zgc:162297 protein	348522
A3KNP0	ENSGAUG00000000319		A3KNP0	2.15868e-119	1109	18650	A3KNP0	zgc:162297	GO:0005575	Zgc:162297 protein	348523
A3KNP0	ENSGAUG00000000319		A3KNP0	2.15868e-119	1109	18650	A3KNP0	zgc:162297	GO:0008152	Zgc:162297 protein	348524
A3KNP0	ENSGAUG00000000319		A3KNP0	2.15868e-119	1109	18650	A3KNP0	zgc:162297	GO:0008152	Zgc:162297 protein	348525
A3KNP9	ENSGAUG00000006527	armadillorepeatcontaining10[Source:HGNCSymbol;Acc:21706]	A3KNP9	3.14912e-26	302	18650	A3KNP9	LOC557740	GO:0005488	Uncharacterized protein	348526
A3KNP9	ENSGAUG00000006527	armadillorepeatcontaining10[Source:HGNCSymbol;Acc:21706]	A3KNP9	3.14912e-26	302	18650	A3KNP9	LOC557740	GO:0005488	Uncharacterized protein	348527
A3KNS6	ENSGAUG00000007266	mitochondrialribosomalproteinL44[Source:HGNCSymbol;Acc:16650]	A3KNS6	7.33772e-123	1141	18650	A3KNS6	mrpl44	GO:0003723	Zgc:114114 protein	348528
A3KNS6	ENSGAUG00000007266	mitochondrialribosomalproteinL44[Source:HGNCSymbol;Acc:16650]	A3KNS6	7.33772e-123	1141	18650	A3KNS6	mrpl44	GO:0004525	Zgc:114114 protein	348529
A3KNS6	ENSGAUG00000007266	mitochondrialribosomalproteinL44[Source:HGNCSymbol;Acc:16650]	A3KNS6	7.33772e-123	1141	18650	A3KNS6	mrpl44	GO:0006396	Zgc:114114 protein	348530
A3KNW0	ENSGAUG00000011989	phospholipaseDfamily,member6[Source:HGNCSymbol;Acc:30447]	A3KNW0	3.57439e-64	631	18650	A3KNW0	pld6	GO:0005739	Mitochondrial cardiolipin hydrolase	348531
A3KNW0	ENSGAUG00000011989	phospholipaseDfamily,member6[Source:HGNCSymbol;Acc:30447]	A3KNW0	3.57439e-64	631	18650	A3KNW0	pld6	GO:0005741	Mitochondrial cardiolipin hydrolase	348532
A3KNW0	ENSGAUG00000011989	phospholipaseDfamily,member6[Source:HGNCSymbol;Acc:30447]	A3KNW0	3.57439e-64	631	18650	A3KNW0	pld6	GO:0005741	Mitochondrial cardiolipin hydrolase	348533
A3KNW0	ENSGAUG00000011989	phospholipaseDfamily,member6[Source:HGNCSymbol;Acc:30447]	A3KNW0	3.57439e-64	631	18650	A3KNW0	pld6	GO:0005741	Mitochondrial cardiolipin hydrolase	348534
A3KNW0	ENSGAUG00000011989	phospholipaseDfamily,member6[Source:HGNCSymbol;Acc:30447]	A3KNW0	3.57439e-64	631	18650	A3KNW0	pld6	GO:0007126	Mitochondrial cardiolipin hydrolase	348535
A3KNW0	ENSGAUG00000011989	phospholipaseDfamily,member6[Source:HGNCSymbol;Acc:30447]	A3KNW0	3.57439e-64	631	18650	A3KNW0	pld6	GO:0007126	Mitochondrial cardiolipin hydrolase	348536
A3KNW0	ENSGAUG00000011989	phospholipaseDfamily,member6[Source:HGNCSymbol;Acc:30447]	A3KNW0	3.57439e-64	631	18650	A3KNW0	pld6	GO:0007283	Mitochondrial cardiolipin hydrolase	348537
A3KNW0	ENSGAUG00000011989	phospholipaseDfamily,member6[Source:HGNCSymbol;Acc:30447]	A3KNW0	3.57439e-64	631	18650	A3KNW0	pld6	GO:0007286	Mitochondrial cardiolipin hydrolase	348538
A3KNW0	ENSGAUG00000011989	phospholipaseDfamily,member6[Source:HGNCSymbol;Acc:30447]	A3KNW0	3.57439e-64	631	18650	A3KNW0	pld6	GO:0008053	Mitochondrial cardiolipin hydrolase	348539
A3KNW0	ENSGAUG00000011989	phospholipaseDfamily,member6[Source:HGNCSymbol;Acc:30447]	A3KNW0	3.57439e-64	631	18650	A3KNW0	pld6	GO:0016020	Mitochondrial cardiolipin hydrolase	348540
A3KNW0	ENSGAUG00000011989	phospholipaseDfamily,member6[Source:HGNCSymbol;Acc:30447]	A3KNW0	3.57439e-64	631	18650	A3KNW0	pld6	GO:0016021	Mitochondrial cardiolipin hydrolase	348541
A3KNW0	ENSGAUG00000011989	phospholipaseDfamily,member6[Source:HGNCSymbol;Acc:30447]	A3KNW0	3.57439e-64	631	18650	A3KNW0	pld6	GO:0016042	Mitochondrial cardiolipin hydrolase	348542
A3KNW0	ENSGAUG00000011989	phospholipaseDfamily,member6[Source:HGNCSymbol;Acc:30447]	A3KNW0	3.57439e-64	631	18650	A3KNW0	pld6	GO:0016787	Mitochondrial cardiolipin hydrolase	348543
A3KNW0	ENSGAUG00000011989	phospholipaseDfamily,member6[Source:HGNCSymbol;Acc:30447]	A3KNW0	3.57439e-64	631	18650	A3KNW0	pld6	GO:0030154	Mitochondrial cardiolipin hydrolase	348544
A3KNW0	ENSGAUG00000011989	phospholipaseDfamily,member6[Source:HGNCSymbol;Acc:30447]	A3KNW0	3.57439e-64	631	18650	A3KNW0	pld6	GO:0030719	Mitochondrial cardiolipin hydrolase	348545
A3KNW0	ENSGAUG00000011989	phospholipaseDfamily,member6[Source:HGNCSymbol;Acc:30447]	A3KNW0	3.57439e-64	631	18650	A3KNW0	pld6	GO:0034587	Mitochondrial cardiolipin hydrolase	348546
A3KNW0	ENSGAUG00000011989	phospholipaseDfamily,member6[Source:HGNCSymbol;Acc:30447]	A3KNW0	3.57439e-64	631	18650	A3KNW0	pld6	GO:0035755	Mitochondrial cardiolipin hydrolase	348547
A3KNW0	ENSGAUG00000011989	phospholipaseDfamily,member6[Source:HGNCSymbol;Acc:30447]	A3KNW0	3.57439e-64	631	18650	A3KNW0	pld6	GO:0042803	Mitochondrial cardiolipin hydrolase	348548
A3KNW0	ENSGAUG00000011989	phospholipaseDfamily,member6[Source:HGNCSymbol;Acc:30447]	A3KNW0	3.57439e-64	631	18650	A3KNW0	pld6	GO:0043046	Mitochondrial cardiolipin hydrolase	348549
A3KNX5	ENSGAUG00000008634		A3KNX5	2.64458e-37	402	18650	A3KNX5	bhlha9	GO:0003677	Class A basic helix-loop-helix protein 9	348550
A3KNX5	ENSGAUG00000008634		A3KNX5	2.64458e-37	402	18650	A3KNX5	bhlha9	GO:0005634	Class A basic helix-loop-helix protein 9	348551
A3KNX5	ENSGAUG00000008634		A3KNX5	2.64458e-37	402	18650	A3KNX5	bhlha9	GO:0005634	Class A basic helix-loop-helix protein 9	348552
A3KNX5	ENSGAUG00000008634		A3KNX5	2.64458e-37	402	18650	A3KNX5	bhlha9	GO:0005634	Class A basic helix-loop-helix protein 9	348553
A3KNX5	ENSGAUG00000008634		A3KNX5	2.64458e-37	402	18650	A3KNX5	bhlha9	GO:0006351	Class A basic helix-loop-helix protein 9	348554
A3KNX5	ENSGAUG00000008634		A3KNX5	2.64458e-37	402	18650	A3KNX5	bhlha9	GO:0006355	Class A basic helix-loop-helix protein 9	348555
A3KNX5	ENSGAUG00000008634		A3KNX5	2.64458e-37	402	18650	A3KNX5	bhlha9	GO:0006355	Class A basic helix-loop-helix protein 9	348556
A3KNX5	ENSGAUG00000008634		A3KNX5	2.64458e-37	402	18650	A3KNX5	bhlha9	GO:0006355	Class A basic helix-loop-helix protein 9	348557
A3KP37	ENSGAUG00000015595	ProbablemethyltransferaseC20orf7,mitochondrialPrecursor(EC2.1.1.-)[Source:UniProtKB/Swiss-Prot;Acc:Q5TEU4]	A3KP37	1.08355e-119	1113	18650	A3KP37	zgc:162919	GO:0005739	Probable methyltransferase C20orf7 homolog, mitochondrial	348558
A3KP37	ENSGAUG00000015595	ProbablemethyltransferaseC20orf7,mitochondrialPrecursor(EC2.1.1.-)[Source:UniProtKB/Swiss-Prot;Acc:Q5TEU4]	A3KP37	1.08355e-119	1113	18650	A3KP37	zgc:162919	GO:0005743	Probable methyltransferase C20orf7 homolog, mitochondrial	348559
A3KP37	ENSGAUG00000015595	ProbablemethyltransferaseC20orf7,mitochondrialPrecursor(EC2.1.1.-)[Source:UniProtKB/Swiss-Prot;Acc:Q5TEU4]	A3KP37	1.08355e-119	1113	18650	A3KP37	zgc:162919	GO:0005743	Probable methyltransferase C20orf7 homolog, mitochondrial	348560
A3KP37	ENSGAUG00000015595	ProbablemethyltransferaseC20orf7,mitochondrialPrecursor(EC2.1.1.-)[Source:UniProtKB/Swiss-Prot;Acc:Q5TEU4]	A3KP37	1.08355e-119	1113	18650	A3KP37	zgc:162919	GO:0008152	Probable methyltransferase C20orf7 homolog, mitochondrial	348561
A3KP37	ENSGAUG00000015595	ProbablemethyltransferaseC20orf7,mitochondrialPrecursor(EC2.1.1.-)[Source:UniProtKB/Swiss-Prot;Acc:Q5TEU4]	A3KP37	1.08355e-119	1113	18650	A3KP37	zgc:162919	GO:0008168	Probable methyltransferase C20orf7 homolog, mitochondrial	348562
A3KP37	ENSGAUG00000015595	ProbablemethyltransferaseC20orf7,mitochondrialPrecursor(EC2.1.1.-)[Source:UniProtKB/Swiss-Prot;Acc:Q5TEU4]	A3KP37	1.08355e-119	1113	18650	A3KP37	zgc:162919	GO:0008168	Probable methyltransferase C20orf7 homolog, mitochondrial	348563
A3KP37	ENSGAUG00000015595	ProbablemethyltransferaseC20orf7,mitochondrialPrecursor(EC2.1.1.-)[Source:UniProtKB/Swiss-Prot;Acc:Q5TEU4]	A3KP37	1.08355e-119	1113	18650	A3KP37	zgc:162919	GO:0016020	Probable methyltransferase C20orf7 homolog, mitochondrial	348564
A3KP37	ENSGAUG00000015595	ProbablemethyltransferaseC20orf7,mitochondrialPrecursor(EC2.1.1.-)[Source:UniProtKB/Swiss-Prot;Acc:Q5TEU4]	A3KP37	1.08355e-119	1113	18650	A3KP37	zgc:162919	GO:0016740	Probable methyltransferase C20orf7 homolog, mitochondrial	348565
A3KP37	ENSGAUG00000015595	ProbablemethyltransferaseC20orf7,mitochondrialPrecursor(EC2.1.1.-)[Source:UniProtKB/Swiss-Prot;Acc:Q5TEU4]	A3KP37	1.08355e-119	1113	18650	A3KP37	zgc:162919	GO:0032259	Probable methyltransferase C20orf7 homolog, mitochondrial	348566
A3KP49	ENSGAUG00000011753		A3KP49	1.45001e-25	296	18650	A3KP49	zgc:162945	GO:0016788	Zgc:162945 protein	348567
A3KP49	ENSGAUG00000012903		A3KP49	1.00056e-31	349	18650	A3KP49	zgc:162945	GO:0016788	Zgc:162945 protein	348568
A3KP82	ENSGAUG00000010179	UncharacterizedproteinC3orf33[Source:UniProtKB/Swiss-Prot;Acc:Q6P1S2]	A3KP82	1.03207e-52	533	18650	A3KP82	c3orf33	GO:0003676	C3orf33 protein	348569
A3KP82	ENSGAUG00000010179	UncharacterizedproteinC3orf33[Source:UniProtKB/Swiss-Prot;Acc:Q6P1S2]	A3KP82	1.03207e-52	533	18650	A3KP82	c3orf33	GO:0016788	C3orf33 protein	348570
A3KP85	ENSGAUG00000018697	UPF0516proteinC12orf72[Source:UniProtKB/Swiss-Prot;Acc:Q8IXQ9]	A3KP85	4.38967e-76	735	18650	A3KP85	mettl20	GO:0005737	Methyltransferase-like protein 20	348571
A3KP85	ENSGAUG00000018697	UPF0516proteinC12orf72[Source:UniProtKB/Swiss-Prot;Acc:Q8IXQ9]	A3KP85	4.38967e-76	735	18650	A3KP85	mettl20	GO:0006479	Methyltransferase-like protein 20	348572
A3KP85	ENSGAUG00000018697	UPF0516proteinC12orf72[Source:UniProtKB/Swiss-Prot;Acc:Q8IXQ9]	A3KP85	4.38967e-76	735	18650	A3KP85	mettl20	GO:0008168	Methyltransferase-like protein 20	348573
A3KP85	ENSGAUG00000018697	UPF0516proteinC12orf72[Source:UniProtKB/Swiss-Prot;Acc:Q8IXQ9]	A3KP85	4.38967e-76	735	18650	A3KP85	mettl20	GO:0008276	Methyltransferase-like protein 20	348574
A3KP85	ENSGAUG00000018697	UPF0516proteinC12orf72[Source:UniProtKB/Swiss-Prot;Acc:Q8IXQ9]	A3KP85	4.38967e-76	735	18650	A3KP85	mettl20	GO:0016740	Methyltransferase-like protein 20	348575
A3KP85	ENSGAUG00000018697	UPF0516proteinC12orf72[Source:UniProtKB/Swiss-Prot;Acc:Q8IXQ9]	A3KP85	4.38967e-76	735	18650	A3KP85	mettl20	GO:0032259	Methyltransferase-like protein 20	348576
A3KP91	ENSGAUG00000005767	transmembraneprotein14A[Source:HGNCSymbol;Acc:21076]	A3KP91	3.80746e-24	284	18650	A3KP91	TMEM14A	GO:0003674	Uncharacterized protein	348577
A3KP91	ENSGAUG00000005767	transmembraneprotein14A[Source:HGNCSymbol;Acc:21076]	A3KP91	3.80746e-24	284	18650	A3KP91	TMEM14A	GO:0008150	Uncharacterized protein	348578
A3KP91	ENSGAUG00000005767	transmembraneprotein14A[Source:HGNCSymbol;Acc:21076]	A3KP91	3.80746e-24	284	18650	A3KP91	TMEM14A	GO:0016020	Uncharacterized protein	348579
A3KP98	ENSGAUG00000013345	oxidase(cytochromec)assembly1-like[Source:HGNCSymbol;Acc:8526]	A3KP98	1.55292e-126	1172	18650	A3KP98	zgc:163091	GO:0003674	Zgc:163091 protein	348580
[truncated: 90,804 more rows]
